# Supplementary material for: Calculation of the Surface Tension of Ordinary Organic and Ionic Liquids by Means of a Generally Applicable Computer Algorithm Based on the Group-Additivity Method
Source: Molecules. 2018 May 20;23(5):1224. doi: 10.3390/molecules23051224 (PMC6099982; doi:10.3390/molecules23051224)
Supplement: Supplementary file 1 [file molecules-23-01224-s001.zip]

Archive with 3 entries (3 files):
- S3. Compounds List of Surface-Tension Outliers.xls
- S1. Experimental and Calculated Surface-Tension Data Table.doc
- S2. Compounds List of Surface-Tension Calculations.sdf
