# Supplementary material for: Calculation of the Surface Tension of Ordinary Organic and Ionic Liquids by Means of a Generally Applicable Computer Algorithm Based on the Group-Additivity Method
Source: Molecules. 2018 May 20;23(5):1224. doi: 10.3390/molecules23051224 (PMC6099982; doi:10.3390/molecules23051224)
Supplement: Supplementary file 1 [file molecules-23-01224-s001.zip › S3. Compounds List of Surface-Tension Outliers.xls]

## Sheet: Tabelle1
Surface-tension Outliers (dyn/cm)
Compound	exp	calc	Difference
Hydrazine	67.6	25.45	42.15
1,3-Dioxolan-2-one	63.28	31.01	32.27
Glycerol 1,2-diacetate 3-oleate	21.88	44.64	-22.76
Diphenylsulfide	24.25	44.54	-20.29
Diphenylether	26.36	46.63	-20.27
Glycerol	63.3	43.54	19.76
Triolein	34.63	54.24	-19.61
Glycerol 1,3-dioleate 2-palmitate	26.49	44.53	-18.04
Cellulose acetate	42.9	60.92	-18.02
Ethanolamine	48.32	30.71	17.61
Trimethylamine	13.41	30.84	-17.43
4-(2-Chlorobenzyl)-phenyl benzoate	42.88	59.12	-16.24
Dimethylether	11.8	26.7	-14.9
2-Thiophenecarboxaldehyde	49.13	34.97	14.16
3-Amino-1-propanol	44.7	30.91	13.79
Pentafluoroethane	4.32	17.73	-13.41
Ethyleneglycol	47.99	34.61	13.38
2-(Isopropylamino)ethanol	40.7	27.79	12.91
Thiodiethanol	54	41.18	12.82
Glycerol trinonanoate	24.25	36.33	-12.08
Nicotinyl alcohol	49.73	37.76	11.97
Ethylene-1,2-diamine	41.97	30.07	11.9
1,1,1-Trifluoroethane	5.22	17.06	-11.84
4-Pyridinecarboxaldehyde	48.66	37	11.66
Glutaronitrile	48.11	36.73	11.38
Glycerol triformate	47.41	36.12	11.29
Perfluorocyclopentane	11.12	22.31	-11.19
1,1,1,2-Tetrachloroethane	22.73	33.78	-11.05
3-Hydroxypropanenitrile	44.97	33.94	11.03
2,6-Dibenzyl-3-cresol	39.57	50.57	-11
1,3-Propyleneglycol	45.62	34.81	10.81
Formic acid	37.13	26.68	10.45
1,1-Difluoroethane	10.63	20.42	-9.79
1,4-Oxathiane	42.42	32.71	9.71
2,6-Dibenzyl-4-cresol	40.89	50.57	-9.68
Tetrahydrothiophene 1-oxide	49.49	39.86	9.63
iso-Butane	10.3	19.92	-9.62
1,4-Butanediol	44.6	35.01	9.59
Nicotinaldehyde	46.54	37	9.54
1,2-Dichlorobenzene	26.84	36.27	-9.43
2-Hydroxymethylpyridine	47.28	37.99	9.29
Trifluoroacetic acid	13.53	22.66	-9.13
Diethanolamine	46.93	37.91	9.02
1,4-Dicyanobutane	45.93	36.93	9
1,1,1,2-Tetrafluoroethane	8.74	17.7	-8.96
Diethyleneglycol	45.21	36.44	8.77
Butane	12.46	21.03	-8.57
1-Butene	12.54	20.89	-8.35
2-Thiophenecarbonitrile	46.44	38.12	8.32
2-Methylpropene	12.27	20.57	-8.3
trans-2-Butene	13.53	21.83	-8.3
Furan	23.38	31.65	-8.27
Ethylmethylether	15.93	24.14	-8.21
1,5-Pentanediol	43.4	35.21	8.19
Morpholine	37.63	29.44	8.19
4-Chloroanisole	46.3	38.21	8.09
Methylamine	19.89	27.91	-8.02
Furfural	43.76	35.85	7.91
Isoquinoline	46.2	38.32	7.88
Hexyl phenyl sulfide	44.07	36.2	7.87
4,6-Dibenzyl-2-cresol	42.71	50.57	-7.86
Methylal	21.12	28.88	-7.76
Pentaerythritol tetracaproate	30.4	38.16	-7.76
Bis(5-H-perfluoropentyl) phthalate	28	35.69	-7.69
Heptanedinitrile	44.75	37.13	7.62
1,2-Dimethoxybenzene	32.8	40.15	-7.35
Neopentane	12.05	19.38	-7.33
Triethyleneglycol	45.57	38.27	7.3
6-Benzyl-2-phenylphenol	44.12	51.41	-7.29
4-Benzyl-2-phenylphenol	44.13	51.41	-7.28
Perfluoro-trans-decahydronaphthalene	18.3	25.57	-7.27
Ethanesulfonylchloride	41.1	33.86	7.24
Octamethylcyclotetrasiloxane	18.57	25.55	-6.98
Dipentyl phthalate	31.08	37.83	-6.75
1-(2-Thienyl)ethanone	42.7	36.14	6.56
1,2,3-Propanetriol trioctanoate	29.21	35.73	-6.52
Dipentyl malate	28.63	35.16	-6.53
Di-t-butyldisulfide	27.51	21	6.51
t-Butylchloride	18.3	24.79	-6.49
3-Acetylpyridine	44.66	38.17	6.49
Octanedinitrile	43.81	37.33	6.48
Trichloroacetaldehyde	25.27	31.68	-6.41
Ethylchloride	20.64	26.99	-6.35
1,3-Dimethoxybenzene	33.9	40.15	-6.25
1,2,6-Hexanetriol	49.9	44.14	5.76
Formamide	57.03	not evaluable
Methylacetamide	33.67	not evaluable
N-Methylpyrrolidone	40.7	not evaluable
n-Butylnitrite	31.21	not evaluable
1-Octyl-3-methylimidazolium prolinate	29.28	45.66	-16.38
1-Octylpyridinium nitrate	35.76	51.35	-15.59
1-Octyl-3-methylimidazolium nitrate	33.3	48.56	-15.26
1-Propyl-3-methylimidazolium iodide	56.85	42.18	14.67
1-Butyl-3-(6-hydroxyhexyl)-imidazolium chloride	32.1	46.63	-14.53
1-Octyl-3-methylimidazolium serinate	34.29	48.63	-14.34
1,3-Dimethylimidazolium methosulfate	59.32	45.15	14.17
1-Octyl-3-methylimidazolium alaninate	28.24	42.21	-13.97
1-Octyl-3-cyanopyridinium bis(trifluoromethylsulfonyl)amide	28.65	42.6	-13.95
1-Decyl-3-methylimidazolium methylsulfate	57.6	43.78	13.82
1-Octyl-3-methylimidazolium tetrafluoroborate	32.3	45.66	-13.36
1-Ethyl-1,8-diazabicyclo(5,4,0)undec-7-enium dicyanamide	42.9	29.58	13.32
Triethylpentylammonium bis(trifluoromethylsulfonyl) amide	35.7	22.71	12.99
1-Octyl-3-methylimidazolium methylsulfate	30.41	43.38	-12.97
1-Hexyl-3-cyanopyridinium bis(trifluoromethylsulfonyl)amide	29.37	42.2	-12.83
1,3-Dimethylimidazolium dicyanamide	61.6	48.9	12.7
Imidazolium octanoate	32.8	45.37	-12.57
1-Octyl-3-methylimidazolium ethosulfate	28.67	40.84	-12.17
1-(2-Aminoethyl)-3-methylimidazolium hexafluorophosphate	55.42	43.73	11.69
1-Ethyl-3-methylimidazolium L-alanine	52.7	41.01	11.69
1-Hexyl-4-cyanopyridinium bis(trifluoromethylsulfonyl)amide	30.6	42.2	-11.6
1-Octyl-3-methylimidazolium bromide	31.6	43.18	-11.58
Tri(butyl) ethylphosphonium diethylphosphate	33.6	22.18	11.42
Triethylhexylammonium bis(trifluoromethylsulfonyl) amide	34.1	22.91	11.19
1-Octyl-3-methylpyridinium tetrafluoroborate	36.51	47.46	-10.95
1-Methyl-3-octylimidazolium iodide	32.7	43.18	-10.48
1-Ethyl-3-methylimidazolium dicyanoamide	56.4	45.93	10.47
1-Hexyl-3-methylimidazolium L-proline	34.8	45.26	-10.46
1-Butyl-1,8-diazabicyclo(5,4,0)undec-7-enium dicyanamide	40.09	29.98	10.11
1-Butyl-3-cyanopyridinium bis(trifluoromethylsulfonyl)amide	32	41.8	-9.8
Triethyloctylammonium bis(trifluoromethylsulfonyl) amide	33.1	23.31	9.79
1-Butyl-1-methylpyrrolidinium dicyanamide	56.2	46.49	9.71
Trihexyl tetradecyl phosphonium bis(trifluoromethylsulfonyl)amide	30.13	20.5	9.63
1-Ethyl-3-methylimidazolium octylsulfate	31.29	40.84	-9.55
1-Hexyl-3-methylimidazolium methosulfate	33.59	42.98	-9.39
1-Methyl-3-octylimidazolium chloride	33.8	43.18	-9.38
1-Pentyl-3-methylimidazolium L-proline	35.7	45.06	-9.36
1-Propyl-3-methylimidazolium hexafluorophosphate	47.99	38.8	9.19
1-Heptyl-3-methylimidazolium hydrogensulfate	37.5	46.63	-9.13
1-Ethyl-4-methylpyridinium bis(trifluoromethylsulfonyl)amide	24.3	33.35	-9.05
1-Decyl-3-methylimidazolium tetracyanoborate	34.74	43.67	-8.93
Triethyldecylammonium bis(trifluoromethylsulfonyl) amide	32.4	23.71	8.69
1-Hexyl-3-methylimidazolium ethosulfate	31.77	40.44	-8.67
1-Butyl-3-methylimidazolium dibutylphosphate	29.4	38.03	-8.63
1-Ethyl-3-methylimidazolium methanesulfonate	50.9	42.67	8.23
1-Octyl-3-methylimidazolium trifluoromethylsulfonate	28.5	36.64	-8.14
1-Octyl-3-methylimidazolium glycinate	35.37	43.41	-8.04
1-Octyl-3-methylimidazolium tricyanomethanide	39.03	46.96	-7.93
1-Butyl-3-methylimidazolium L-proline	37	44.86	-7.86
Triethyldodecylammonium bis(trifluoromethylsulfonyl) amide	31.8	24.11	7.69
1-Ethyl-3-methylimidazolium ethyltrifluoroborate	42.5	34.93	7.57
1-Ethyl-3-methylimidazolium threoninate	54.8	47.23	7.57
1-Nonyl-3-methylimidazolium hexafluorophosphate	32.7	40	-7.3
1-Propyl-3-methylimidazolium L-alanine	48.5	41.21	7.29
1,3-Diethylimidazolium bis(trifluoromethylsulfonyl) amide	35.6	28.58	7.02
N-Methyl-N-(2,3-dihydroxypropyl)pyrrolidinium bis(trifluoromethanesulfonyl) amide	38	44.97	-6.97
1-(3-Aminopropyl)-3-methylimidazolium hexafluorophosphate	50.84	43.93	6.91
1-Ethyl-3-methylimidazolium tetracyanoborate	48.72	42.07	6.65
1-Propyl-3-methylimidazolium L-proline	38.4	44.98	-6.58
1-Octyl-3-methylimidazolium asparaginate	34.32	not evaluable
1-(N-Butylacetamido)-3-ethylimidazolium bis(trifluoromethanesulfonyl) amide	31.8	not evaluable
