# Supplementary material for: Calculation of the Surface Tension of Ordinary Organic and Ionic Liquids by Means of a Generally Applicable Computer Algorithm Based on the Group-Additivity Method
Source: Molecules. 2018 May 20;23(5):1224. doi: 10.3390/molecules23051224 (PMC6099982; doi:10.3390/molecules23051224)
Supplement: Supplementary file 1 [file molecules-23-01224-s001.zip › S2. Compounds List of Surface-Tension Calculations.sdf]

Difluoromethane
  ChemBrain IXL

  5  4  0  0  0  0  0  0  0  0  1 V2000
    1.5279    2.4381   -0.8777 F   0  0  0  0  0  0  0  0  0  0  0  0
    2.3984    2.9502    0.0331 C   0  0  0  0  0  0  0  0  0  0  0  0
    1.9334    4.1471    0.4815 F   0  0  0  0  0  0  0  0  0  0  0  0
    2.4937    2.2650    0.8663 H   0  0  0  0  0  0  0  0  0  0  0  0
    3.3664    3.0903   -0.4317 H   0  0  0  0  0  0  0  0  0  0  0  0
  1  2  1  0  0  0  0
  2  3  1  0  0  0  0
  2  4  1  0  0  0  0
  2  5  1  0  0  0  0
M  END
>  <Alias name>
Difluoromethane

>  <Surface tension>   dyn/cm
7.72

$$$$
Perfluoropentane
  ChemBrain IXL

 17 16  0  0  0  0  0  0  0  0  1 V2000
    5.1487   17.0938   -0.4805 C   0  0  0  0  0  0  0  0  0  0  0  0
    3.8842   17.1453    0.4123 C   0  0  0  0  0  0  0  0  0  0  0  0
    6.4153   17.1438    0.4094 C   0  0  0  0  0  0  0  0  0  0  0  0
    5.1484   18.1582   -1.3285 F   0  0  0  0  0  0  0  0  0  0  0  0
    5.1473   15.9400   -1.2022 F   0  0  0  0  0  0  0  0  0  0  0  0
    2.6188   17.0955   -0.4736 C   0  0  0  0  0  0  0  0  0  0  0  0
    3.8838   16.0814    1.2602 F   0  0  0  0  0  0  0  0  0  0  0  0
    3.8849   18.2986    1.1339 F   0  0  0  0  0  0  0  0  0  0  0  0
    7.6786   17.0926   -0.4794 C   0  0  0  0  0  0  0  0  0  0  0  0
    6.4177   18.2971    1.1310 F   0  0  0  0  0  0  0  0  0  0  0  0
    6.4166   16.0799    1.2573 F   0  0  0  0  0  0  0  0  0  0  0  0
    2.6142   18.1597   -1.3208 F   0  0  0  0  0  0  0  0  0  0  0  0
    1.5119   17.1410    0.3154 F   0  0  0  0  0  0  0  0  0  0  0  0
    2.6131   15.9420   -1.1945 F   0  0  0  0  0  0  0  0  0  0  0  0
    7.6825   18.1568   -1.3266 F   0  0  0  0  0  0  0  0  0  0  0  0
    7.6814   15.9391   -1.2003 F   0  0  0  0  0  0  0  0  0  0  0  0
    8.7874   17.1368    0.3071 F   0  0  0  0  0  0  0  0  0  0  0  0
  1  2  1  0  0  0  0
  1  3  1  0  0  0  0
  1  4  1  0  0  0  0
  1  5  1  0  0  0  0
  2  6  1  0  0  0  0
  2  7  1  0  0  0  0
  2  8  1  0  0  0  0
  3  9  1  0  0  0  0
  3 10  1  0  0  0  0
  3 11  1  0  0  0  0
  6 12  1  0  0  0  0
  6 13  1  0  0  0  0
  6 14  1  0  0  0  0
  9 15  1  0  0  0  0
  9 16  1  0  0  0  0
  9 17  1  0  0  0  0
M  END
>  <Alias name>
Perfluoropentane

>  <Surface tension>   dyn/cm
9.89

$$$$
Perfluoro-2-methylbutane
  ChemBrain IXL

 17 16  0  0  0  0  0  0  0  0  1 V2000
    5.1769   23.9584    0.3010 C   0  0  0  0  0  0  0  0  0  0  0  0
    3.8037   23.3271   -0.1105 C   0  0  0  0  0  0  0  0  0  0  0  0
    2.6236   24.2167    0.3585 C   0  0  0  0  0  0  0  0  0  0  0  0
    6.3224   23.0414   -0.1951 C   0  0  0  0  0  0  0  0  0  0  0  0
    5.3443   25.3707   -0.3260 C   0  0  0  0  0  0  0  0  0  0  0  0
    3.7520   23.1887   -1.4630 F   0  0  0  0  0  0  0  0  0  0  0  0
    3.6906   22.1010    0.4681 F   0  0  0  0  0  0  0  0  0  0  0  0
    5.2418   24.0582    1.6564 F   0  0  0  0  0  0  0  0  0  0  0  0
    2.5926   25.3627   -0.3685 F   0  0  0  0  0  0  0  0  0  0  0  0
    1.4557   23.5438    0.1761 F   0  0  0  0  0  0  0  0  0  0  0  0
    2.7708   24.5141    1.6776 F   0  0  0  0  0  0  0  0  0  0  0  0
    7.5200   23.5638    0.1832 F   0  0  0  0  0  0  0  0  0  0  0  0
    6.2773   22.9490   -1.5516 F   0  0  0  0  0  0  0  0  0  0  0  0
    4.4771   26.2379    0.2556 F   0  0  0  0  0  0  0  0  0  0  0  0
    5.1029   25.3096   -1.6632 F   0  0  0  0  0  0  0  0  0  0  0  0
    6.1797   21.8024    0.3477 F   0  0  0  0  0  0  0  0  0  0  0  0
    6.6149   25.8087   -0.1172 F   0  0  0  0  0  0  0  0  0  0  0  0
  2  1  1  0  0  0  0
  4  1  1  0  0  0  0
  5  1  1  0  0  0  0
  8  1  1  0  0  0  0
  3  2  1  0  0  0  0
  6  2  1  0  0  0  0
  7  2  1  0  0  0  0
  9  3  1  0  0  0  0
 10  3  1  0  0  0  0
 11  3  1  0  0  0  0
 12  4  1  0  0  0  0
 13  4  1  0  0  0  0
 16  4  1  0  0  0  0
 14  5  1  0  0  0  0
 15  5  1  0  0  0  0
 17  5  1  0  0  0  0
M  END
>  <Alias name>
Perfluoro-2-methylbutane

>  <Surface tension>   dyn/cm
10.48

$$$$
Perfluorohexane
  ChemBrain IXL

 20 19  0  0  0  0  0  0  0  0  1 V2000
    5.0847    5.0847   -0.3685 C   0  0  0  0  0  0  0  0  0  0  0  0
    6.3739    5.4782    0.3927 C   0  0  0  0  0  0  0  0  0  0  0  0
    7.6138    5.0833   -0.4462 C   0  0  0  0  0  0  0  0  0  0  0  0
    8.9013    5.4756    0.3125 C   0  0  0  0  0  0  0  0  0  0  0  0
    8.9414    4.8262    1.5070 F   0  0  0  0  0  0  0  0  0  0  0  0
    8.9123    6.8189    0.5261 F   0  0  0  0  0  0  0  0  0  0  0  0
    3.8446    5.4798    0.4710 C   0  0  0  0  0  0  0  0  0  0  0  0
    5.0485    5.7339   -1.5638 F   0  0  0  0  0  0  0  0  0  0  0  0
    5.0776    3.7410   -0.5828 F   0  0  0  0  0  0  0  0  0  0  0  0
    6.4103    4.8291    1.5878 F   0  0  0  0  0  0  0  0  0  0  0  0
    6.3812    6.8217    0.6070 F   0  0  0  0  0  0  0  0  0  0  0  0
    7.5786    5.7323   -1.6414 F   0  0  0  0  0  0  0  0  0  0  0  0
    7.6077    3.7399   -0.6607 F   0  0  0  0  0  0  0  0  0  0  0  0
    2.5562    5.0878   -0.2871 C   0  0  0  0  0  0  0  0  0  0  0  0
    1.4708    5.4370    0.4544 F   0  0  0  0  0  0  0  0  0  0  0  0
    3.8801    4.8309    1.6662 F   0  0  0  0  0  0  0  0  0  0  0  0
    3.8510    6.8232    0.6855 F   0  0  0  0  0  0  0  0  0  0  0  0
    2.5447    3.7445   -0.5007 F   0  0  0  0  0  0  0  0  0  0  0  0
    2.5156    5.7372   -1.4816 F   0  0  0  0  0  0  0  0  0  0  0  0
    9.9873    5.1267   -0.4284 F   0  0  0  0  0  0  0  0  0  0  0  0
  1  2  1  0  0  0  0
  2  3  1  0  0  0  0
  3  4  1  0  0  0  0
  4  5  1  0  0  0  0
  4  6  1  0  0  0  0
  1  7  1  0  0  0  0
  1  8  1  0  0  0  0
  1  9  1  0  0  0  0
  2 10  1  0  0  0  0
  2 11  1  0  0  0  0
  3 12  1  0  0  0  0
  3 13  1  0  0  0  0
  7 14  1  0  0  0  0
 14 15  1  0  0  0  0
  7 16  1  0  0  0  0
  7 17  1  0  0  0  0
 14 18  1  0  0  0  0
 14 19  1  0  0  0  0
  4 20  1  0  0  0  0
M  END
>  <Alias name>
Perfluorohexane

>  <Surface tension>   dyn/cm
11.91

$$$$
Perfluoro-2-methylpentane
  ChemBrain IXL

 20 19  0  0  0  0  0  0  0  0  1 V2000
    2.2425    3.4883    0.4360 C   0  0  0  0  0  0  0  0  0  0  0  0
    3.6877    3.8223    0.8696 C   0  0  0  0  0  0  0  0  0  0  0  0
    6.2962    5.3664    1.0203 C   0  0  0  0  0  0  0  0  0  0  0  0
    4.5517    4.1139   -0.3890 C   0  0  0  0  0  0  0  0  0  0  0  0
    6.0677    4.2261   -0.0109 C   0  0  0  0  0  0  0  0  0  0  0  0
    6.8858    4.5256   -1.2915 C   0  0  0  0  0  0  0  0  0  0  0  0
    1.4829    3.2505    1.5389 F   0  0  0  0  0  0  0  0  0  0  0  0
    2.2479    2.3822   -0.3557 F   0  0  0  0  0  0  0  0  0  0  0  0
    3.6657    4.9152    1.6747 F   0  0  0  0  0  0  0  0  0  0  0  0
    4.2102    2.7650    1.5475 F   0  0  0  0  0  0  0  0  0  0  0  0
    5.7130    6.5113    0.5736 F   0  0  0  0  0  0  0  0  0  0  0  0
    7.6315    5.5721    1.1762 F   0  0  0  0  0  0  0  0  0  0  0  0
    4.1371    5.2776   -0.9593 F   0  0  0  0  0  0  0  0  0  0  0  0
    4.3947    3.0990   -1.2812 F   0  0  0  0  0  0  0  0  0  0  0  0
    6.4903    3.0476    0.5219 F   0  0  0  0  0  0  0  0  0  0  0  0
    8.2083    4.5948   -0.9811 F   0  0  0  0  0  0  0  0  0  0  0  0
    6.4832    5.7115   -1.8226 F   0  0  0  0  0  0  0  0  0  0  0  0
    6.6876    3.5326   -2.1997 F   0  0  0  0  0  0  0  0  0  0  0  0
    1.7210    4.5378   -0.2546 F   0  0  0  0  0  0  0  0  0  0  0  0
    5.7605    5.0180    2.2178 F   0  0  0  0  0  0  0  0  0  0  0  0
  1  2  1  0  0  0  0
  2  4  1  0  0  0  0
  3  5  1  0  0  0  0
  5  4  1  0  0  0  0
  5  6  1  0  0  0  0
  1  7  1  0  0  0  0
  1  8  1  0  0  0  0
  2  9  1  0  0  0  0
  2 10  1  0  0  0  0
  3 11  1  0  0  0  0
  3 12  1  0  0  0  0
  4 13  1  0  0  0  0
  4 14  1  0  0  0  0
  5 15  1  0  0  0  0
  6 16  1  0  0  0  0
  6 17  1  0  0  0  0
  6 18  1  0  0  0  0
  1 19  1  0  0  0  0
  3 20  1  0  0  0  0
M  END
>  <Alias name>
Perfluoro-2-methylpentane

>  <Surface tension>   dyn/cm
12.12

$$$$
Tetramethylsilane
  ChemBrain IXL

 17 16  0  0  0  0  0  0  0  0  1 V2000
    2.6038    4.2246    0.8768 C   0  0  0  0  0  0  0  0  0  0  0  0
    4.1735    3.7987   -0.0344 Si  0  0  0  0  0  0  0  0  0  0  0  0
    4.7001    5.2512   -1.0775 C   0  0  0  0  0  0  0  0  0  0  0  0
    5.5162    3.3972    1.1950 C   0  0  0  0  0  0  0  0  0  0  0  0
    3.8738    2.3218   -1.1317 C   0  0  0  0  0  0  0  0  0  0  0  0
    2.2980    3.3808    1.4828 H   0  0  0  0  0  0  0  0  0  0  0  0
    2.7780    5.0826    1.5142 H   0  0  0  0  0  0  0  0  0  0  0  0
    1.8239    4.4578    0.1626 H   0  0  0  0  0  0  0  0  0  0  0  0
    4.8742    6.1092   -0.4400 H   0  0  0  0  0  0  0  0  0  0  0  0
    3.9200    5.4844   -1.7916 H   0  0  0  0  0  0  0  0  0  0  0  0
    5.6119    5.0038   -1.6068 H   0  0  0  0  0  0  0  0  0  0  0  0
    6.4280    3.1499    0.6656 H   0  0  0  0  0  0  0  0  0  0  0  0
    5.2102    2.5535    1.8009 H   0  0  0  0  0  0  0  0  0  0  0  0
    5.6902    4.2553    1.8324 H   0  0  0  0  0  0  0  0  0  0  0  0
    4.7856    2.0744   -1.6609 H   0  0  0  0  0  0  0  0  0  0  0  0
    3.0938    2.5550   -1.8458 H   0  0  0  0  0  0  0  0  0  0  0  0
    3.5679    1.4780   -0.5256 H   0  0  0  0  0  0  0  0  0  0  0  0
  1  2  1  0  0  0  0
  2  3  1  0  0  0  0
  2  4  1  0  0  0  0
  2  5  1  0  0  0  0
  1  6  1  0  0  0  0
  1  7  1  0  0  0  0
  1  8  1  0  0  0  0
  3  9  1  0  0  0  0
  3 10  1  0  0  0  0
  3 11  1  0  0  0  0
  4 12  1  0  0  0  0
  4 13  1  0  0  0  0
  4 14  1  0  0  0  0
  5 15  1  0  0  0  0
  5 16  1  0  0  0  0
  5 17  1  0  0  0  0
M  END
>  <Alias name>
Tetramethylsilane

>  <Surface tension>   dyn/cm
12.85

$$$$
Perfluoroheptane
  ChemBrain IXL

 23 22  0  0  0  0  0  0  0  0  1 V2000
    6.1953    5.4359   -0.4397 C   0  0  0  0  0  0  0  0  0  0  0  0
    7.3292    5.9605    0.4743 C   0  0  0  0  0  0  0  0  0  0  0  0
    8.6336    6.1055   -0.3470 C   0  0  0  0  0  0  0  0  0  0  0  0
    9.7662    6.6291    0.5643 C   0  0  0  0  0  0  0  0  0  0  0  0
    9.9720    5.7525    1.5839 F   0  0  0  0  0  0  0  0  0  0  0  0
    9.4177    7.8418    1.0724 F   0  0  0  0  0  0  0  0  0  0  0  0
    4.8908    5.2909    0.3821 C   0  0  0  0  0  0  0  0  0  0  0  0
    5.9933    6.3134   -1.4597 F   0  0  0  0  0  0  0  0  0  0  0  0
    6.5477    4.2240   -0.9482 F   0  0  0  0  0  0  0  0  0  0  0  0
    7.5313    5.0831    1.4943 F   0  0  0  0  0  0  0  0  0  0  0  0
    6.9770    7.1723    0.9828 F   0  0  0  0  0  0  0  0  0  0  0  0
    8.4327    6.9831   -1.3669 F   0  0  0  0  0  0  0  0  0  0  0  0
    8.9869    4.8942   -0.8555 F   0  0  0  0  0  0  0  0  0  0  0  0
    3.7558    4.7662   -0.5314 C   0  0  0  0  0  0  0  0  0  0  0  0
    2.4540    4.6214    0.2879 C   0  0  0  0  0  0  0  0  0  0  0  0
    5.0932    4.4137    1.4021 F   0  0  0  0  0  0  0  0  0  0  0  0
    4.5389    6.5028    0.8906 F   0  0  0  0  0  0  0  0  0  0  0  0
    4.1063    3.5541   -1.0401 F   0  0  0  0  0  0  0  0  0  0  0  0
    3.5521    5.6430   -1.5515 F   0  0  0  0  0  0  0  0  0  0  0  0
    2.6531    3.7430    1.3073 F   0  0  0  0  0  0  0  0  0  0  0  0
    2.0987    5.8323    0.7958 F   0  0  0  0  0  0  0  0  0  0  0  0
    1.4606    4.1603   -0.5186 F   0  0  0  0  0  0  0  0  0  0  0  0
   10.9096    6.7548   -0.1616 F   0  0  0  0  0  0  0  0  0  0  0  0
  1  2  1  0  0  0  0
  2  3  1  0  0  0  0
  3  4  1  0  0  0  0
  4  5  1  0  0  0  0
  4  6  1  0  0  0  0
  1  7  1  0  0  0  0
  1  8  1  0  0  0  0
  1  9  1  0  0  0  0
  2 10  1  0  0  0  0
  2 11  1  0  0  0  0
  3 12  1  0  0  0  0
  3 13  1  0  0  0  0
  7 14  1  0  0  0  0
 14 15  1  0  0  0  0
  7 16  1  0  0  0  0
  7 17  1  0  0  0  0
 14 18  1  0  0  0  0
 14 19  1  0  0  0  0
 15 20  1  0  0  0  0
 15 21  1  0  0  0  0
 15 22  1  0  0  0  0
  4 23  1  0  0  0  0
M  END
>  <Alias name>
Perfluoroheptane

>  <Surface tension>   dyn/cm
13.19

$$$$
Bis(nonafluorobutyl) ether
  ChemBrain IXL

 27 26  0  0  0  0  0  0  0  0  1 V2000
    6.4169    6.4169    0.3312 O   0  0  0  0  0  0  0  0  0  0  0  0
    7.6216    7.2444    0.5173 C   0  0  0  0  0  0  0  0  0  0  0  0
    8.7959    6.6307   -0.2770 C   0  0  0  0  0  0  0  0  0  0  0  0
    9.0775    5.1961    0.2339 C   0  0  0  0  0  0  0  0  0  0  0  0
   10.2530    4.5831   -0.5596 C   0  0  0  0  0  0  0  0  0  0  0  0
    7.9422    7.2911    1.8388 F   0  0  0  0  0  0  0  0  0  0  0  0
    7.3806    8.5049    0.0654 F   0  0  0  0  0  0  0  0  0  0  0  0
    8.4733    6.5870   -1.5979 F   0  0  0  0  0  0  0  0  0  0  0  0
    9.9058    7.3989   -0.1076 F   0  0  0  0  0  0  0  0  0  0  0  0
    7.9680    4.4274    0.0633 F   0  0  0  0  0  0  0  0  0  0  0  0
    9.3987    5.2397    1.5552 F   0  0  0  0  0  0  0  0  0  0  0  0
    9.9342    4.5352   -1.8811 F   0  0  0  0  0  0  0  0  0  0  0  0
   11.3651    5.3475   -0.3889 F   0  0  0  0  0  0  0  0  0  0  0  0
   10.4963    3.3236   -0.1073 F   0  0  0  0  0  0  0  0  0  0  0  0
    5.2127    6.8883    1.0367 C   0  0  0  0  0  0  0  0  0  0  0  0
    4.0379    5.9268    0.7501 C   0  0  0  0  0  0  0  0  0  0  0  0
    3.7553    5.8880   -0.7720 C   0  0  0  0  0  0  0  0  0  0  0  0
    2.5792    4.9277   -1.0581 C   0  0  0  0  0  0  0  0  0  0  0  0
    5.4544    6.9199    2.3750 F   0  0  0  0  0  0  0  0  0  0  0  0
    4.8926    8.1381    0.6051 F   0  0  0  0  0  0  0  0  0  0  0  0
    2.9285    6.3614    1.4068 F   0  0  0  0  0  0  0  0  0  0  0  0
    4.3603    4.6784    1.1840 F   0  0  0  0  0  0  0  0  0  0  0  0
    4.8641    5.4518   -1.4288 F   0  0  0  0  0  0  0  0  0  0  0  0
    3.4344    7.1367   -1.2062 F   0  0  0  0  0  0  0  0  0  0  0  0
    2.3350    4.8971   -2.3957 F   0  0  0  0  0  0  0  0  0  0  0  0
    2.8976    3.6772   -0.6278 F   0  0  0  0  0  0  0  0  0  0  0  0
    1.4677    5.3623   -0.4054 F   0  0  0  0  0  0  0  0  0  0  0  0
  2  3  1  0  0  0  0
  3  4  1  0  0  0  0
  4  5  1  0  0  0  0
  2  6  1  0  0  0  0
  2  7  1  0  0  0  0
  3  8  1  0  0  0  0
  3  9  1  0  0  0  0
  4 10  1  0  0  0  0
  4 11  1  0  0  0  0
  5 12  1  0  0  0  0
  5 13  1  0  0  0  0
  5 14  1  0  0  0  0
  1  2  1  0  0  0  0
 15 16  1  0  0  0  0
 16 17  1  0  0  0  0
 17 18  1  0  0  0  0
 15 19  1  0  0  0  0
 15 20  1  0  0  0  0
 16 21  1  0  0  0  0
 16 22  1  0  0  0  0
 17 23  1  0  0  0  0
 17 24  1  0  0  0  0
 18 25  1  0  0  0  0
 18 26  1  0  0  0  0
 18 27  1  0  0  0  0
  1 15  1  0  0  0  0
M  END
>  <Alias name>
Perfluorodibutyl ether

>  <Surface tension>   dyn/cm
13.4

$$$$
Perfluoro-n-octane
  ChemBrain IXL

 26 25  0  0  0  0  0  0  0  0  1 V2000
    2.6903    6.1958    2.5680 C   0  0  0  0  0  0  0  0  0  0  0  0
    3.4505    5.5347    1.3964 C   0  0  0  0  0  0  0  0  0  0  0  0
    4.8474    6.1856    1.2485 C   0  0  0  0  0  0  0  0  0  0  0  0
    5.6080    5.5225    0.0745 C   0  0  0  0  0  0  0  0  0  0  0  0
    7.0048    6.1733   -0.0733 C   0  0  0  0  0  0  0  0  0  0  0  0
    7.7654    5.5102   -1.2474 C   0  0  0  0  0  0  0  0  0  0  0  0
    9.1624    6.1611   -1.3952 C   0  0  0  0  0  0  0  0  0  0  0  0
    9.9226    5.5001   -2.5668 C   0  0  0  0  0  0  0  0  0  0  0  0
    1.4641    5.6207    2.6937 F   0  0  0  0  0  0  0  0  0  0  0  0
    3.3912    6.0226    3.7208 F   0  0  0  0  0  0  0  0  0  0  0  0
    2.5430    7.5255    2.3223 F   0  0  0  0  0  0  0  0  0  0  0  0
    2.7451    5.7073    0.2460 F   0  0  0  0  0  0  0  0  0  0  0  0
    3.5933    4.2047    1.6442 F   0  0  0  0  0  0  0  0  0  0  0  0
    5.5518    6.0129    2.3997 F   0  0  0  0  0  0  0  0  0  0  0  0
    4.7035    7.5157    1.0013 F   0  0  0  0  0  0  0  0  0  0  0  0
    4.9037    5.6952   -1.0766 F   0  0  0  0  0  0  0  0  0  0  0  0
    5.7519    4.1924    0.3217 F   0  0  0  0  0  0  0  0  0  0  0  0
    7.7092    6.0006    1.0778 F   0  0  0  0  0  0  0  0  0  0  0  0
    6.8609    7.5034   -0.3206 F   0  0  0  0  0  0  0  0  0  0  0  0
    7.0611    5.6829   -2.3985 F   0  0  0  0  0  0  0  0  0  0  0  0
    7.9093    4.1801   -1.0002 F   0  0  0  0  0  0  0  0  0  0  0  0
    9.8677    5.9884   -0.2448 F   0  0  0  0  0  0  0  0  0  0  0  0
    9.0196    7.4911   -1.6430 F   0  0  0  0  0  0  0  0  0  0  0  0
   11.1487    6.0751   -2.6925 F   0  0  0  0  0  0  0  0  0  0  0  0
    9.2216    5.6732   -3.7196 F   0  0  0  0  0  0  0  0  0  0  0  0
   10.0699    4.1703   -2.3212 F   0  0  0  0  0  0  0  0  0  0  0  0
  1  2  1  0  0  0  0
  2  3  1  0  0  0  0
  3  4  1  0  0  0  0
  4  5  1  0  0  0  0
  5  6  1  0  0  0  0
  6  7  1  0  0  0  0
  7  8  1  0  0  0  0
  1  9  1  0  0  0  0
  1 10  1  0  0  0  0
  1 11  1  0  0  0  0
  2 12  1  0  0  0  0
  2 13  1  0  0  0  0
  3 14  1  0  0  0  0
  3 15  1  0  0  0  0
  4 16  1  0  0  0  0
  4 17  1  0  0  0  0
  5 18  1  0  0  0  0
  5 19  1  0  0  0  0
  6 20  1  0  0  0  0
  6 21  1  0  0  0  0
  7 22  1  0  0  0  0
  7 23  1  0  0  0  0
  8 24  1  0  0  0  0
  8 25  1  0  0  0  0
  8 26  1  0  0  0  0
M  END
>  <Alias name>
Perfluoro-n-octane

>  <Surface tension>   dyn/cm
13.7

$$$$
3-Methyl-1-butene
  ChemBrain IXL

 15 14  0  0  0  0  0  0  0  0  1 V2000
    3.8277    3.6467   -0.3879 C   0  0  0  0  0  0  0  0  0  0  0  0
    4.2084    4.8109    0.4445 C   0  0  0  0  0  0  0  0  0  0  0  0
    4.1722    2.3438    0.3611 C   0  0  0  0  0  0  0  0  0  0  0  0
    5.4941    5.0443    0.7190 C   0  0  0  0  0  0  0  0  0  0  0  0
    2.3134    3.6912   -0.6717 C   0  0  0  0  0  0  0  0  0  0  0  0
    4.3713    3.6792   -1.3241 H   0  0  0  0  0  0  0  0  0  0  0  0
    3.4437    5.4734    0.8310 H   0  0  0  0  0  0  0  0  0  0  0  0
    5.2365    2.3115    0.5588 H   0  0  0  0  0  0  0  0  0  0  0  0
    3.8923    1.4929   -0.2474 H   0  0  0  0  0  0  0  0  0  0  0  0
    3.6298    2.3117    1.2980 H   0  0  0  0  0  0  0  0  0  0  0  0
    5.7718    5.8958    1.3278 H   0  0  0  0  0  0  0  0  0  0  0  0
    6.2594    4.3822    0.3329 H   0  0  0  0  0  0  0  0  0  0  0  0
    2.0351    2.8401   -1.2807 H   0  0  0  0  0  0  0  0  0  0  0  0
    1.7695    3.6587    0.2643 H   0  0  0  0  0  0  0  0  0  0  0  0
    2.0716    4.6062   -1.1982 H   0  0  0  0  0  0  0  0  0  0  0  0
  1  2  1  0  0  0  0
  1  3  1  0  0  0  0
  2  4  2  0  0  0  0
  1  5  1  0  0  0  0
  1  6  1  0  0  0  0
  2  7  1  0  0  0  0
  3  8  1  0  0  0  0
  3  9  1  0  0  0  0
  3 10  1  0  0  0  0
  4 11  1  0  0  0  0
  4 12  1  0  0  0  0
  5 13  1  0  0  0  0
  5 14  1  0  0  0  0
  5 15  1  0  0  0  0
M  END
>  <Alias name>
3-Methyl-1-butene

>  <Surface tension>   dyn/cm
14.36

$$$$
Perfluorononane
  ChemBrain IXL

 29 28  0  0  0  0  0  0  0  0  1 V2000
    7.6141    6.6807   -0.2947 C   0  0  0  0  0  0  0  0  0  0  0  0
    6.3487    7.3396    0.3075 C   0  0  0  0  0  0  0  0  0  0  0  0
    8.8794    7.3412    0.3059 C   0  0  0  0  0  0  0  0  0  0  0  0
    7.6131    6.8483   -1.6452 F   0  0  0  0  0  0  0  0  0  0  0  0
    7.6151    5.3514   -0.0035 F   0  0  0  0  0  0  0  0  0  0  0  0
    5.0824    6.6797   -0.2927 C   0  0  0  0  0  0  0  0  0  0  0  0
    6.3483    8.6688    0.0164 F   0  0  0  0  0  0  0  0  0  0  0  0
    6.3502    7.1721    1.6579 F   0  0  0  0  0  0  0  0  0  0  0  0
   10.1457    6.6827   -0.2959 C   0  0  0  0  0  0  0  0  0  0  0  0
    8.8780    8.6703    0.0148 F   0  0  0  0  0  0  0  0  0  0  0  0
    8.8799    7.1737    1.6563 F   0  0  0  0  0  0  0  0  0  0  0  0
    3.8167    7.3388    0.3098 C   0  0  0  0  0  0  0  0  0  0  0  0
    5.0835    5.3505   -0.0016 F   0  0  0  0  0  0  0  0  0  0  0  0
    5.0815    6.8472   -1.6431 F   0  0  0  0  0  0  0  0  0  0  0  0
   11.4115    7.3434    0.3050 C   0  0  0  0  0  0  0  0  0  0  0  0
   10.1466    5.3535   -0.0048 F   0  0  0  0  0  0  0  0  0  0  0  0
   10.1447    6.8502   -1.6463 F   0  0  0  0  0  0  0  0  0  0  0  0
    2.5524    6.6814   -0.2882 C   0  0  0  0  0  0  0  0  0  0  0  0
    3.8149    8.6678    0.0189 F   0  0  0  0  0  0  0  0  0  0  0  0
    3.8168    7.1715    1.6599 F   0  0  0  0  0  0  0  0  0  0  0  0
   12.6758    6.6874   -0.2947 C   0  0  0  0  0  0  0  0  0  0  0  0
   11.4113    8.6723    0.0140 F   0  0  0  0  0  0  0  0  0  0  0  0
   11.4132    7.1760    1.6551 F   0  0  0  0  0  0  0  0  0  0  0  0
    2.5472    6.8493   -1.6380 F   0  0  0  0  0  0  0  0  0  0  0  0
    2.5491    5.3527    0.0033 F   0  0  0  0  0  0  0  0  0  0  0  0
    1.4445    7.2638    0.2442 F   0  0  0  0  0  0  0  0  0  0  0  0
   12.6790    6.8554   -1.6445 F   0  0  0  0  0  0  0  0  0  0  0  0
   13.7836    7.2711    0.2363 F   0  0  0  0  0  0  0  0  0  0  0  0
   12.6810    5.3587   -0.0031 F   0  0  0  0  0  0  0  0  0  0  0  0
  1  2  1  0  0  0  0
  1  3  1  0  0  0  0
  1  4  1  0  0  0  0
  1  5  1  0  0  0  0
  2  6  1  0  0  0  0
  2  7  1  0  0  0  0
  2  8  1  0  0  0  0
  3  9  1  0  0  0  0
  3 10  1  0  0  0  0
  3 11  1  0  0  0  0
  6 12  1  0  0  0  0
  6 13  1  0  0  0  0
  6 14  1  0  0  0  0
  9 15  1  0  0  0  0
  9 16  1  0  0  0  0
  9 17  1  0  0  0  0
 12 18  1  0  0  0  0
 12 19  1  0  0  0  0
 12 20  1  0  0  0  0
 15 21  1  0  0  0  0
 15 22  1  0  0  0  0
 15 23  1  0  0  0  0
 18 24  1  0  0  0  0
 18 25  1  0  0  0  0
 18 26  1  0  0  0  0
 21 27  1  0  0  0  0
 21 28  1  0  0  0  0
 21 29  1  0  0  0  0
M  END
>  <Alias name>
Icosafluorononane

>  <Surface tension>   dyn/cm
14.4

$$$$
2-Methylbutane
  ChemBrain IXL

 17 16  0  0  0  0  0  0  0  0  1 V2000
    2.4183    4.4018    0.7608 C   0  0  0  0  0  0  0  0  0  0  0  0
    3.5372    4.6327   -0.2733 C   0  0  0  0  0  0  0  0  0  0  0  0
    4.8661    4.0778    0.2752 C   0  0  0  0  0  0  0  0  0  0  0  0
    4.7289    2.5622    0.5176 C   0  0  0  0  0  0  0  0  0  0  0  0
    5.9908    4.3349   -0.7463 C   0  0  0  0  0  0  0  0  0  0  0  0
    2.3035    3.3395    0.9374 H   0  0  0  0  0  0  0  0  0  0  0  0
    2.6769    4.8962    1.6890 H   0  0  0  0  0  0  0  0  0  0  0  0
    1.4880    4.8075    0.3827 H   0  0  0  0  0  0  0  0  0  0  0  0
    3.6400    5.6940   -0.4631 H   0  0  0  0  0  0  0  0  0  0  0  0
    3.2868    4.1236   -1.1958 H   0  0  0  0  0  0  0  0  0  0  0  0
    5.1060    4.5724    1.2084 H   0  0  0  0  0  0  0  0  0  0  0  0
    5.6678    2.1693    0.8876 H   0  0  0  0  0  0  0  0  0  0  0  0
    3.9495    2.3825    1.2478 H   0  0  0  0  0  0  0  0  0  0  0  0
    4.4729    2.0696   -0.4123 H   0  0  0  0  0  0  0  0  0  0  0  0
    6.0875    5.4001   -0.9164 H   0  0  0  0  0  0  0  0  0  0  0  0
    5.7507    3.8407   -1.6796 H   0  0  0  0  0  0  0  0  0  0  0  0
    6.9246    3.9446   -0.3610 H   0  0  0  0  0  0  0  0  0  0  0  0
  1  2  1  0  0  0  0
  2  3  1  0  0  0  0
  3  4  1  0  0  0  0
  3  5  1  0  0  0  0
  1  6  1  0  0  0  0
  1  7  1  0  0  0  0
  1  8  1  0  0  0  0
  2  9  1  0  0  0  0
  2 10  1  0  0  0  0
  3 11  1  0  0  0  0
  4 12  1  0  0  0  0
  4 13  1  0  0  0  0
  4 14  1  0  0  0  0
  5 15  1  0  0  0  0
  5 16  1  0  0  0  0
  5 17  1  0  0  0  0
M  END
>  <Alias name>
Isopentane

>  <Surface tension>   dyn/cm
14.99

$$$$
Chloromethane
  ChemBrain IXL

  5  4  0  0  0  0  0  0  0  0  1 V2000
    2.1946    2.6232   -0.0514 C   0  0  0  0  0  0  0  0  0  0  0  0
    3.8422    2.7047   -0.7306 Cl  0  0  0  0  0  0  0  0  0  0  0  0
    1.9830    1.6083    0.2617 H   0  0  0  0  0  0  0  0  0  0  0  0
    2.1225    3.2866    0.8015 H   0  0  0  0  0  0  0  0  0  0  0  0
    1.4780    2.9252   -0.8053 H   0  0  0  0  0  0  0  0  0  0  0  0
  1  2  1  0  0  0  0
  1  3  1  0  0  0  0
  1  4  1  0  0  0  0
  1  5  1  0  0  0  0
M  END
>  <Alias name>
Methyl chloride

>  <Surface tension>   dyn/cm
15.19

$$$$
Perfluorotripropylamine
  ChemBrain IXL

 31 30  0  0  0  0  0  0  0  0  1 V2000
    4.9321    4.3355   -0.1989 C   0  0  0  0  0  0  0  0  0  0  0  0
    3.7563    4.9611    0.6103 C   0  0  0  0  0  0  0  0  0  0  0  0
    4.7079    4.5200   -1.5293 F   0  0  0  0  0  0  0  0  0  0  0  0
    4.9807    3.0002    0.0630 F   0  0  0  0  0  0  0  0  0  0  0  0
    4.0962    5.0384    1.9259 F   0  0  0  0  0  0  0  0  0  0  0  0
    2.4988    4.0742    0.4590 C   0  0  0  0  0  0  0  0  0  0  0  0
    3.4755    6.2028    0.1327 F   0  0  0  0  0  0  0  0  0  0  0  0
    2.1694    3.9740   -0.8570 F   0  0  0  0  0  0  0  0  0  0  0  0
    2.7514    2.8347    0.9591 F   0  0  0  0  0  0  0  0  0  0  0  0
    1.4652    4.6347    1.1426 F   0  0  0  0  0  0  0  0  0  0  0  0
    6.2533    4.9528    0.1824 N   0  0  0  0  0  0  0  0  0  0  0  0
    7.3507    4.3151   -0.6601 C   0  0  0  0  0  0  0  0  0  0  0  0
    8.7457    4.2921    0.0940 C   0  0  0  0  0  0  0  0  0  0  0  0
    6.9998    3.0227   -0.8955 F   0  0  0  0  0  0  0  0  0  0  0  0
    7.4602    4.9573   -1.8550 F   0  0  0  0  0  0  0  0  0  0  0  0
    9.3217    5.4935    0.1102 F   0  0  0  0  0  0  0  0  0  0  0  0
    9.6937    3.3058   -0.6275 C   0  0  0  0  0  0  0  0  0  0  0  0
    8.5553    3.8675    1.3721 F   0  0  0  0  0  0  0  0  0  0  0  0
    9.1556    2.0566   -0.6073 F   0  0  0  0  0  0  0  0  0  0  0  0
    9.8677    3.7041   -1.9164 F   0  0  0  0  0  0  0  0  0  0  0  0
   10.8967    3.2889    0.0069 F   0  0  0  0  0  0  0  0  0  0  0  0
    6.1770    6.4679   -0.0228 C   0  0  0  0  0  0  0  0  0  0  0  0
    7.5251    7.1812    0.1864 C   0  0  0  0  0  0  0  0  0  0  0  0
    5.7367    6.7283   -1.2843 F   0  0  0  0  0  0  0  0  0  0  0  0
    5.2916    6.9783    0.8672 F   0  0  0  0  0  0  0  0  0  0  0  0
    8.1073    6.7373    1.3340 F   0  0  0  0  0  0  0  0  0  0  0  0
    7.2832    8.7051    0.3013 C   0  0  0  0  0  0  0  0  0  0  0  0
    8.3298    6.9521   -0.8840 F   0  0  0  0  0  0  0  0  0  0  0  0
    6.4970    8.9633    1.3811 F   0  0  0  0  0  0  0  0  0  0  0  0
    8.4758    9.3421    0.4493 F   0  0  0  0  0  0  0  0  0  0  0  0
    6.6678    9.1539   -0.8257 F   0  0  0  0  0  0  0  0  0  0  0  0
  2  1  1  0  0  0  0
  1  3  1  0  0  0  0
  1  4  1  0  0  0  0
  2  5  1  0  0  0  0
  2  6  1  0  0  0  0
  2  7  1  0  0  0  0
  6  8  1  0  0  0  0
  6  9  1  0  0  0  0
  6 10  1  0  0  0  0
  1 11  1  0  0  0  0
 13 12  1  0  0  0  0
 12 14  1  0  0  0  0
 12 15  1  0  0  0  0
 13 16  1  0  0  0  0
 13 17  1  0  0  0  0
 13 18  1  0  0  0  0
 17 19  1  0  0  0  0
 17 20  1  0  0  0  0
 17 21  1  0  0  0  0
 12 11  1  0  0  0  0
 23 22  1  0  0  0  0
 22 24  1  0  0  0  0
 22 25  1  0  0  0  0
 23 26  1  0  0  0  0
 23 27  1  0  0  0  0
 23 28  1  0  0  0  0
 27 29  1  0  0  0  0
 27 30  1  0  0  0  0
 27 31  1  0  0  0  0
 22 11  1  0  0  0  0
M  END
>  <Alias name>
Perfluorotripropylamine

>  <Surface tension>   dyn/cm
15.2

$$$$
Hexamethyldisiloxane
  ChemBrain IXL

 27 26  0  0  0  0  0  0  0  0  1 V2000
    3.8398    4.6012    0.0993 Si  0  0  0  0  0  0  0  0  0  0  0  0
    5.1330    4.7165    0.8901 O   0  0  0  0  0  0  0  0  0  0  0  0
    6.4175    4.8953    0.0969 Si  0  0  0  0  0  0  0  0  0  0  0  0
    3.8022    5.8204   -1.3142 C   0  0  0  0  0  0  0  0  0  0  0  0
    3.6414    2.8647   -0.5589 C   0  0  0  0  0  0  0  0  0  0  0  0
    2.4126    4.9704    1.2404 C   0  0  0  0  0  0  0  0  0  0  0  0
    7.8570    4.4367    1.1891 C   0  0  0  0  0  0  0  0  0  0  0  0
    6.4391    3.7928   -1.4097 C   0  0  0  0  0  0  0  0  0  0  0  0
    6.6094    6.6788   -0.4226 C   0  0  0  0  0  0  0  0  0  0  0  0
    2.8672    5.7201   -1.8512 H   0  0  0  0  0  0  0  0  0  0  0  0
    3.8868    6.8269   -0.9243 H   0  0  0  0  0  0  0  0  0  0  0  0
    4.6256    5.6232   -1.9858 H   0  0  0  0  0  0  0  0  0  0  0  0
    4.4543    2.6362   -1.2305 H   0  0  0  0  0  0  0  0  0  0  0  0
    3.6470    2.1635    0.2663 H   0  0  0  0  0  0  0  0  0  0  0  0
    2.7018    2.7869   -1.0916 H   0  0  0  0  0  0  0  0  0  0  0  0
    2.4149    4.2643    2.0614 H   0  0  0  0  0  0  0  0  0  0  0  0
    2.5121    5.9763    1.6289 H   0  0  0  0  0  0  0  0  0  0  0  0
    1.4818    4.8851    0.6934 H   0  0  0  0  0  0  0  0  0  0  0  0
    7.8640    5.0750    2.0640 H   0  0  0  0  0  0  0  0  0  0  0  0
    8.7817    4.5659    0.6406 H   0  0  0  0  0  0  0  0  0  0  0  0
    7.7613    3.4029    1.4972 H   0  0  0  0  0  0  0  0  0  0  0  0
    7.3681    3.9362   -1.9473 H   0  0  0  0  0  0  0  0  0  0  0  0
    5.6084    4.0428   -2.0544 H   0  0  0  0  0  0  0  0  0  0  0  0
    6.3583    2.7584   -1.1006 H   0  0  0  0  0  0  0  0  0  0  0  0
    5.7894    6.9599   -1.0649 H   0  0  0  0  0  0  0  0  0  0  0  0
    7.5432    6.7994   -0.9577 H   0  0  0  0  0  0  0  0  0  0  0  0
    6.6132    7.3119    0.4560 H   0  0  0  0  0  0  0  0  0  0  0  0
  1  2  1  0  0  0  0
  2  3  1  0  0  0  0
  1  4  1  0  0  0  0
  1  5  1  0  0  0  0
  1  6  1  0  0  0  0
  3  7  1  0  0  0  0
  3  8  1  0  0  0  0
  3  9  1  0  0  0  0
  4 10  1  0  0  0  0
  4 11  1  0  0  0  0
  4 12  1  0  0  0  0
  5 13  1  0  0  0  0
  5 14  1  0  0  0  0
  5 15  1  0  0  0  0
  6 16  1  0  0  0  0
  6 17  1  0  0  0  0
  6 18  1  0  0  0  0
  7 19  1  0  0  0  0
  7 20  1  0  0  0  0
  7 21  1  0  0  0  0
  8 22  1  0  0  0  0
  8 23  1  0  0  0  0
  8 24  1  0  0  0  0
  9 25  1  0  0  0  0
  9 26  1  0  0  0  0
  9 27  1  0  0  0  0
M  END
>  <Alias name>
Hexamethyldisiloxane

>  <Surface tension>   dyn/cm
15.48

$$$$
Perfluoro-1,2-dimethylcyclohexane
  ChemBrain IXL

 24 24  0  0  0  0  0  0  0  0  1 V2000
    3.7506    3.8452   -0.5988 C   0  0  0  0  0  0  0  0  0  0  0  0
    5.3058    3.8317   -0.3602 C   0  0  0  0  0  0  0  0  0  0  0  0
    5.7567    5.1975    0.2952 C   0  0  0  0  0  0  0  0  0  0  0  0
    4.8704    6.3255   -0.2503 C   0  0  0  0  0  0  0  0  0  0  0  0
    3.4233    6.1767    0.3143 C   0  0  0  0  0  0  0  0  0  0  0  0
    5.6963    2.6331    0.5697 C   0  0  0  0  0  0  0  0  0  0  0  0
    7.0425    2.5812    0.7103 F   0  0  0  0  0  0  0  0  0  0  0  0
    5.1248    2.7837    1.7897 F   0  0  0  0  0  0  0  0  0  0  0  0
    5.2642    1.4702    0.0120 F   0  0  0  0  0  0  0  0  0  0  0  0
    7.2453    5.4957   -0.0507 C   0  0  0  0  0  0  0  0  0  0  0  0
    7.3965    5.5573   -1.4012 F   0  0  0  0  0  0  0  0  0  0  0  0
    7.6060    6.6876    0.4966 F   0  0  0  0  0  0  0  0  0  0  0  0
    8.0406    4.5194    0.4482 F   0  0  0  0  0  0  0  0  0  0  0  0
    3.2753    2.5711   -0.5855 F   0  0  0  0  0  0  0  0  0  0  0  0
    3.4817    4.4078   -1.8074 F   0  0  0  0  0  0  0  0  0  0  0  0
    5.9253    3.6756   -1.5613 F   0  0  0  0  0  0  0  0  0  0  0  0
    5.6128    5.1344    1.6461 F   0  0  0  0  0  0  0  0  0  0  0  0
    4.8417    6.2483   -1.6079 F   0  0  0  0  0  0  0  0  0  0  0  0
    5.3734    7.5344    0.1185 F   0  0  0  0  0  0  0  0  0  0  0  0
    3.3348    6.7998    1.5207 F   0  0  0  0  0  0  0  0  0  0  0  0
    2.5506    6.7560   -0.5543 F   0  0  0  0  0  0  0  0  0  0  0  0
    3.0624    4.6719    0.4961 C   0  0  0  0  0  0  0  0  0  0  0  0
    3.4809    4.2481    1.7120 F   0  0  0  0  0  0  0  0  0  0  0  0
    1.7132    4.5198    0.4112 F   0  0  0  0  0  0  0  0  0  0  0  0
  1  2  1  0  0  0  0
  2  3  1  0  0  0  0
  3  4  1  0  0  0  0
  4  5  1  0  0  0  0
  6  7  1  0  0  0  0
  6  8  1  0  0  0  0
  6  9  1  0  0  0  0
 10 11  1  0  0  0  0
 10 12  1  0  0  0  0
 10 13  1  0  0  0  0
  6  2  1  0  0  0  0
 10  3  1  0  0  0  0
  1 14  1  0  0  0  0
  1 15  1  0  0  0  0
  2 16  1  0  0  0  0
  3 17  1  0  0  0  0
  4 18  1  0  0  0  0
  4 19  1  0  0  0  0
  5 20  1  0  0  0  0
  5 21  1  0  0  0  0
 22 23  1  0  0  0  0
 22 24  1  0  0  0  0
 22  1  1  0  0  0  0
 22  5  1  0  0  0  0
M  END
>  <Alias name>
Perfluoro-1,2-dimethylcyclohexane

>  <Surface tension>   dyn/cm
15.5

$$$$
Perfluoromethylcyclohexane
  ChemBrain IXL

 21 21  0  0  0  0  0  0  0  0  1 V2000
    2.7473    4.6492   -0.0604 C   0  0  0  0  0  0  0  0  0  0  0  0
    3.2570    3.2300   -0.4004 C   0  0  0  0  0  0  0  0  0  0  0  0
    5.1182    5.3938    0.3996 C   0  0  0  0  0  0  0  0  0  0  0  0
    4.6875    3.3156   -0.9792 C   0  0  0  0  0  0  0  0  0  0  0  0
    5.6308    3.9724    0.0587 C   0  0  0  0  0  0  0  0  0  0  0  0
    7.0614    4.0635   -0.5255 C   0  0  0  0  0  0  0  0  0  0  0  0
    1.4918    4.5664    0.4567 F   0  0  0  0  0  0  0  0  0  0  0  0
    2.7201    5.4050   -1.1914 F   0  0  0  0  0  0  0  0  0  0  0  0
    3.2681    2.4687    0.7274 F   0  0  0  0  0  0  0  0  0  0  0  0
    2.4311    2.6617   -1.3196 F   0  0  0  0  0  0  0  0  0  0  0  0
    5.1065    6.1562   -0.7273 F   0  0  0  0  0  0  0  0  0  0  0  0
    5.9411    5.9634    1.3209 F   0  0  0  0  0  0  0  0  0  0  0  0
    4.6720    4.0616   -2.1169 F   0  0  0  0  0  0  0  0  0  0  0  0
    5.1327    2.0629   -1.2673 F   0  0  0  0  0  0  0  0  0  0  0  0
    5.6549    3.2165    1.1902 F   0  0  0  0  0  0  0  0  0  0  0  0
    7.8895    4.6371    0.3885 F   0  0  0  0  0  0  0  0  0  0  0  0
    7.0452    4.8179   -1.6574 F   0  0  0  0  0  0  0  0  0  0  0  0
    7.5116    2.8144   -0.8209 F   0  0  0  0  0  0  0  0  0  0  0  0
    3.6870    5.3058    0.9764 C   0  0  0  0  0  0  0  0  0  0  0  0
    3.2382    6.5572    1.2642 F   0  0  0  0  0  0  0  0  0  0  0  0
    3.7009    4.5591    2.1137 F   0  0  0  0  0  0  0  0  0  0  0  0
  1  2  1  0  0  0  0
  2  4  1  0  0  0  0
  3  5  1  0  0  0  0
  5  4  1  0  0  0  0
  5  6  1  0  0  0  0
  1  7  1  0  0  0  0
  1  8  1  0  0  0  0
  2  9  1  0  0  0  0
  2 10  1  0  0  0  0
  3 11  1  0  0  0  0
  3 12  1  0  0  0  0
  4 13  1  0  0  0  0
  4 14  1  0  0  0  0
  5 15  1  0  0  0  0
  6 16  1  0  0  0  0
  6 17  1  0  0  0  0
  6 18  1  0  0  0  0
  1 19  1  0  0  0  0
 19  3  1  0  0  0  0
 19 20  1  0  0  0  0
 19 21  1  0  0  0  0
M  END
>  <Alias name>
Perfluoromethylcyclohexane

>  <Surface tension>   dyn/cm
15.7

$$$$
1-Pentene
  ChemBrain IXL

 15 14  0  0  0  0  0  0  0  0  1 V2000
    2.4002    4.7692    0.0000 C   0  0  0  0  0  0  0  0  0  0  0  0
    3.5732    4.1334   -0.0487 C   0  0  0  0  0  0  0  0  0  0  0  0
    4.8320    4.9076   -0.1387 C   0  0  0  0  0  0  0  0  0  0  0  0
    6.0273    3.9827    0.1641 C   0  0  0  0  0  0  0  0  0  0  0  0
    7.3374    4.7885    0.0696 C   0  0  0  0  0  0  0  0  0  0  0  0
    1.4796    4.2026    0.0658 H   0  0  0  0  0  0  0  0  0  0  0  0
    2.3691    5.8515   -0.0263 H   0  0  0  0  0  0  0  0  0  0  0  0
    3.6037    3.0511   -0.0224 H   0  0  0  0  0  0  0  0  0  0  0  0
    4.8105    5.7168    0.5810 H   0  0  0  0  0  0  0  0  0  0  0  0
    4.9346    5.3150   -1.1368 H   0  0  0  0  0  0  0  0  0  0  0  0
    6.0488    3.1733   -0.5551 H   0  0  0  0  0  0  0  0  0  0  0  0
    5.9251    3.5758    1.1625 H   0  0  0  0  0  0  0  0  0  0  0  0
    7.3161    5.5979    0.7889 H   0  0  0  0  0  0  0  0  0  0  0  0
    7.4398    5.1954   -0.9288 H   0  0  0  0  0  0  0  0  0  0  0  0
    8.1770    4.1385    0.2824 H   0  0  0  0  0  0  0  0  0  0  0  0
  1  2  2  0  0  0  0
  2  3  1  0  0  0  0
  3  4  1  0  0  0  0
  4  5  1  0  0  0  0
  1  6  1  0  0  0  0
  1  7  1  0  0  0  0
  2  8  1  0  0  0  0
  3  9  1  0  0  0  0
  3 10  1  0  0  0  0
  4 11  1  0  0  0  0
  4 12  1  0  0  0  0
  5 13  1  0  0  0  0
  5 14  1  0  0  0  0
  5 15  1  0  0  0  0
M  END
>  <Alias name>
1-Pentene

>  <Surface tension>   dyn/cm
16

$$$$
Pentane
  ChemBrain IXL

 17 16  0  0  0  0  0  0  0  0  1 V2000
    2.5096    2.5378    0.5076 C   0  0  0  0  0  0  0  0  0  0  0  0
    3.1313    3.9470    0.4578 C   0  0  0  0  0  0  0  0  0  0  0  0
    4.6053    3.8431    0.0200 C   0  0  0  0  0  0  0  0  0  0  0  0
    5.2270    5.2524   -0.0295 C   0  0  0  0  0  0  0  0  0  0  0  0
    6.7009    5.1485   -0.4673 C   0  0  0  0  0  0  0  0  0  0  0  0
    2.5632    2.0859   -0.4719 H   0  0  0  0  0  0  0  0  0  0  0  0
    3.0533    1.9293    1.2151 H   0  0  0  0  0  0  0  0  0  0  0  0
    1.4767    2.6107    0.8144 H   0  0  0  0  0  0  0  0  0  0  0  0
    3.0777    4.3989    1.4373 H   0  0  0  0  0  0  0  0  0  0  0  0
    2.5877    4.5556   -0.2496 H   0  0  0  0  0  0  0  0  0  0  0  0
    4.6589    3.3914   -0.9595 H   0  0  0  0  0  0  0  0  0  0  0  0
    5.1489    3.2345    0.7274 H   0  0  0  0  0  0  0  0  0  0  0  0
    5.1734    5.7041    0.9500 H   0  0  0  0  0  0  0  0  0  0  0  0
    4.6834    5.8611   -0.7369 H   0  0  0  0  0  0  0  0  0  0  0  0
    6.7545    4.6968   -1.4468 H   0  0  0  0  0  0  0  0  0  0  0  0
    7.2445    4.5398    0.2401 H   0  0  0  0  0  0  0  0  0  0  0  0
    7.1366    6.1361   -0.5019 H   0  0  0  0  0  0  0  0  0  0  0  0
  1  2  1  0  0  0  0
  2  3  1  0  0  0  0
  3  4  1  0  0  0  0
  4  5  1  0  0  0  0
  1  6  1  0  0  0  0
  1  7  1  0  0  0  0
  1  8  1  0  0  0  0
  2  9  1  0  0  0  0
  2 10  1  0  0  0  0
  3 11  1  0  0  0  0
  3 12  1  0  0  0  0
  4 13  1  0  0  0  0
  4 14  1  0  0  0  0
  5 15  1  0  0  0  0
  5 16  1  0  0  0  0
  5 17  1  0  0  0  0
M  END
>  <Alias name>
Pentane

>  <Surface tension>   dyn/cm
16.05

$$$$
Decamethyltetrasiloxane
  ChemBrain IXL

 47 46  0  0  0  0  0  0  0  0  1 V2000
    6.4178    5.9766    0.2006 O   0  0  0  0  0  0  0  0  0  0  0  0
    7.7929    6.4879    0.6279 Si  0  0  0  0  0  0  0  0  0  0  0  0
    5.5227    6.9527   -0.5692 Si  0  0  0  0  0  0  0  0  0  0  0  0
    8.6984    5.3230    0.9886 O   0  0  0  0  0  0  0  0  0  0  0  0
    7.6216    7.5650    2.1450 C   0  0  0  0  0  0  0  0  0  0  0  0
    8.5999    7.4746   -0.7406 C   0  0  0  0  0  0  0  0  0  0  0  0
    4.0706    6.5250   -0.4711 O   0  0  0  0  0  0  0  0  0  0  0  0
    6.0114    6.9710   -2.3713 C   0  0  0  0  0  0  0  0  0  0  0  0
    5.6574    8.6812    0.1249 C   0  0  0  0  0  0  0  0  0  0  0  0
    8.5496    4.0630    0.1623 Si  0  0  0  0  0  0  0  0  0  0  0  0
    3.8231    5.0921   -0.0726 Si  0  0  0  0  0  0  0  0  0  0  0  0
    7.0992    3.0733    0.7869 C   0  0  0  0  0  0  0  0  0  0  0  0
   10.0976    3.0389    0.3367 C   0  0  0  0  0  0  0  0  0  0  0  0
    8.3029    4.4802   -1.6389 C   0  0  0  0  0  0  0  0  0  0  0  0
    4.7569    3.9494   -1.2141 C   0  0  0  0  0  0  0  0  0  0  0  0
    4.3730    4.8314    1.6920 C   0  0  0  0  0  0  0  0  0  0  0  0
    2.0000    4.7255   -0.2031 C   0  0  0  0  0  0  0  0  0  0  0  0
    7.0046    8.4180    1.9173 H   0  0  0  0  0  0  0  0  0  0  0  0
    7.1659    6.9929    2.9436 H   0  0  0  0  0  0  0  0  0  0  0  0
    8.6014    7.9036    2.4581 H   0  0  0  0  0  0  0  0  0  0  0  0
    9.5679    7.8272   -0.4072 H   0  0  0  0  0  0  0  0  0  0  0  0
    7.9777    8.3201   -0.9939 H   0  0  0  0  0  0  0  0  0  0  0  0
    8.7265    6.8482   -1.6113 H   0  0  0  0  0  0  0  0  0  0  0  0
    7.0373    7.2941   -2.4655 H   0  0  0  0  0  0  0  0  0  0  0  0
    5.3679    7.6537   -2.9119 H   0  0  0  0  0  0  0  0  0  0  0  0
    5.9073    5.9751   -2.7835 H   0  0  0  0  0  0  0  0  0  0  0  0
    5.0248    9.3486   -0.4470 H   0  0  0  0  0  0  0  0  0  0  0  0
    5.3364    8.6801    1.1587 H   0  0  0  0  0  0  0  0  0  0  0  0
    6.6815    9.0184    0.0655 H   0  0  0  0  0  0  0  0  0  0  0  0
    7.0037    2.1659    0.2038 H   0  0  0  0  0  0  0  0  0  0  0  0
    7.2574    2.8188    1.8275 H   0  0  0  0  0  0  0  0  0  0  0  0
    6.1979    3.6574    0.6930 H   0  0  0  0  0  0  0  0  0  0  0  0
   10.2470    2.7853    1.3788 H   0  0  0  0  0  0  0  0  0  0  0  0
   10.9476    3.6057   -0.0225 H   0  0  0  0  0  0  0  0  0  0  0  0
    9.9971    2.1311   -0.2451 H   0  0  0  0  0  0  0  0  0  0  0  0
    8.1941    3.5660   -2.2090 H   0  0  0  0  0  0  0  0  0  0  0  0
    7.4136    5.0827   -1.7513 H   0  0  0  0  0  0  0  0  0  0  0  0
    9.1608    5.0310   -2.0023 H   0  0  0  0  0  0  0  0  0  0  0  0
    5.8146    4.1594   -1.1486 H   0  0  0  0  0  0  0  0  0  0  0  0
    4.4212    4.1032   -2.2321 H   0  0  0  0  0  0  0  0  0  0  0  0
    4.5741    2.9220   -0.9251 H   0  0  0  0  0  0  0  0  0  0  0  0
    3.8124    5.4885    2.3451 H   0  0  0  0  0  0  0  0  0  0  0  0
    5.4291    5.0535    1.7780 H   0  0  0  0  0  0  0  0  0  0  0  0
    4.1957    3.8019    1.9771 H   0  0  0  0  0  0  0  0  0  0  0  0
    1.8171    3.6974    0.0837 H   0  0  0  0  0  0  0  0  0  0  0  0
    1.4508    5.3871    0.4552 H   0  0  0  0  0  0  0  0  0  0  0  0
    1.6731    4.8791   -1.2241 H   0  0  0  0  0  0  0  0  0  0  0  0
  1  2  1  0  0  0  0
  1  3  1  0  0  0  0
  2  4  1  0  0  0  0
  2  5  1  0  0  0  0
  2  6  1  0  0  0  0
  3  7  1  0  0  0  0
  3  8  1  0  0  0  0
  3  9  1  0  0  0  0
  4 10  1  0  0  0  0
  7 11  1  0  0  0  0
 10 12  1  0  0  0  0
 10 13  1  0  0  0  0
 10 14  1  0  0  0  0
 11 15  1  0  0  0  0
 11 16  1  0  0  0  0
 11 17  1  0  0  0  0
  5 18  1  0  0  0  0
  5 19  1  0  0  0  0
  5 20  1  0  0  0  0
  6 21  1  0  0  0  0
  6 22  1  0  0  0  0
  6 23  1  0  0  0  0
  8 24  1  0  0  0  0
  8 25  1  0  0  0  0
  8 26  1  0  0  0  0
  9 27  1  0  0  0  0
  9 28  1  0  0  0  0
  9 29  1  0  0  0  0
 12 30  1  0  0  0  0
 12 31  1  0  0  0  0
 12 32  1  0  0  0  0
 13 33  1  0  0  0  0
 13 34  1  0  0  0  0
 13 35  1  0  0  0  0
 14 36  1  0  0  0  0
 14 37  1  0  0  0  0
 14 38  1  0  0  0  0
 15 39  1  0  0  0  0
 15 40  1  0  0  0  0
 15 41  1  0  0  0  0
 16 42  1  0  0  0  0
 16 43  1  0  0  0  0
 16 44  1  0  0  0  0
 17 45  1  0  0  0  0
 17 46  1  0  0  0  0
 17 47  1  0  0  0  0
M  END
>  <Alias name>
Decamethyltetrasiloxane

>  <Surface tension>   dyn/cm
16.2

$$$$
Perfluoro-1,4-dimethylcyclohexane
  ChemBrain IXL

 24 24  0  0  0  0  0  0  0  0  1 V2000
    4.0247    4.1896   -0.7588 C   0  0  0  0  0  0  0  0  0  0  0  0
    5.3757    3.4128   -0.6496 C   0  0  0  0  0  0  0  0  0  0  0  0
    6.4073    4.2365    0.1936 C   0  0  0  0  0  0  0  0  0  0  0  0
    6.1774    5.7292   -0.0496 C   0  0  0  0  0  0  0  0  0  0  0  0
    4.8249    6.1556    0.6057 C   0  0  0  0  0  0  0  0  0  0  0  0
    2.3530    5.5501    0.5556 C   0  0  0  0  0  0  0  0  0  0  0  0
    2.1547    6.3411   -0.5335 F   0  0  0  0  0  0  0  0  0  0  0  0
    1.4583    4.5257    0.5386 F   0  0  0  0  0  0  0  0  0  0  0  0
    2.1769    6.2844    1.6870 F   0  0  0  0  0  0  0  0  0  0  0  0
    7.8470    3.8431   -0.2180 C   0  0  0  0  0  0  0  0  0  0  0  0
    8.0486    4.1514   -1.5277 F   0  0  0  0  0  0  0  0  0  0  0  0
    8.7408    4.5238    0.5489 F   0  0  0  0  0  0  0  0  0  0  0  0
    8.0211    2.5066   -0.0351 F   0  0  0  0  0  0  0  0  0  0  0  0
    3.0102    3.3046   -0.9542 F   0  0  0  0  0  0  0  0  0  0  0  0
    4.0749    5.0539   -1.8077 F   0  0  0  0  0  0  0  0  0  0  0  0
    5.8635    3.2018   -1.9019 F   0  0  0  0  0  0  0  0  0  0  0  0
    6.2328    3.9711    1.5162 F   0  0  0  0  0  0  0  0  0  0  0  0
    6.1317    5.9594   -1.3892 F   0  0  0  0  0  0  0  0  0  0  0  0
    7.1910    6.4539    0.4963 F   0  0  0  0  0  0  0  0  0  0  0  0
    5.0292    6.4783    1.9117 F   0  0  0  0  0  0  0  0  0  0  0  0
    4.3402    7.2421   -0.0541 F   0  0  0  0  0  0  0  0  0  0  0  0
    3.7924    4.9802    0.5297 C   0  0  0  0  0  0  0  0  0  0  0  0
    3.9638    4.1516    1.5945 F   0  0  0  0  0  0  0  0  0  0  0  0
    5.1677    2.2134   -0.0416 F   0  0  0  0  0  0  0  0  0  0  0  0
  1  2  1  0  0  0  0
  2  3  1  0  0  0  0
  3  4  1  0  0  0  0
  4  5  1  0  0  0  0
  6  7  1  0  0  0  0
  6  8  1  0  0  0  0
  6  9  1  0  0  0  0
 10 11  1  0  0  0  0
 10 12  1  0  0  0  0
 10 13  1  0  0  0  0
 10  3  1  0  0  0  0
  1 14  1  0  0  0  0
  1 15  1  0  0  0  0
  2 16  1  0  0  0  0
  3 17  1  0  0  0  0
  4 18  1  0  0  0  0
  4 19  1  0  0  0  0
  5 20  1  0  0  0  0
  5 21  1  0  0  0  0
 22 23  1  0  0  0  0
 22  1  1  0  0  0  0
 22  5  1  0  0  0  0
  6 22  1  0  0  0  0
  2 24  1  0  0  0  0
M  END
>  <Alias name>
Perfluoro-1,4-dimethylcyclohexane

>  <Surface tension>   dyn/cm
16.3

$$$$
Tris(perfluorobutyl)amine
  ChemBrain IXL

 40 39  0  0  0  0  0  0  0  0  1 V2000
    2.7642    9.5019    1.9436 C   0  0  0  0  0  0  0  0  0  0  0  0
    3.4456    9.1510    0.6017 C   0  0  0  0  0  0  0  0  0  0  0  0
    4.8979    8.6812    0.8618 C   0  0  0  0  0  0  0  0  0  0  0  0
    5.5783    8.3369   -0.5155 C   0  0  0  0  0  0  0  0  0  0  0  0
    1.4892    9.9135    1.7095 F   0  0  0  0  0  0  0  0  0  0  0  0
    2.7445    8.4030    2.7451 F   0  0  0  0  0  0  0  0  0  0  0  0
    3.4556   10.4991    2.5582 F   0  0  0  0  0  0  0  0  0  0  0  0
    2.7494    8.1557   -0.0111 F   0  0  0  0  0  0  0  0  0  0  0  0
    3.4606   10.2512   -0.1982 F   0  0  0  0  0  0  0  0  0  0  0  0
    5.5755    9.6796    1.4762 F   0  0  0  0  0  0  0  0  0  0  0  0
    4.8672    7.5924    1.6604 F   0  0  0  0  0  0  0  0  0  0  0  0
    7.0106    7.8247   -0.3686 N   0  0  0  0  0  0  0  0  0  0  0  0
    5.6010    9.4645   -1.2761 F   0  0  0  0  0  0  0  0  0  0  0  0
    4.8332    7.4083   -1.1618 F   0  0  0  0  0  0  0  0  0  0  0  0
   11.2106    7.7604   -1.5113 C   0  0  0  0  0  0  0  0  0  0  0  0
    9.7136    8.1177   -1.3770 C   0  0  0  0  0  0  0  0  0  0  0  0
    9.4032    8.5201    0.0887 C   0  0  0  0  0  0  0  0  0  0  0  0
    7.8962    8.8934    0.2263 C   0  0  0  0  0  0  0  0  0  0  0  0
   11.4787    7.4108   -2.7980 F   0  0  0  0  0  0  0  0  0  0  0  0
   11.9680    8.8369   -1.1680 F   0  0  0  0  0  0  0  0  0  0  0  0
   11.5051    6.7179   -0.6886 F   0  0  0  0  0  0  0  0  0  0  0  0
    9.4222    9.1585   -2.2030 F   0  0  0  0  0  0  0  0  0  0  0  0
    8.9606    7.0410   -1.7260 F   0  0  0  0  0  0  0  0  0  0  0  0
    9.7097    7.4980    0.9234 F   0  0  0  0  0  0  0  0  0  0  0  0
   10.1577    9.6012    0.4243 F   0  0  0  0  0  0  0  0  0  0  0  0
    7.6808   10.0620   -0.4354 F   0  0  0  0  0  0  0  0  0  0  0  0
    7.6041    9.0638    1.5395 F   0  0  0  0  0  0  0  0  0  0  0  0
    5.3951    3.0440    0.0782 C   0  0  0  0  0  0  0  0  0  0  0  0
    6.4005    4.1061    0.5770 C   0  0  0  0  0  0  0  0  0  0  0  0
    6.0795    5.4739   -0.0748 C   0  0  0  0  0  0  0  0  0  0  0  0
    7.0848    6.5453    0.4518 C   0  0  0  0  0  0  0  0  0  0  0  0
    5.6823    1.8445    0.6515 F   0  0  0  0  0  0  0  0  0  0  0  0
    4.1322    3.4171    0.4189 F   0  0  0  0  0  0  0  0  0  0  0  0
    5.4854    2.9318   -1.2744 F   0  0  0  0  0  0  0  0  0  0  0  0
    6.3076    4.2157    1.9298 F   0  0  0  0  0  0  0  0  0  0  0  0
    7.6624    3.7257    0.2394 F   0  0  0  0  0  0  0  0  0  0  0  0
    6.1969    5.3668   -1.4263 F   0  0  0  0  0  0  0  0  0  0  0  0
    4.8095    5.8264    0.2484 F   0  0  0  0  0  0  0  0  0  0  0  0
    8.3312    6.0344    0.3530 F   0  0  0  0  0  0  0  0  0  0  0  0
    6.8246    6.8086    1.7559 F   0  0  0  0  0  0  0  0  0  0  0  0
  1  2  1  0  0  0  0
  2  3  1  0  0  0  0
  3  4  1  0  0  0  0
  1  5  1  0  0  0  0
  1  6  1  0  0  0  0
  1  7  1  0  0  0  0
  2  8  1  0  0  0  0
  2  9  1  0  0  0  0
  3 10  1  0  0  0  0
  3 11  1  0  0  0  0
  4 12  1  0  0  0  0
  4 13  1  0  0  0  0
  4 14  1  0  0  0  0
 15 16  1  0  0  0  0
 16 17  1  0  0  0  0
 17 18  1  0  0  0  0
 15 19  1  0  0  0  0
 15 20  1  0  0  0  0
 15 21  1  0  0  0  0
 16 22  1  0  0  0  0
 16 23  1  0  0  0  0
 17 24  1  0  0  0  0
 17 25  1  0  0  0  0
 18 26  1  0  0  0  0
 18 27  1  0  0  0  0
 18 12  1  0  0  0  0
 28 29  1  0  0  0  0
 29 30  1  0  0  0  0
 30 31  1  0  0  0  0
 28 32  1  0  0  0  0
 28 33  1  0  0  0  0
 28 34  1  0  0  0  0
 29 35  1  0  0  0  0
 29 36  1  0  0  0  0
 30 37  1  0  0  0  0
 30 38  1  0  0  0  0
 31 39  1  0  0  0  0
 31 40  1  0  0  0  0
 31 12  1  0  0  0  0
M  END
>  <Alias name>
Perfluorotributylamine

>  <Surface tension>   dyn/cm
16.3

$$$$
2,2-Dimethylbutane
  ChemBrain IXL

 20 19  0  0  0  0  0  0  0  0  1 V2000
    3.0006    4.8792    1.0698 C   0  0  0  0  0  0  0  0  0  0  0  0
    3.2583    3.7439    0.0513 C   0  0  0  0  0  0  0  0  0  0  0  0
    4.7925    3.4696   -0.0526 C   0  0  0  0  0  0  0  0  0  0  0  0
    5.5465    4.7562   -0.4748 C   0  0  0  0  0  0  0  0  0  0  0  0
    2.6921    4.1533   -1.3364 C   0  0  0  0  0  0  0  0  0  0  0  0
    2.5449    2.4576    0.5311 C   0  0  0  0  0  0  0  0  0  0  0  0
    1.9385    5.0641    1.1426 H   0  0  0  0  0  0  0  0  0  0  0  0
    3.5007    5.7786    0.7411 H   0  0  0  0  0  0  0  0  0  0  0  0
    3.3826    4.5885    2.0373 H   0  0  0  0  0  0  0  0  0  0  0  0
    4.9700    2.6946   -0.7845 H   0  0  0  0  0  0  0  0  0  0  0  0
    5.1612    3.1427    0.9092 H   0  0  0  0  0  0  0  0  0  0  0  0
    5.3567    5.5394    0.2428 H   0  0  0  0  0  0  0  0  0  0  0  0
    5.2110    5.0712   -1.4488 H   0  0  0  0  0  0  0  0  0  0  0  0
    6.6065    4.5533   -0.5110 H   0  0  0  0  0  0  0  0  0  0  0  0
    3.1485    5.0754   -1.6583 H   0  0  0  0  0  0  0  0  0  0  0  0
    1.6227    4.2913   -1.2618 H   0  0  0  0  0  0  0  0  0  0  0  0
    2.9041    3.3756   -2.0564 H   0  0  0  0  0  0  0  0  0  0  0  0
    2.7309    1.6587   -0.1720 H   0  0  0  0  0  0  0  0  0  0  0  0
    2.9235    2.1768    1.5033 H   0  0  0  0  0  0  0  0  0  0  0  0
    1.4817    2.6384    0.5974 H   0  0  0  0  0  0  0  0  0  0  0  0
  1  2  1  0  0  0  0
  2  3  1  0  0  0  0
  3  4  1  0  0  0  0
  2  5  1  0  0  0  0
  2  6  1  0  0  0  0
  1  7  1  0  0  0  0
  1  8  1  0  0  0  0
  1  9  1  0  0  0  0
  3 10  1  0  0  0  0
  3 11  1  0  0  0  0
  4 12  1  0  0  0  0
  4 13  1  0  0  0  0
  4 14  1  0  0  0  0
  5 15  1  0  0  0  0
  5 16  1  0  0  0  0
  5 17  1  0  0  0  0
  6 18  1  0  0  0  0
  6 19  1  0  0  0  0
  6 20  1  0  0  0  0
M  END
>  <Alias name>
Neohexane

>  <Surface tension>   dyn/cm
16.31

$$$$
2-Methyl-1-butene
  ChemBrain IXL

 15 14  0  0  0  0  0  0  0  0  1 V2000
    2.2995    4.1445    0.0267 C   0  0  0  0  0  0  0  0  0  0  0  0
    3.6573    4.8658   -0.1215 C   0  0  0  0  0  0  0  0  0  0  0  0
    4.7621    3.9189    0.1738 C   0  0  0  0  0  0  0  0  0  0  0  0
    4.4882    2.4647    0.2833 C   0  0  0  0  0  0  0  0  0  0  0  0
    6.0056    4.3770    0.3416 C   0  0  0  0  0  0  0  0  0  0  0  0
    2.2521    3.3157   -0.6698 H   0  0  0  0  0  0  0  0  0  0  0  0
    2.1966    3.7719    1.0392 H   0  0  0  0  0  0  0  0  0  0  0  0
    1.4968    4.8398   -0.1850 H   0  0  0  0  0  0  0  0  0  0  0  0
    3.7010    5.6975    0.5716 H   0  0  0  0  0  0  0  0  0  0  0  0
    3.7605    5.2355   -1.1349 H   0  0  0  0  0  0  0  0  0  0  0  0
    5.4168    1.9336    0.4531 H   0  0  0  0  0  0  0  0  0  0  0  0
    3.8136    2.2855    1.1117 H   0  0  0  0  0  0  0  0  0  0  0  0
    4.0340    2.1126   -0.6347 H   0  0  0  0  0  0  0  0  0  0  0  0
    6.2075    5.4382    0.2619 H   0  0  0  0  0  0  0  0  0  0  0  0
    6.8126    3.6872    0.5571 H   0  0  0  0  0  0  0  0  0  0  0  0
  1  2  1  0  0  0  0
  2  3  1  0  0  0  0
  3  4  1  0  0  0  0
  3  5  2  0  0  0  0
  1  6  1  0  0  0  0
  1  7  1  0  0  0  0
  1  8  1  0  0  0  0
  2  9  1  0  0  0  0
  2 10  1  0  0  0  0
  4 11  1  0  0  0  0
  4 12  1  0  0  0  0
  4 13  1  0  0  0  0
  5 14  1  0  0  0  0
  5 15  1  0  0  0  0
M  END
>  <Alias name>
Isopentene

>  <Surface tension>   dyn/cm
16.51

$$$$
t-Butylamine
  ChemBrain IXL

 16 15  0  0  0  0  0  0  0  0  1 V2000
    3.7711    3.3818    0.0243 C   0  0  0  0  0  0  0  0  0  0  0  0
    5.1486    3.1852    0.4984 N   0  0  0  0  0  0  0  0  0  0  0  0
    3.5511    4.8695   -0.3120 C   0  0  0  0  0  0  0  0  0  0  0  0
    2.7826    2.9526    1.1258 C   0  0  0  0  0  0  0  0  0  0  0  0
    3.5357    2.5296   -1.2378 C   0  0  0  0  0  0  0  0  0  0  0  0
    5.7959    3.4663   -0.2228 H   0  0  0  0  0  0  0  0  0  0  0  0
    5.2927    2.2111    0.7187 H   0  0  0  0  0  0  0  0  0  0  0  0
    2.5362    5.0144   -0.6612 H   0  0  0  0  0  0  0  0  0  0  0  0
    4.2458    5.1711   -1.0862 H   0  0  0  0  0  0  0  0  0  0  0  0
    3.7167    5.4685    0.5749 H   0  0  0  0  0  0  0  0  0  0  0  0
    2.9372    1.9071    1.3622 H   0  0  0  0  0  0  0  0  0  0  0  0
    2.9481    3.5515    2.0128 H   0  0  0  0  0  0  0  0  0  0  0  0
    1.7677    3.0975    0.7765 H   0  0  0  0  0  0  0  0  0  0  0  0
    4.2304    2.8312   -2.0118 H   0  0  0  0  0  0  0  0  0  0  0  0
    2.5208    2.6744   -1.5871 H   0  0  0  0  0  0  0  0  0  0  0  0
    3.6903    1.4840   -1.0014 H   0  0  0  0  0  0  0  0  0  0  0  0
  1  2  1  0  0  0  0
  1  3  1  0  0  0  0
  1  4  1  0  0  0  0
  1  5  1  0  0  0  0
  2  6  1  0  0  0  0
  2  7  1  0  0  0  0
  3  8  1  0  0  0  0
  3  9  1  0  0  0  0
  3 10  1  0  0  0  0
  4 11  1  0  0  0  0
  4 12  1  0  0  0  0
  4 13  1  0  0  0  0
  5 14  1  0  0  0  0
  5 15  1  0  0  0  0
  5 16  1  0  0  0  0
M  END
>  <Alias name>
t-Butylamine

>  <Surface tension>   dyn/cm
16.87

$$$$
Dodecamethylpentasiloxane
  ChemBrain IXL

 57 56  0  0  0  0  0  0  0  0  1 V2000
    8.4273    5.1546   -0.6955 O   0  0  0  0  0  0  0  0  0  0  0  0
    7.3458    4.0999   -0.5741 Si  0  0  0  0  0  0  0  0  0  0  0  0
    8.8161    5.8801    0.5799 Si  0  0  0  0  0  0  0  0  0  0  0  0
    6.3773    4.4657    0.5361 O   0  0  0  0  0  0  0  0  0  0  0  0
    6.4388    3.9898   -2.2035 C   0  0  0  0  0  0  0  0  0  0  0  0
    8.1500    2.4551   -0.2012 C   0  0  0  0  0  0  0  0  0  0  0  0
    8.0310    7.1704    0.6863 O   0  0  0  0  0  0  0  0  0  0  0  0
   10.6458    6.2469    0.5375 C   0  0  0  0  0  0  0  0  0  0  0  0
    8.4623    4.8246    2.0810 C   0  0  0  0  0  0  0  0  0  0  0  0
    4.9831    3.8796    0.4288 Si  0  0  0  0  0  0  0  0  0  0  0  0
    8.3837    8.2539   -0.3155 Si  0  0  0  0  0  0  0  0  0  0  0  0
    4.2416    4.5183   -0.7252 O   0  0  0  0  0  0  0  0  0  0  0  0
    4.0636    4.1817    2.0255 C   0  0  0  0  0  0  0  0  0  0  0  0
    5.0791    2.0379    0.1436 C   0  0  0  0  0  0  0  0  0  0  0  0
    9.8125    9.2671    0.3297 C   0  0  0  0  0  0  0  0  0  0  0  0
    6.9097    9.3718   -0.5480 C   0  0  0  0  0  0  0  0  0  0  0  0
    8.8365    7.5030   -1.9654 C   0  0  0  0  0  0  0  0  0  0  0  0
    3.8633    5.9743   -0.5534 Si  0  0  0  0  0  0  0  0  0  0  0  0
    5.1551    6.8771    0.4475 C   0  0  0  0  0  0  0  0  0  0  0  0
    2.2092    6.0963    0.3015 C   0  0  0  0  0  0  0  0  0  0  0  0
    3.7379    6.7691   -2.2349 C   0  0  0  0  0  0  0  0  0  0  0  0
    7.1379    3.7296   -2.9885 H   0  0  0  0  0  0  0  0  0  0  0  0
    5.6701    3.2313   -2.1398 H   0  0  0  0  0  0  0  0  0  0  0  0
    5.9839    4.9463   -2.4282 H   0  0  0  0  0  0  0  0  0  0  0  0
    8.6876    2.5199    0.7347 H   0  0  0  0  0  0  0  0  0  0  0  0
    8.8404    2.2034   -0.9966 H   0  0  0  0  0  0  0  0  0  0  0  0
    7.3920    1.6894   -0.1279 H   0  0  0  0  0  0  0  0  0  0  0  0
   10.8723    6.8613   -0.3232 H   0  0  0  0  0  0  0  0  0  0  0  0
   11.1981    5.3177    0.4721 H   0  0  0  0  0  0  0  0  0  0  0  0
   10.9295    6.7721    1.4410 H   0  0  0  0  0  0  0  0  0  0  0  0
    8.7482    5.3634    2.9758 H   0  0  0  0  0  0  0  0  0  0  0  0
    9.0293    3.9055    2.0179 H   0  0  0  0  0  0  0  0  0  0  0  0
    7.4047    4.5951    2.1206 H   0  0  0  0  0  0  0  0  0  0  0  0
    3.0684    3.7608    1.9537 H   0  0  0  0  0  0  0  0  0  0  0  0
    4.5960    3.7110    2.8426 H   0  0  0  0  0  0  0  0  0  0  0  0
    3.9927    5.2451    2.2075 H   0  0  0  0  0  0  0  0  0  0  0  0
    5.6027    1.8417   -0.7822 H   0  0  0  0  0  0  0  0  0  0  0  0
    5.6100    1.5727    0.9649 H   0  0  0  0  0  0  0  0  0  0  0  0
    4.0778    1.6299    0.0843 H   0  0  0  0  0  0  0  0  0  0  0  0
   10.0497   10.0491   -0.3808 H   0  0  0  0  0  0  0  0  0  0  0  0
   10.6754    8.6310    0.4661 H   0  0  0  0  0  0  0  0  0  0  0  0
    9.5393    9.7125    1.2782 H   0  0  0  0  0  0  0  0  0  0  0  0
    6.0762    8.7959   -0.9291 H   0  0  0  0  0  0  0  0  0  0  0  0
    6.6387    9.8143    0.4025 H   0  0  0  0  0  0  0  0  0  0  0  0
    7.1589   10.1552   -1.2529 H   0  0  0  0  0  0  0  0  0  0  0  0
    9.6946    6.8556   -1.8456 H   0  0  0  0  0  0  0  0  0  0  0  0
    7.9998    6.9270   -2.3412 H   0  0  0  0  0  0  0  0  0  0  0  0
    9.0754    8.2923   -2.6673 H   0  0  0  0  0  0  0  0  0  0  0  0
    4.8695    7.9163    0.5512 H   0  0  0  0  0  0  0  0  0  0  0  0
    6.1100    6.8139   -0.0572 H   0  0  0  0  0  0  0  0  0  0  0  0
    5.2354    6.4265    1.4269 H   0  0  0  0  0  0  0  0  0  0  0  0
    1.4596    5.5841   -0.2887 H   0  0  0  0  0  0  0  0  0  0  0  0
    2.2724    5.6387    1.2792 H   0  0  0  0  0  0  0  0  0  0  0  0
    1.9344    7.1383    0.4081 H   0  0  0  0  0  0  0  0  0  0  0  0
    2.9857    6.2563   -2.8214 H   0  0  0  0  0  0  0  0  0  0  0  0
    3.4604    7.8098   -2.1224 H   0  0  0  0  0  0  0  0  0  0  0  0
    4.6947    6.7031   -2.7377 H   0  0  0  0  0  0  0  0  0  0  0  0
  1  2  1  0  0  0  0
  1  3  1  0  0  0  0
  2  4  1  0  0  0  0
  2  5  1  0  0  0  0
  2  6  1  0  0  0  0
  3  7  1  0  0  0  0
  3  8  1  0  0  0  0
  3  9  1  0  0  0  0
  4 10  1  0  0  0  0
  7 11  1  0  0  0  0
 10 12  1  0  0  0  0
 10 13  1  0  0  0  0
 10 14  1  0  0  0  0
 11 15  1  0  0  0  0
 11 16  1  0  0  0  0
 11 17  1  0  0  0  0
 12 18  1  0  0  0  0
 18 19  1  0  0  0  0
 18 20  1  0  0  0  0
 18 21  1  0  0  0  0
  5 22  1  0  0  0  0
  5 23  1  0  0  0  0
  5 24  1  0  0  0  0
  6 25  1  0  0  0  0
  6 26  1  0  0  0  0
  6 27  1  0  0  0  0
  8 28  1  0  0  0  0
  8 29  1  0  0  0  0
  8 30  1  0  0  0  0
  9 31  1  0  0  0  0
  9 32  1  0  0  0  0
  9 33  1  0  0  0  0
 13 34  1  0  0  0  0
 13 35  1  0  0  0  0
 13 36  1  0  0  0  0
 14 37  1  0  0  0  0
 14 38  1  0  0  0  0
 14 39  1  0  0  0  0
 15 40  1  0  0  0  0
 15 41  1  0  0  0  0
 15 42  1  0  0  0  0
 16 43  1  0  0  0  0
 16 44  1  0  0  0  0
 16 45  1  0  0  0  0
 17 46  1  0  0  0  0
 17 47  1  0  0  0  0
 17 48  1  0  0  0  0
 19 49  1  0  0  0  0
 19 50  1  0  0  0  0
 19 51  1  0  0  0  0
 20 52  1  0  0  0  0
 20 53  1  0  0  0  0
 20 54  1  0  0  0  0
 21 55  1  0  0  0  0
 21 56  1  0  0  0  0
 21 57  1  0  0  0  0
M  END
>  <Alias name>
Dodecamethylpentasiloxane

>  <Surface tension>   dyn/cm
17.08

$$$$
Diethylether
  ChemBrain IXL

 15 14  0  0  0  0  0  0  0  0  1 V2000
    2.4787    3.7180    0.3718 C   0  0  0  0  0  0  0  0  0  0  0  0
    3.5158    4.7891   -0.0179 C   0  0  0  0  0  0  0  0  0  0  0  0
    4.8635    4.2032    0.0205 O   0  0  0  0  0  0  0  0  0  0  0  0
    5.9523    5.1254   -0.3329 C   0  0  0  0  0  0  0  0  0  0  0  0
    7.3005    4.3836   -0.2515 C   0  0  0  0  0  0  0  0  0  0  0  0
    2.5330    2.8942   -0.3244 H   0  0  0  0  0  0  0  0  0  0  0  0
    2.6876    3.3607    1.3694 H   0  0  0  0  0  0  0  0  0  0  0  0
    1.4886    4.1485    0.3436 H   0  0  0  0  0  0  0  0  0  0  0  0
    3.3069    5.1464   -1.0155 H   0  0  0  0  0  0  0  0  0  0  0  0
    3.4614    5.6130    0.6783 H   0  0  0  0  0  0  0  0  0  0  0  0
    5.9571    5.9575    0.3557 H   0  0  0  0  0  0  0  0  0  0  0  0
    5.8025    5.4909   -1.3381 H   0  0  0  0  0  0  0  0  0  0  0  0
    7.4503    4.0182    0.7537 H   0  0  0  0  0  0  0  0  0  0  0  0
    7.2958    3.5516   -0.9401 H   0  0  0  0  0  0  0  0  0  0  0  0
    8.1005    5.0612   -0.5112 H   0  0  0  0  0  0  0  0  0  0  0  0
  1  2  1  0  0  0  0
  2  3  1  0  0  0  0
  3  4  1  0  0  0  0
  4  5  1  0  0  0  0
  1  6  1  0  0  0  0
  1  7  1  0  0  0  0
  1  8  1  0  0  0  0
  2  9  1  0  0  0  0
  2 10  1  0  0  0  0
  4 11  1  0  0  0  0
  4 12  1  0  0  0  0
  5 13  1  0  0  0  0
  5 14  1  0  0  0  0
  5 15  1  0  0  0  0
M  END
>  <Alias name>
Ethyl ether

>  <Surface tension>   dyn/cm
17.11

$$$$
trans-2-Pentene
  ChemBrain IXL

 15 14  0  0  0  0  0  0  0  0  1 V2000
    3.5140    4.6066    0.3544 C   0  0  0  0  0  0  0  0  0  0  0  0
    4.5748    3.9592   -0.1333 C   0  0  0  0  0  0  0  0  0  0  0  0
    5.7268    4.7212   -0.6650 C   0  0  0  0  0  0  0  0  0  0  0  0
    2.3621    3.8446    0.8861 C   0  0  0  0  0  0  0  0  0  0  0  0
    6.8122    3.7402   -1.1489 C   0  0  0  0  0  0  0  0  0  0  0  0
    3.4965    5.6895    0.3608 H   0  0  0  0  0  0  0  0  0  0  0  0
    4.5924    2.8763   -0.1397 H   0  0  0  0  0  0  0  0  0  0  0  0
    6.1330    5.3528    0.1153 H   0  0  0  0  0  0  0  0  0  0  0  0
    5.4007    5.3365   -1.4944 H   0  0  0  0  0  0  0  0  0  0  0  0
    2.5632    2.7835    0.8060 H   0  0  0  0  0  0  0  0  0  0  0  0
    2.2059    4.1050    1.9257 H   0  0  0  0  0  0  0  0  0  0  0  0
    1.4741    4.0878    0.3157 H   0  0  0  0  0  0  0  0  0  0  0  0
    7.6552    4.2978   -1.5380 H   0  0  0  0  0  0  0  0  0  0  0  0
    6.4061    3.1085   -1.9292 H   0  0  0  0  0  0  0  0  0  0  0  0
    7.1383    3.1248   -0.3195 H   0  0  0  0  0  0  0  0  0  0  0  0
  1  2  2  0  0  0  0
  2  3  1  0  0  0  0
  1  4  1  0  0  0  0
  3  5  1  0  0  0  0
  1  6  1  0  0  0  0
  2  7  1  0  0  0  0
  3  8  1  0  0  0  0
  3  9  1  0  0  0  0
  4 10  1  0  0  0  0
  4 11  1  0  0  0  0
  4 12  1  0  0  0  0
  5 13  1  0  0  0  0
  5 14  1  0  0  0  0
  5 15  1  0  0  0  0
M  END
>  <Alias name>
trans-2-Pentene

>  <Surface tension>   dyn/cm
17.14

$$$$
Perfluoro(propylcyclohexane)
  ChemBrain IXL

 27 27  0  0  0  0  0  0  0  0  1 V2000
    7.0503    3.8935   -0.4369 C   0  0  0  0  0  0  0  0  0  0  0  0
    8.5673    3.9604   -0.0695 C   0  0  0  0  0  0  0  0  0  0  0  0
    9.0115    5.4443    0.1239 C   0  0  0  0  0  0  0  0  0  0  0  0
    8.2214    6.3341   -0.8308 C   0  0  0  0  0  0  0  0  0  0  0  0
    6.7329    6.3979   -0.3622 C   0  0  0  0  0  0  0  0  0  0  0  0
    6.3068    5.0277    0.2752 C   0  0  0  0  0  0  0  0  0  0  0  0
    6.8959    4.0357   -1.7806 F   0  0  0  0  0  0  0  0  0  0  0  0
    6.5471    2.6893   -0.0523 F   0  0  0  0  0  0  0  0  0  0  0  0
    4.7671    4.8249    0.1347 C   0  0  0  0  0  0  0  0  0  0  0  0
    4.4223    3.6293    0.6850 F   0  0  0  0  0  0  0  0  0  0  0  0
    4.4255    4.8276   -1.1826 F   0  0  0  0  0  0  0  0  0  0  0  0
    4.0074    5.9632    0.8697 C   0  0  0  0  0  0  0  0  0  0  0  0
    4.2837    7.1550    0.2797 F   0  0  0  0  0  0  0  0  0  0  0  0
    4.3964    6.0014    2.1727 F   0  0  0  0  0  0  0  0  0  0  0  0
    2.4860    5.7013    0.7975 C   0  0  0  0  0  0  0  0  0  0  0  0
    2.0931    5.6591   -0.5041 F   0  0  0  0  0  0  0  0  0  0  0  0
    1.8236    6.7021    1.4375 F   0  0  0  0  0  0  0  0  0  0  0  0
    2.1992    4.5142    1.3964 F   0  0  0  0  0  0  0  0  0  0  0  0
    6.6414    5.0135    1.5935 F   0  0  0  0  0  0  0  0  0  0  0  0
    6.5904    7.3814    0.5677 F   0  0  0  0  0  0  0  0  0  0  0  0
    5.9464    6.6758   -1.4373 F   0  0  0  0  0  0  0  0  0  0  0  0
    8.7467    7.5890   -0.8393 F   0  0  0  0  0  0  0  0  0  0  0  0
    8.2881    5.8111   -2.0843 F   0  0  0  0  0  0  0  0  0  0  0  0
   10.3433    5.5546   -0.1309 F   0  0  0  0  0  0  0  0  0  0  0  0
    8.7650    5.8358    1.4027 F   0  0  0  0  0  0  0  0  0  0  0  0
    9.2893    3.3915   -1.0727 F   0  0  0  0  0  0  0  0  0  0  0  0
    8.7908    3.2789    1.0868 F   0  0  0  0  0  0  0  0  0  0  0  0
 12 14  1  0  0  0  0
  1  7  1  0  0  0  0
 12 15  1  0  0  0  0
  1  2  1  0  0  0  0
 15 16  1  0  0  0  0
  1  8  1  0  0  0  0
 15 17  1  0  0  0  0
  1  6  1  0  0  0  0
 15 18  1  0  0  0  0
  6  9  1  0  0  0  0
  6 19  1  0  0  0  0
  2  3  1  0  0  0  0
  5 20  1  0  0  0  0
  9 10  1  0  0  0  0
  5 21  1  0  0  0  0
  3  4  1  0  0  0  0
  4 22  1  0  0  0  0
  9 11  1  0  0  0  0
  4 23  1  0  0  0  0
  4  5  1  0  0  0  0
  3 24  1  0  0  0  0
  9 12  1  0  0  0  0
  3 25  1  0  0  0  0
  5  6  1  0  0  0  0
  2 26  1  0  0  0  0
 12 13  1  0  0  0  0
  2 27  1  0  0  0  0
M  END
>  <Alias name>
Perfluoro(propylcyclohexane)

>  <Surface tension>   dyn/cm
17.2

$$$$
Perfluoro-1,3,5-trimethylcyclohexane
  ChemBrain IXL

 27 27  0  0  0  0  0  0  0  0  1 V2000
    6.3313    3.5429   -0.0328 C   0  0  0  0  0  0  0  0  0  0  0  0
    6.3175    5.0929    0.1860 C   0  0  0  0  0  0  0  0  0  0  0  0
    4.8441    5.6232    0.2248 C   0  0  0  0  0  0  0  0  0  0  0  0
    3.9745    4.7836   -0.7272 C   0  0  0  0  0  0  0  0  0  0  0  0
    3.8252    3.3225   -0.1647 C   0  0  0  0  0  0  0  0  0  0  0  0
    7.6296    2.9453    0.5639 C   0  0  0  0  0  0  0  0  0  0  0  0
    7.6609    3.1676    1.9060 F   0  0  0  0  0  0  0  0  0  0  0  0
    7.6647    1.6062    0.3268 F   0  0  0  0  0  0  0  0  0  0  0  0
    8.7084    3.5349   -0.0181 F   0  0  0  0  0  0  0  0  0  0  0  0
    4.8183    7.1101   -0.2054 C   0  0  0  0  0  0  0  0  0  0  0  0
    5.2613    7.2235   -1.4867 F   0  0  0  0  0  0  0  0  0  0  0  0
    3.5460    7.5845   -0.1237 F   0  0  0  0  0  0  0  0  0  0  0  0
    5.6235    7.8339    0.6181 F   0  0  0  0  0  0  0  0  0  0  0  0
    6.2854    3.2711   -1.3650 F   0  0  0  0  0  0  0  0  0  0  0  0
    6.9960    5.6857   -0.8333 F   0  0  0  0  0  0  0  0  0  0  0  0
    4.3590    5.5202    1.4858 F   0  0  0  0  0  0  0  0  0  0  0  0
    4.5779    4.7387   -1.9455 F   0  0  0  0  0  0  0  0  0  0  0  0
    2.7445    5.3499   -0.8595 F   0  0  0  0  0  0  0  0  0  0  0  0
    3.6699    2.4679   -1.2125 F   0  0  0  0  0  0  0  0  0  0  0  0
    5.1049    2.9251    0.6422 C   0  0  0  0  0  0  0  0  0  0  0  0
    5.0163    3.3895    1.9174 F   0  0  0  0  0  0  0  0  0  0  0  0
    5.2188    1.5696    0.6648 F   0  0  0  0  0  0  0  0  0  0  0  0
    2.5769    3.2146    0.7592 C   0  0  0  0  0  0  0  0  0  0  0  0
    1.4577    3.5128    0.0458 F   0  0  0  0  0  0  0  0  0  0  0  0
    2.4793    1.9451    1.2376 F   0  0  0  0  0  0  0  0  0  0  0  0
    2.6908    4.0783    1.7988 F   0  0  0  0  0  0  0  0  0  0  0  0
    6.9244    5.3989    1.3646 F   0  0  0  0  0  0  0  0  0  0  0  0
  1  2  1  0  0  0  0
  2  3  1  0  0  0  0
  3  4  1  0  0  0  0
  4  5  1  0  0  0  0
  6  7  1  0  0  0  0
  6  8  1  0  0  0  0
  6  9  1  0  0  0  0
 10 11  1  0  0  0  0
 10 12  1  0  0  0  0
 10 13  1  0  0  0  0
 10  3  1  0  0  0  0
  1 14  1  0  0  0  0
  2 15  1  0  0  0  0
  3 16  1  0  0  0  0
  4 17  1  0  0  0  0
  4 18  1  0  0  0  0
  5 19  1  0  0  0  0
 20 21  1  0  0  0  0
 20 22  1  0  0  0  0
 20  1  1  0  0  0  0
 20  5  1  0  0  0  0
 23 24  1  0  0  0  0
 23 25  1  0  0  0  0
 23 26  1  0  0  0  0
  6  1  1  0  0  0  0
 23  5  1  0  0  0  0
  2 27  1  0  0  0  0
M  END
>  <Alias name>
Perfluoro-1,3,5-trimethylcyclohexane

>  <Surface tension>   dyn/cm
17.2

$$$$
Perfluoro-1,2,4-trimethylcyclohexane
  ChemBrain IXL

 27 27  0  0  0  0  0  0  0  0  1 V2000
    6.4083    5.5494   -0.2312 C   0  0  0  0  0  0  0  0  0  0  0  0
    5.3748    6.4510    0.5258 C   0  0  0  0  0  0  0  0  0  0  0  0
    4.0055    5.7107    0.6630 C   0  0  0  0  0  0  0  0  0  0  0  0
    3.7831    4.8288   -0.5666 C   0  0  0  0  0  0  0  0  0  0  0  0
    4.7868    3.6268   -0.5279 C   0  0  0  0  0  0  0  0  0  0  0  0
    7.8464    5.9768    0.1707 C   0  0  0  0  0  0  0  0  0  0  0  0
    8.0764    5.6470    1.4709 F   0  0  0  0  0  0  0  0  0  0  0  0
    8.7529    5.3524   -0.6270 F   0  0  0  0  0  0  0  0  0  0  0  0
    7.9735    7.3225    0.0179 F   0  0  0  0  0  0  0  0  0  0  0  0
    6.2552    5.7134   -1.5726 F   0  0  0  0  0  0  0  0  0  0  0  0
    5.2032    7.6056   -0.1733 F   0  0  0  0  0  0  0  0  0  0  0  0
    4.0140    4.9290    1.7760 F   0  0  0  0  0  0  0  0  0  0  0  0
    3.9986    5.5687   -1.6870 F   0  0  0  0  0  0  0  0  0  0  0  0
    5.0099    3.2001   -1.8011 F   0  0  0  0  0  0  0  0  0  0  0  0
    6.1382    4.0695    0.1303 C   0  0  0  0  0  0  0  0  0  0  0  0
    6.0422    3.9542    1.4820 F   0  0  0  0  0  0  0  0  0  0  0  0
    7.2792    3.1467   -0.3766 C   0  0  0  0  0  0  0  0  0  0  0  0
    6.9153    1.8473   -0.2052 F   0  0  0  0  0  0  0  0  0  0  0  0
    7.5054    3.3815   -1.6977 F   0  0  0  0  0  0  0  0  0  0  0  0
    8.4140    3.3873    0.3315 F   0  0  0  0  0  0  0  0  0  0  0  0
    5.8421    6.7454    1.7694 F   0  0  0  0  0  0  0  0  0  0  0  0
    2.3309    4.2922   -0.5841 C   0  0  0  0  0  0  0  0  0  0  0  0
    2.1622    3.4768   -1.6597 F   0  0  0  0  0  0  0  0  0  0  0  0
    2.0881    3.5927    0.5574 F   0  0  0  0  0  0  0  0  0  0  0  0
    1.4619    5.3354   -0.6679 F   0  0  0  0  0  0  0  0  0  0  0  0
    4.2581    2.6062    0.2000 F   0  0  0  0  0  0  0  0  0  0  0  0
    3.0064    6.6281    0.7670 F   0  0  0  0  0  0  0  0  0  0  0  0
  1  2  1  0  0  0  0
  2  3  1  0  0  0  0
  3  4  1  0  0  0  0
  4  5  1  0  0  0  0
  6  7  1  0  0  0  0
  6  8  1  0  0  0  0
  6  9  1  0  0  0  0
  1 10  1  0  0  0  0
  2 11  1  0  0  0  0
  3 12  1  0  0  0  0
  4 13  1  0  0  0  0
  5 14  1  0  0  0  0
 15 16  1  0  0  0  0
 15  1  1  0  0  0  0
 15  5  1  0  0  0  0
 17 18  1  0  0  0  0
 17 19  1  0  0  0  0
 17 20  1  0  0  0  0
  6  1  1  0  0  0  0
  2 21  1  0  0  0  0
 22 23  1  0  0  0  0
 22 24  1  0  0  0  0
 22 25  1  0  0  0  0
 17 15  1  0  0  0  0
 22  4  1  0  0  0  0
  5 26  1  0  0  0  0
  3 27  1  0  0  0  0
M  END
>  <Alias name>
Perfluoro-1,2,4-trimethylcyclohexane

>  <Surface tension>   dyn/cm
17.3

$$$$
2,3-Dimethylbutane
  ChemBrain IXL

 20 19  0  0  0  0  0  0  0  0  1 V2000
    3.6942    2.3623    1.1057 C   0  0  0  0  0  0  0  0  0  0  0  0
    3.2918    3.5905    0.2460 C   0  0  0  0  0  0  0  0  0  0  0  0
    4.5698    4.3740   -0.2301 C   0  0  0  0  0  0  0  0  0  0  0  0
    5.4294    3.4708   -1.1516 C   0  0  0  0  0  0  0  0  0  0  0  0
    2.3814    4.5254    1.0833 C   0  0  0  0  0  0  0  0  0  0  0  0
    5.4211    4.8204    0.9889 C   0  0  0  0  0  0  0  0  0  0  0  0
    4.2886    1.6845    0.5153 H   0  0  0  0  0  0  0  0  0  0  0  0
    2.8027    1.8545    1.4426 H   0  0  0  0  0  0  0  0  0  0  0  0
    4.2645    2.6900    1.9619 H   0  0  0  0  0  0  0  0  0  0  0  0
    2.7433    3.2511   -0.6207 H   0  0  0  0  0  0  0  0  0  0  0  0
    4.2610    5.2481   -0.7848 H   0  0  0  0  0  0  0  0  0  0  0  0
    6.2736    4.0351   -1.5207 H   0  0  0  0  0  0  0  0  0  0  0  0
    4.8312    3.1336   -1.9857 H   0  0  0  0  0  0  0  0  0  0  0  0
    5.7856    2.6181   -0.5961 H   0  0  0  0  0  0  0  0  0  0  0  0
    1.4793    3.9972    1.3564 H   0  0  0  0  0  0  0  0  0  0  0  0
    2.8996    4.8328    1.9775 H   0  0  0  0  0  0  0  0  0  0  0  0
    2.1238    5.3964    0.4982 H   0  0  0  0  0  0  0  0  0  0  0  0
    4.8451    5.4867    1.6098 H   0  0  0  0  0  0  0  0  0  0  0  0
    5.7136    3.9544    1.5635 H   0  0  0  0  0  0  0  0  0  0  0  0
    6.3047    5.3331    0.6390 H   0  0  0  0  0  0  0  0  0  0  0  0
  1  2  1  0  0  0  0
  2  3  1  0  0  0  0
  3  4  1  0  0  0  0
  2  5  1  0  0  0  0
  3  6  1  0  0  0  0
  1  7  1  0  0  0  0
  1  8  1  0  0  0  0
  1  9  1  0  0  0  0
  2 10  1  0  0  0  0
  3 11  1  0  0  0  0
  4 12  1  0  0  0  0
  4 13  1  0  0  0  0
  4 14  1  0  0  0  0
  5 15  1  0  0  0  0
  5 16  1  0  0  0  0
  5 17  1  0  0  0  0
  6 18  1  0  0  0  0
  6 19  1  0  0  0  0
  6 20  1  0  0  0  0
M  END
>  <Alias name>
2,3-Dimethylbutane

>  <Surface tension>   dyn/cm
17.38

$$$$
2-Methylpentane
  ChemBrain IXL

 20 19  0  0  0  0  0  0  0  0  1 V2000
    3.6390    2.9488   -0.1569 C   0  0  0  0  0  0  0  0  0  0  0  0
    3.5816    4.4925   -0.2669 C   0  0  0  0  0  0  0  0  0  0  0  0
    4.8930    5.1200    0.2915 C   0  0  0  0  0  0  0  0  0  0  0  0
    6.1085    4.6701   -0.5610 C   0  0  0  0  0  0  0  0  0  0  0  0
    7.3870    5.3580   -0.0385 C   0  0  0  0  0  0  0  0  0  0  0  0
    2.3788    5.0157    0.5487 C   0  0  0  0  0  0  0  0  0  0  0  0
    4.4388    2.5700   -0.7720 H   0  0  0  0  0  0  0  0  0  0  0  0
    3.8103    2.6667    0.8718 H   0  0  0  0  0  0  0  0  0  0  0  0
    2.7016    2.5310   -0.4926 H   0  0  0  0  0  0  0  0  0  0  0  0
    3.4599    4.7748   -1.3024 H   0  0  0  0  0  0  0  0  0  0  0  0
    4.8142    6.1977    0.2561 H   0  0  0  0  0  0  0  0  0  0  0  0
    5.0354    4.8056    1.3161 H   0  0  0  0  0  0  0  0  0  0  0  0
    6.2255    3.6012   -0.4904 H   0  0  0  0  0  0  0  0  0  0  0  0
    5.9480    4.9480   -1.5926 H   0  0  0  0  0  0  0  0  0  0  0  0
    7.2754    6.4302   -0.1116 H   0  0  0  0  0  0  0  0  0  0  0  0
    8.2328    5.0430   -0.6314 H   0  0  0  0  0  0  0  0  0  0  0  0
    7.5479    5.0823    0.9932 H   0  0  0  0  0  0  0  0  0  0  0  0
    1.4655    4.5922    0.1565 H   0  0  0  0  0  0  0  0  0  0  0  0
    2.4930    4.7288    1.5841 H   0  0  0  0  0  0  0  0  0  0  0  0
    2.3361    6.0923    0.4761 H   0  0  0  0  0  0  0  0  0  0  0  0
  1  2  1  0  0  0  0
  2  3  1  0  0  0  0
  3  4  1  0  0  0  0
  4  5  1  0  0  0  0
  2  6  1  0  0  0  0
  1  7  1  0  0  0  0
  1  8  1  0  0  0  0
  1  9  1  0  0  0  0
  2 10  1  0  0  0  0
  3 11  1  0  0  0  0
  3 12  1  0  0  0  0
  4 13  1  0  0  0  0
  4 14  1  0  0  0  0
  5 15  1  0  0  0  0
  5 16  1  0  0  0  0
  5 17  1  0  0  0  0
  6 18  1  0  0  0  0
  6 19  1  0  0  0  0
  6 20  1  0  0  0  0
M  END
>  <Alias name>
2-Methylpentane

>  <Surface tension>   dyn/cm
17.38

$$$$
cis-2-Pentene
  ChemBrain IXL

 15 14  0  0  0  0  0  0  0  0  1 V2000
    3.4183    3.3053    0.3673 C   0  0  0  0  0  0  0  0  0  0  0  0
    4.7210    3.4897    0.1316 C   0  0  0  0  0  0  0  0  0  0  0  0
    5.2554    4.8590   -0.0607 C   0  0  0  0  0  0  0  0  0  0  0  0
    2.5034    4.4689    0.4372 C   0  0  0  0  0  0  0  0  0  0  0  0
    6.7718    4.7871   -0.3258 C   0  0  0  0  0  0  0  0  0  0  0  0
    3.0308    2.3040    0.5073 H   0  0  0  0  0  0  0  0  0  0  0  0
    5.3870    2.6373    0.0810 H   0  0  0  0  0  0  0  0  0  0  0  0
    4.7630    5.3233   -0.9062 H   0  0  0  0  0  0  0  0  0  0  0  0
    5.0725    5.4464    0.8306 H   0  0  0  0  0  0  0  0  0  0  0  0
    1.4960    4.1246    0.6351 H   0  0  0  0  0  0  0  0  0  0  0  0
    2.8214    5.1310    1.2332 H   0  0  0  0  0  0  0  0  0  0  0  0
    2.5241    5.0018   -0.5055 H   0  0  0  0  0  0  0  0  0  0  0  0
    7.1614    5.7878   -0.4661 H   0  0  0  0  0  0  0  0  0  0  0  0
    6.9551    4.2001   -1.2172 H   0  0  0  0  0  0  0  0  0  0  0  0
    7.2646    4.3232    0.5197 H   0  0  0  0  0  0  0  0  0  0  0  0
  1  2  2  0  0  0  0
  2  3  1  0  0  0  0
  1  4  1  0  0  0  0
  3  5  1  0  0  0  0
  1  6  1  0  0  0  0
  2  7  1  0  0  0  0
  3  8  1  0  0  0  0
  3  9  1  0  0  0  0
  4 10  1  0  0  0  0
  4 11  1  0  0  0  0
  4 12  1  0  0  0  0
  5 13  1  0  0  0  0
  5 14  1  0  0  0  0
  5 15  1  0  0  0  0
M  END
>  <Alias name>
cis-2-Pentene

>  <Surface tension>   dyn/cm
17.39

$$$$
Tetradecamethylhexasiloxane
  ChemBrain IXL

 67 66  0  0  0  0  0  0  0  0  1 V2000
    7.7466    5.1095    0.1648 O   0  0  0  0  0  0  0  0  0  0  0  0
    8.8165    5.4760    1.1768 Si  0  0  0  0  0  0  0  0  0  0  0  0
    7.2246    3.6857    0.2145 Si  0  0  0  0  0  0  0  0  0  0  0  0
    8.8666    6.9837    1.3518 O   0  0  0  0  0  0  0  0  0  0  0  0
    8.4623    4.6696    2.8257 C   0  0  0  0  0  0  0  0  0  0  0  0
   10.4868    4.9053    0.5612 C   0  0  0  0  0  0  0  0  0  0  0  0
    6.3628    3.4860    1.4444 O   0  0  0  0  0  0  0  0  0  0  0  0
    6.2262    3.3618   -1.3264 C   0  0  0  0  0  0  0  0  0  0  0  0
    8.6389    2.4704    0.2671 C   0  0  0  0  0  0  0  0  0  0  0  0
    7.5525    7.7233    1.1990 Si  0  0  0  0  0  0  0  0  0  0  0  0
    4.9926    4.1299    1.4146 Si  0  0  0  0  0  0  0  0  0  0  0  0
    6.9072    7.3859   -0.1284 O   0  0  0  0  0  0  0  0  0  0  0  0
    7.8608    9.5609    1.3153 C   0  0  0  0  0  0  0  0  0  0  0  0
    6.3978    7.2301    2.5738 C   0  0  0  0  0  0  0  0  0  0  0  0
    5.0786    5.4590    0.6753 O   0  0  0  0  0  0  0  0  0  0  0  0
    4.4449    4.4103    3.1801 C   0  0  0  0  0  0  0  0  0  0  0  0
    3.7897    2.9668    0.5815 C   0  0  0  0  0  0  0  0  0  0  0  0
    7.5781    7.9437   -1.3663 Si  0  0  0  0  0  0  0  0  0  0  0  0
    3.7737    6.0625    0.1764 Si  0  0  0  0  0  0  0  0  0  0  0  0
    9.4334    7.9865   -1.1551 C   0  0  0  0  0  0  0  0  0  0  0  0
    7.1606    6.8508   -2.8173 C   0  0  0  0  0  0  0  0  0  0  0  0
    6.9452    9.6669   -1.7025 C   0  0  0  0  0  0  0  0  0  0  0  0
    4.0434    7.8783   -0.1473 C   0  0  0  0  0  0  0  0  0  0  0  0
    3.2541    5.2462   -1.4206 C   0  0  0  0  0  0  0  0  0  0  0  0
    2.4163    5.8816    1.4446 C   0  0  0  0  0  0  0  0  0  0  0  0
    8.4454    3.5943    2.7061 H   0  0  0  0  0  0  0  0  0  0  0  0
    9.2357    4.9413    3.5332 H   0  0  0  0  0  0  0  0  0  0  0  0
    7.5035    5.0054    3.1942 H   0  0  0  0  0  0  0  0  0  0  0  0
   11.2488    5.1824    1.2790 H   0  0  0  0  0  0  0  0  0  0  0  0
   10.7006    5.3745   -0.3899 H   0  0  0  0  0  0  0  0  0  0  0  0
   10.4820    3.8336    0.4394 H   0  0  0  0  0  0  0  0  0  0  0  0
    6.8548    3.4959   -2.1980 H   0  0  0  0  0  0  0  0  0  0  0  0
    5.8498    2.3468   -1.3061 H   0  0  0  0  0  0  0  0  0  0  0  0
    5.3970    4.0538   -1.3709 H   0  0  0  0  0  0  0  0  0  0  0  0
    9.2266    2.6376    1.1598 H   0  0  0  0  0  0  0  0  0  0  0  0
    9.2630    2.6044   -0.6077 H   0  0  0  0  0  0  0  0  0  0  0  0
    8.2463    1.4613    0.2786 H   0  0  0  0  0  0  0  0  0  0  0  0
    6.9215   10.0910    1.2179 H   0  0  0  0  0  0  0  0  0  0  0  0
    8.3071    9.7914    2.2746 H   0  0  0  0  0  0  0  0  0  0  0  0
    8.5310    9.8667    0.5237 H   0  0  0  0  0  0  0  0  0  0  0  0
    5.4665    7.7733    2.4752 H   0  0  0  0  0  0  0  0  0  0  0  0
    6.2035    6.1712    2.5160 H   0  0  0  0  0  0  0  0  0  0  0  0
    6.8525    7.4629    3.5286 H   0  0  0  0  0  0  0  0  0  0  0  0
    4.4116    3.4616    3.7010 H   0  0  0  0  0  0  0  0  0  0  0  0
    5.1463    5.0682    3.6760 H   0  0  0  0  0  0  0  0  0  0  0  0
    3.4643    4.8581    3.1892 H   0  0  0  0  0  0  0  0  0  0  0  0
    4.1124    2.7775   -0.4319 H   0  0  0  0  0  0  0  0  0  0  0  0
    3.7551    2.0329    1.1284 H   0  0  0  0  0  0  0  0  0  0  0  0
    2.8050    3.4122    0.5685 H   0  0  0  0  0  0  0  0  0  0  0  0
    9.6882    8.6168   -0.3144 H   0  0  0  0  0  0  0  0  0  0  0  0
    9.8893    8.3825   -2.0540 H   0  0  0  0  0  0  0  0  0  0  0  0
    9.7984    6.9849   -0.9780 H   0  0  0  0  0  0  0  0  0  0  0  0
    7.5245    5.8479   -2.6303 H   0  0  0  0  0  0  0  0  0  0  0  0
    6.0864    6.8256   -2.9529 H   0  0  0  0  0  0  0  0  0  0  0  0
    7.6283    7.2437   -3.7115 H   0  0  0  0  0  0  0  0  0  0  0  0
    5.8716    9.6363   -1.8404 H   0  0  0  0  0  0  0  0  0  0  0  0
    7.1826   10.3094   -0.8662 H   0  0  0  0  0  0  0  0  0  0  0  0
    7.4130   10.0542   -2.5990 H   0  0  0  0  0  0  0  0  0  0  0  0
    3.1238    8.3208   -0.5093 H   0  0  0  0  0  0  0  0  0  0  0  0
    4.8198    8.0004   -0.8914 H   0  0  0  0  0  0  0  0  0  0  0  0
    4.3428    8.3682    0.7706 H   0  0  0  0  0  0  0  0  0  0  0  0
    4.0342    5.3730   -2.1609 H   0  0  0  0  0  0  0  0  0  0  0  0
    3.0858    4.1935   -1.2519 H   0  0  0  0  0  0  0  0  0  0  0  0
    2.3403    5.7041   -1.7781 H   0  0  0  0  0  0  0  0  0  0  0  0
    2.2456    4.8336    1.6465 H   0  0  0  0  0  0  0  0  0  0  0  0
    2.7077    6.3834    2.3586 H   0  0  0  0  0  0  0  0  0  0  0  0
    1.5062    6.3279    1.0636 H   0  0  0  0  0  0  0  0  0  0  0  0
  1  2  1  0  0  0  0
  1  3  1  0  0  0  0
  2  4  1  0  0  0  0
  2  5  1  0  0  0  0
  2  6  1  0  0  0  0
  3  7  1  0  0  0  0
  3  8  1  0  0  0  0
  3  9  1  0  0  0  0
  4 10  1  0  0  0  0
  7 11  1  0  0  0  0
 10 12  1  0  0  0  0
 10 13  1  0  0  0  0
 10 14  1  0  0  0  0
 11 15  1  0  0  0  0
 11 16  1  0  0  0  0
 11 17  1  0  0  0  0
 12 18  1  0  0  0  0
 15 19  1  0  0  0  0
 18 20  1  0  0  0  0
 18 21  1  0  0  0  0
 18 22  1  0  0  0  0
 19 23  1  0  0  0  0
 19 24  1  0  0  0  0
 19 25  1  0  0  0  0
  5 26  1  0  0  0  0
  5 27  1  0  0  0  0
  5 28  1  0  0  0  0
  6 29  1  0  0  0  0
  6 30  1  0  0  0  0
  6 31  1  0  0  0  0
  8 32  1  0  0  0  0
  8 33  1  0  0  0  0
  8 34  1  0  0  0  0
  9 35  1  0  0  0  0
  9 36  1  0  0  0  0
  9 37  1  0  0  0  0
 13 38  1  0  0  0  0
 13 39  1  0  0  0  0
 13 40  1  0  0  0  0
 14 41  1  0  0  0  0
 14 42  1  0  0  0  0
 14 43  1  0  0  0  0
 16 44  1  0  0  0  0
 16 45  1  0  0  0  0
 16 46  1  0  0  0  0
 17 47  1  0  0  0  0
 17 48  1  0  0  0  0
 17 49  1  0  0  0  0
 20 50  1  0  0  0  0
 20 51  1  0  0  0  0
 20 52  1  0  0  0  0
 21 53  1  0  0  0  0
 21 54  1  0  0  0  0
 21 55  1  0  0  0  0
 22 56  1  0  0  0  0
 22 57  1  0  0  0  0
 22 58  1  0  0  0  0
 23 59  1  0  0  0  0
 23 60  1  0  0  0  0
 23 61  1  0  0  0  0
 24 62  1  0  0  0  0
 24 63  1  0  0  0  0
 24 64  1  0  0  0  0
 25 65  1  0  0  0  0
 25 66  1  0  0  0  0
 25 67  1  0  0  0  0
M  END
>  <Alias name>
Tetradecamethylhexasiloxane

>  <Surface tension>   dyn/cm
17.42

$$$$
Perfluoro-1-methyl-4-isopropylcyclohexane
  ChemBrain IXL

 30 30  0  0  0  0  0  0  0  0  1 V2000
    6.6528    5.5074    0.2297 C   0  0  0  0  0  0  0  0  0  0  0  0
    6.2017    4.2066   -0.5250 C   0  0  0  0  0  0  0  0  0  0  0  0
    5.5803    6.6357    0.0252 C   0  0  0  0  0  0  0  0  0  0  0  0
    8.0681    5.9971   -0.3336 C   0  0  0  0  0  0  0  0  0  0  0  0
    4.7920    3.7760   -0.0645 C   0  0  0  0  0  0  0  0  0  0  0  0
    4.1863    6.1435    0.4718 C   0  0  0  0  0  0  0  0  0  0  0  0
    8.5316    7.2875    0.4122 C   0  0  0  0  0  0  0  0  0  0  0  0
    9.1459    4.8863   -0.1319 C   0  0  0  0  0  0  0  0  0  0  0  0
    3.7854    4.9023   -0.3376 C   0  0  0  0  0  0  0  0  0  0  0  0
    2.3676    4.4439    0.0848 C   0  0  0  0  0  0  0  0  0  0  0  0
    6.7646    5.2351    1.5582 F   0  0  0  0  0  0  0  0  0  0  0  0
    6.1873    4.4410   -1.8650 F   0  0  0  0  0  0  0  0  0  0  0  0
    7.0651    3.2002   -0.2521 F   0  0  0  0  0  0  0  0  0  0  0  0
    5.9097    7.7165    0.7709 F   0  0  0  0  0  0  0  0  0  0  0  0
    5.5359    6.9874   -1.2882 F   0  0  0  0  0  0  0  0  0  0  0  0
    7.9597    6.2703   -1.6620 F   0  0  0  0  0  0  0  0  0  0  0  0
    4.4187    2.6609   -0.7485 F   0  0  0  0  0  0  0  0  0  0  0  0
    4.8156    3.4995    1.2676 F   0  0  0  0  0  0  0  0  0  0  0  0
    4.2188    5.8326    1.7961 F   0  0  0  0  0  0  0  0  0  0  0  0
    3.2749    7.1319    0.2643 F   0  0  0  0  0  0  0  0  0  0  0  0
    7.7737    8.3426    0.0231 F   0  0  0  0  0  0  0  0  0  0  0  0
    9.8303    7.5466    0.1051 F   0  0  0  0  0  0  0  0  0  0  0  0
    8.4144    7.1075    1.7552 F   0  0  0  0  0  0  0  0  0  0  0  0
   10.3792    5.4009   -0.3810 F   0  0  0  0  0  0  0  0  0  0  0  0
    8.9197    3.8625   -0.9920 F   0  0  0  0  0  0  0  0  0  0  0  0
    9.0993    4.4300    1.1486 F   0  0  0  0  0  0  0  0  0  0  0  0
    3.7853    5.2029   -1.6647 F   0  0  0  0  0  0  0  0  0  0  0  0
    2.0141    3.3429   -0.6313 F   0  0  0  0  0  0  0  0  0  0  0  0
    1.4767    5.4432   -0.1555 F   0  0  0  0  0  0  0  0  0  0  0  0
    2.3617    4.1420    1.4112 F   0  0  0  0  0  0  0  0  0  0  0  0
  1  2  1  0  0  0  0
  1  3  1  0  0  0  0
  1  4  1  0  0  0  0
  2  5  1  0  0  0  0
  3  6  1  0  0  0  0
  4  7  1  0  0  0  0
  4  8  1  0  0  0  0
  5  9  1  0  0  0  0
  6  9  1  0  0  0  0
  9 10  1  0  0  0  0
  1 11  1  0  0  0  0
  2 12  1  0  0  0  0
  2 13  1  0  0  0  0
  3 14  1  0  0  0  0
  3 15  1  0  0  0  0
  4 16  1  0  0  0  0
  5 17  1  0  0  0  0
  5 18  1  0  0  0  0
  6 19  1  0  0  0  0
  6 20  1  0  0  0  0
  7 21  1  0  0  0  0
  7 22  1  0  0  0  0
  7 23  1  0  0  0  0
  8 24  1  0  0  0  0
  8 25  1  0  0  0  0
  8 26  1  0  0  0  0
  9 27  1  0  0  0  0
 10 28  1  0  0  0  0
 10 29  1  0  0  0  0
 10 30  1  0  0  0  0
M  END
>  <Alias name>
Perfluoro-1-methyl-4-isopropylcyclohexane

>  <Surface tension>   dyn/cm
17.5

$$$$
Octamethyltrisiloxane
  ChemBrain IXL

 37 36  0  0  0  0  0  0  0  0  1 V2000
    3.9716    5.7768   -0.0722 O   0  0  0  0  0  0  0  0  0  0  0  0
    5.3705    6.2388   -0.4213 Si  0  0  0  0  0  0  0  0  0  0  0  0
    3.8737    4.4694    0.6801 Si  0  0  0  0  0  0  0  0  0  0  0  0
    6.2754    5.0263   -0.5954 O   0  0  0  0  0  0  0  0  0  0  0  0
    5.9913    7.3517    0.9443 C   0  0  0  0  0  0  0  0  0  0  0  0
    5.2841    7.2024   -2.0191 C   0  0  0  0  0  0  0  0  0  0  0  0
    5.0052    4.4997    2.1623 C   0  0  0  0  0  0  0  0  0  0  0  0
    4.3551    3.0601   -0.4434 C   0  0  0  0  0  0  0  0  0  0  0  0
    2.1174    4.2234    1.2549 C   0  0  0  0  0  0  0  0  0  0  0  0
    7.7766    5.2632   -0.5287 Si  0  0  0  0  0  0  0  0  0  0  0  0
    8.6396    3.8161   -1.3261 C   0  0  0  0  0  0  0  0  0  0  0  0
    8.2576    6.8186   -1.4418 C   0  0  0  0  0  0  0  0  0  0  0  0
    8.3335    5.3809    1.2500 C   0  0  0  0  0  0  0  0  0  0  0  0
    5.3283    8.2019    1.0450 H   0  0  0  0  0  0  0  0  0  0  0  0
    6.0145    6.8015    1.8757 H   0  0  0  0  0  0  0  0  0  0  0  0
    6.9867    7.6984    0.7053 H   0  0  0  0  0  0  0  0  0  0  0  0
    4.6173    8.0465   -1.8947 H   0  0  0  0  0  0  0  0  0  0  0  0
    4.9101    6.5608   -2.8072 H   0  0  0  0  0  0  0  0  0  0  0  0
    6.2674    7.5585   -2.2820 H   0  0  0  0  0  0  0  0  0  0  0  0
    4.7220    5.3153    2.8159 H   0  0  0  0  0  0  0  0  0  0  0  0
    6.0260    4.6385    1.8338 H   0  0  0  0  0  0  0  0  0  0  0  0
    4.9229    3.5624    2.6982 H   0  0  0  0  0  0  0  0  0  0  0  0
    5.3754    3.1986   -0.7793 H   0  0  0  0  0  0  0  0  0  0  0  0
    3.6928    3.0390   -1.3000 H   0  0  0  0  0  0  0  0  0  0  0  0
    4.2766    2.1249    0.0968 H   0  0  0  0  0  0  0  0  0  0  0  0
    2.0416    3.2865    1.7928 H   0  0  0  0  0  0  0  0  0  0  0  0
    1.8340    5.0390    1.9086 H   0  0  0  0  0  0  0  0  0  0  0  0
    1.4566    4.2017    0.3972 H   0  0  0  0  0  0  0  0  0  0  0  0
    9.7112    3.9652   -1.2806 H   0  0  0  0  0  0  0  0  0  0  0  0
    8.3297    3.7365   -2.3607 H   0  0  0  0  0  0  0  0  0  0  0  0
    8.3790    2.9060   -0.8001 H   0  0  0  0  0  0  0  0  0  0  0  0
    7.7638    7.6697   -0.9944 H   0  0  0  0  0  0  0  0  0  0  0  0
    7.9620    6.7333   -2.4798 H   0  0  0  0  0  0  0  0  0  0  0  0
    9.3305    6.9530   -1.3833 H   0  0  0  0  0  0  0  0  0  0  0  0
    8.0730    4.4680    1.7707 H   0  0  0  0  0  0  0  0  0  0  0  0
    9.4069    5.5205    1.2825 H   0  0  0  0  0  0  0  0  0  0  0  0
    7.8483    6.2184    1.7275 H   0  0  0  0  0  0  0  0  0  0  0  0
  1  2  1  0  0  0  0
  1  3  1  0  0  0  0
  2  4  1  0  0  0  0
  2  5  1  0  0  0  0
  2  6  1  0  0  0  0
  3  7  1  0  0  0  0
  3  8  1  0  0  0  0
  3  9  1  0  0  0  0
  4 10  1  0  0  0  0
 10 11  1  0  0  0  0
 10 12  1  0  0  0  0
 10 13  1  0  0  0  0
  5 14  1  0  0  0  0
  5 15  1  0  0  0  0
  5 16  1  0  0  0  0
  6 17  1  0  0  0  0
  6 18  1  0  0  0  0
  6 19  1  0  0  0  0
  7 20  1  0  0  0  0
  7 21  1  0  0  0  0
  7 22  1  0  0  0  0
  8 23  1  0  0  0  0
  8 24  1  0  0  0  0
  8 25  1  0  0  0  0
  9 26  1  0  0  0  0
  9 27  1  0  0  0  0
  9 28  1  0  0  0  0
 11 29  1  0  0  0  0
 11 30  1  0  0  0  0
 11 31  1  0  0  0  0
 12 32  1  0  0  0  0
 12 33  1  0  0  0  0
 12 34  1  0  0  0  0
 13 35  1  0  0  0  0
 13 36  1  0  0  0  0
 13 37  1  0  0  0  0
M  END
>  <Alias name>
Octamethyltrisiloxane

>  <Surface tension>   dyn/cm
17.56

$$$$
Hexadecamethylheptasiloxane
  ChemBrain IXL

 77 76  0  0  0  0  0  0  0  0  1 V2000
    2.2828   10.1890    0.6125 C   0  0  0  0  0  0  0  0  0  0  0  0
    3.8507    9.8672   -0.3496 Si  0  0  0  0  0  0  0  0  0  0  0  0
    4.2801    8.4139   -0.2333 O   0  0  0  0  0  0  0  0  0  0  0  0
    4.1574    7.7581    1.1373 Si  0  0  0  0  0  0  0  0  0  0  0  0
    5.0309    6.5199    1.1912 O   0  0  0  0  0  0  0  0  0  0  0  0
    6.0174    6.3509    0.0580 Si  0  0  0  0  0  0  0  0  0  0  0  0
    6.9441    7.5596    0.0282 O   0  0  0  0  0  0  0  0  0  0  0  0
    7.7159    7.8151   -1.2611 Si  0  0  0  0  0  0  0  0  0  0  0  0
    8.8848    8.7334   -0.9767 O   0  0  0  0  0  0  0  0  0  0  0  0
    9.5223    8.5998    0.3908 Si  0  0  0  0  0  0  0  0  0  0  0  0
   10.7902    9.4208    0.4481 O   0  0  0  0  0  0  0  0  0  0  0  0
   11.5114    9.6155   -0.8689 Si  0  0  0  0  0  0  0  0  0  0  0  0
   12.8875   10.1935   -0.6239 O   0  0  0  0  0  0  0  0  0  0  0  0
   13.5207    9.8487    0.7051 Si  0  0  0  0  0  0  0  0  0  0  0  0
   15.3118   10.3650    0.6833 C   0  0  0  0  0  0  0  0  0  0  0  0
    5.2131   10.9859    0.2668 C   0  0  0  0  0  0  0  0  0  0  0  0
    3.5284   10.2510   -2.1458 C   0  0  0  0  0  0  0  0  0  0  0  0
    2.3883    7.2375    1.4321 C   0  0  0  0  0  0  0  0  0  0  0  0
    4.6970    8.9233    2.4948 C   0  0  0  0  0  0  0  0  0  0  0  0
    5.0715    6.1726   -1.5452 C   0  0  0  0  0  0  0  0  0  0  0  0
    7.0070    4.7980    0.3686 C   0  0  0  0  0  0  0  0  0  0  0  0
    6.6062    8.6564   -2.5028 C   0  0  0  0  0  0  0  0  0  0  0  0
    8.3697    6.2238   -1.9916 C   0  0  0  0  0  0  0  0  0  0  0  0
    9.9337    6.8134    0.7390 C   0  0  0  0  0  0  0  0  0  0  0  0
    8.3395    9.2208    1.6904 C   0  0  0  0  0  0  0  0  0  0  0  0
   10.5377   10.7953   -1.9364 C   0  0  0  0  0  0  0  0  0  0  0  0
   11.6804    7.9805   -1.7553 C   0  0  0  0  0  0  0  0  0  0  0  0
   13.4153    8.0099    1.0072 C   0  0  0  0  0  0  0  0  0  0  0  0
   12.6359   10.7557    2.0742 C   0  0  0  0  0  0  0  0  0  0  0  0
    2.4454    9.9670    1.6571 H   0  0  0  0  0  0  0  0  0  0  0  0
    2.0016   11.2292    0.5047 H   0  0  0  0  0  0  0  0  0  0  0  0
    1.4893    9.5605    0.2287 H   0  0  0  0  0  0  0  0  0  0  0  0
   15.3778   11.4323    0.5124 H   0  0  0  0  0  0  0  0  0  0  0  0
   15.8293    9.8396   -0.1098 H   0  0  0  0  0  0  0  0  0  0  0  0
   15.7688   10.1227    1.6348 H   0  0  0  0  0  0  0  0  0  0  0  0
    4.9111   12.0192    0.1501 H   0  0  0  0  0  0  0  0  0  0  0  0
    6.1140   10.8067   -0.3068 H   0  0  0  0  0  0  0  0  0  0  0  0
    5.4046   10.7837    1.3094 H   0  0  0  0  0  0  0  0  0  0  0  0
    2.7381    9.6096   -2.5155 H   0  0  0  0  0  0  0  0  0  0  0  0
    3.2286   11.2869   -2.2452 H   0  0  0  0  0  0  0  0  0  0  0  0
    4.4296   10.0798   -2.7194 H   0  0  0  0  0  0  0  0  0  0  0  0
    2.3125    6.7499    2.3961 H   0  0  0  0  0  0  0  0  0  0  0  0
    1.7476    8.1051    1.4181 H   0  0  0  0  0  0  0  0  0  0  0  0
    2.0808    6.5491    0.6548 H   0  0  0  0  0  0  0  0  0  0  0  0
    4.0785    9.8089    2.4802 H   0  0  0  0  0  0  0  0  0  0  0  0
    5.7297    9.2025    2.3407 H   0  0  0  0  0  0  0  0  0  0  0  0
    4.5969    8.4299    3.4535 H   0  0  0  0  0  0  0  0  0  0  0  0
    4.4236    5.3069   -1.4864 H   0  0  0  0  0  0  0  0  0  0  0  0
    4.4727    7.0593   -1.7110 H   0  0  0  0  0  0  0  0  0  0  0  0
    5.7652    6.0475   -2.3642 H   0  0  0  0  0  0  0  0  0  0  0  0
    7.7141    4.6519   -0.4333 H   0  0  0  0  0  0  0  0  0  0  0  0
    6.3375    3.9482    0.4171 H   0  0  0  0  0  0  0  0  0  0  0  0
    7.5394    4.8912    1.3068 H   0  0  0  0  0  0  0  0  0  0  0  0
    5.7683    8.0169   -2.7329 H   0  0  0  0  0  0  0  0  0  0  0  0
    6.2455    9.5889   -2.0890 H   0  0  0  0  0  0  0  0  0  0  0  0
    7.1656    8.8565   -3.4081 H   0  0  0  0  0  0  0  0  0  0  0  0
    8.9086    6.4421   -2.9051 H   0  0  0  0  0  0  0  0  0  0  0  0
    7.5458    5.5597   -2.2104 H   0  0  0  0  0  0  0  0  0  0  0  0
    9.0374    5.7496   -1.2853 H   0  0  0  0  0  0  0  0  0  0  0  0
   10.6232    6.4485   -0.0112 H   0  0  0  0  0  0  0  0  0  0  0  0
   10.3895    6.7325    1.7179 H   0  0  0  0  0  0  0  0  0  0  0  0
    9.0278    6.2234    0.7138 H   0  0  0  0  0  0  0  0  0  0  0  0
    7.4328    8.6312    1.6622 H   0  0  0  0  0  0  0  0  0  0  0  0
    8.7976    9.1320    2.6676 H   0  0  0  0  0  0  0  0  0  0  0  0
    8.1016   10.2592    1.4958 H   0  0  0  0  0  0  0  0  0  0  0  0
    9.5524   10.3855   -2.1212 H   0  0  0  0  0  0  0  0  0  0  0  0
   10.4434   11.7473   -1.4289 H   0  0  0  0  0  0  0  0  0  0  0  0
   11.0521   10.9378   -2.8786 H   0  0  0  0  0  0  0  0  0  0  0  0
   12.1943    8.1319   -2.6963 H   0  0  0  0  0  0  0  0  0  0  0  0
   12.2478    7.2934   -1.1410 H   0  0  0  0  0  0  0  0  0  0  0  0
   10.6970    7.5686   -1.9436 H   0  0  0  0  0  0  0  0  0  0  0  0
   13.8763    7.7735    1.9581 H   0  0  0  0  0  0  0  0  0  0  0  0
   12.3766    7.7057    1.0244 H   0  0  0  0  0  0  0  0  0  0  0  0
   13.9326    7.4836    0.2146 H   0  0  0  0  0  0  0  0  0  0  0  0
   11.5947   10.4578    2.0905 H   0  0  0  0  0  0  0  0  0  0  0  0
   13.0958   10.5128    3.0240 H   0  0  0  0  0  0  0  0  0  0  0  0
   12.7035   11.8228    1.9027 H   0  0  0  0  0  0  0  0  0  0  0  0
  1  2  1  0  0  0  0
  2  3  1  0  0  0  0
  3  4  1  0  0  0  0
  4  5  1  0  0  0  0
  5  6  1  0  0  0  0
  6  7  1  0  0  0  0
  7  8  1  0  0  0  0
  8  9  1  0  0  0  0
  9 10  1  0  0  0  0
 10 11  1  0  0  0  0
 11 12  1  0  0  0  0
 12 13  1  0  0  0  0
 13 14  1  0  0  0  0
 14 15  1  0  0  0  0
  2 16  1  0  0  0  0
  2 17  1  0  0  0  0
  4 18  1  0  0  0  0
  4 19  1  0  0  0  0
  6 20  1  0  0  0  0
  6 21  1  0  0  0  0
  8 22  1  0  0  0  0
  8 23  1  0  0  0  0
 10 24  1  0  0  0  0
 10 25  1  0  0  0  0
 12 26  1  0  0  0  0
 12 27  1  0  0  0  0
 14 28  1  0  0  0  0
 14 29  1  0  0  0  0
  1 30  1  0  0  0  0
  1 31  1  0  0  0  0
  1 32  1  0  0  0  0
 15 33  1  0  0  0  0
 15 34  1  0  0  0  0
 15 35  1  0  0  0  0
 16 36  1  0  0  0  0
 16 37  1  0  0  0  0
 16 38  1  0  0  0  0
 17 39  1  0  0  0  0
 17 40  1  0  0  0  0
 17 41  1  0  0  0  0
 18 42  1  0  0  0  0
 18 43  1  0  0  0  0
 18 44  1  0  0  0  0
 19 45  1  0  0  0  0
 19 46  1  0  0  0  0
 19 47  1  0  0  0  0
 20 48  1  0  0  0  0
 20 49  1  0  0  0  0
 20 50  1  0  0  0  0
 21 51  1  0  0  0  0
 21 52  1  0  0  0  0
 21 53  1  0  0  0  0
 22 54  1  0  0  0  0
 22 55  1  0  0  0  0
 22 56  1  0  0  0  0
 23 57  1  0  0  0  0
 23 58  1  0  0  0  0
 23 59  1  0  0  0  0
 24 60  1  0  0  0  0
 24 61  1  0  0  0  0
 24 62  1  0  0  0  0
 25 63  1  0  0  0  0
 25 64  1  0  0  0  0
 25 65  1  0  0  0  0
 26 66  1  0  0  0  0
 26 67  1  0  0  0  0
 26 68  1  0  0  0  0
 27 69  1  0  0  0  0
 27 70  1  0  0  0  0
 27 71  1  0  0  0  0
 28 72  1  0  0  0  0
 28 73  1  0  0  0  0
 28 74  1  0  0  0  0
 29 75  1  0  0  0  0
 29 76  1  0  0  0  0
 29 77  1  0  0  0  0
M  END
>  <Alias name>
Hexadecamethylheptasiloxane

>  <Surface tension>   dyn/cm
17.61

$$$$
2-Methyl-2-butene
  ChemBrain IXL

 15 14  0  0  0  0  0  0  0  0  1 V2000
    2.3406    4.1351    0.8842 C   0  0  0  0  0  0  0  0  0  0  0  0
    3.5834    4.6207    0.2438 C   0  0  0  0  0  0  0  0  0  0  0  0
    4.4799    3.7476   -0.2210 C   0  0  0  0  0  0  0  0  0  0  0  0
    4.2312    2.2940   -0.0958 C   0  0  0  0  0  0  0  0  0  0  0  0
    5.7227    4.2331   -0.8615 C   0  0  0  0  0  0  0  0  0  0  0  0
    2.3339    3.0521    0.8843 H   0  0  0  0  0  0  0  0  0  0  0  0
    2.2952    4.4965    1.9042 H   0  0  0  0  0  0  0  0  0  0  0  0
    1.4835    4.5014    0.3329 H   0  0  0  0  0  0  0  0  0  0  0  0
    3.7654    5.6843    0.1521 H   0  0  0  0  0  0  0  0  0  0  0  0
    5.0613    1.7473   -0.5257 H   0  0  0  0  0  0  0  0  0  0  0  0
    4.1308    2.0338    0.9507 H   0  0  0  0  0  0  0  0  0  0  0  0
    3.3193    2.0373   -0.6207 H   0  0  0  0  0  0  0  0  0  0  0  0
    5.7294    5.3161   -0.8617 H   0  0  0  0  0  0  0  0  0  0  0  0
    5.7681    3.8717   -1.8814 H   0  0  0  0  0  0  0  0  0  0  0  0
    6.5799    3.8669   -0.3102 H   0  0  0  0  0  0  0  0  0  0  0  0
  1  2  1  0  0  0  0
  2  3  2  0  0  0  0
  3  4  1  0  0  0  0
  3  5  1  0  0  0  0
  1  6  1  0  0  0  0
  1  7  1  0  0  0  0
  1  8  1  0  0  0  0
  2  9  1  0  0  0  0
  4 10  1  0  0  0  0
  4 11  1  0  0  0  0
  4 12  1  0  0  0  0
  5 13  1  0  0  0  0
  5 14  1  0  0  0  0
  5 15  1  0  0  0  0
M  END
>  <Alias name>
Trimethylethylene

>  <Surface tension>   dyn/cm
17.64

$$$$
trans-3-Hexene
  ChemBrain IXL

 18 17  0  0  0  0  0  0  0  0  1 V2000
    2.2136    4.7159    1.3474 C   0  0  0  0  0  0  0  0  0  0  0  0
    3.4349    3.9115    0.8610 C   0  0  0  0  0  0  0  0  0  0  0  0
    4.4191    4.8309    0.2461 C   0  0  0  0  0  0  0  0  0  0  0  0
    5.5664    4.3522   -0.2410 C   0  0  0  0  0  0  0  0  0  0  0  0
    6.5506    5.2716   -0.8560 C   0  0  0  0  0  0  0  0  0  0  0  0
    7.7780    4.4690   -1.3300 C   0  0  0  0  0  0  0  0  0  0  0  0
    1.4941    4.0430    1.7971 H   0  0  0  0  0  0  0  0  0  0  0  0
    2.5314    5.4470    2.0805 H   0  0  0  0  0  0  0  0  0  0  0  0
    1.7570    5.2229    0.5063 H   0  0  0  0  0  0  0  0  0  0  0  0
    3.8912    3.4044    1.7021 H   0  0  0  0  0  0  0  0  0  0  0  0
    3.1169    3.1804    0.1281 H   0  0  0  0  0  0  0  0  0  0  0  0
    4.2084    5.8919    0.1913 H   0  0  0  0  0  0  0  0  0  0  0  0
    5.7771    3.2911   -0.1863 H   0  0  0  0  0  0  0  0  0  0  0  0
    6.0973    5.7716   -1.7030 H   0  0  0  0  0  0  0  0  0  0  0  0
    6.8614    6.0085   -0.1258 H   0  0  0  0  0  0  0  0  0  0  0  0
    8.4975    5.1419   -1.7797 H   0  0  0  0  0  0  0  0  0  0  0  0
    7.4674    3.7321   -2.0604 H   0  0  0  0  0  0  0  0  0  0  0  0
    8.2315    3.9691   -0.4831 H   0  0  0  0  0  0  0  0  0  0  0  0
  1  2  1  0  0  0  0
  2  3  1  0  0  0  0
  3  4  2  0  0  0  0
  4  5  1  0  0  0  0
  5  6  1  0  0  0  0
  1  7  1  0  0  0  0
  1  8  1  0  0  0  0
  1  9  1  0  0  0  0
  2 10  1  0  0  0  0
  2 11  1  0  0  0  0
  3 12  1  0  0  0  0
  4 13  1  0  0  0  0
  5 14  1  0  0  0  0
  5 15  1  0  0  0  0
  6 16  1  0  0  0  0
  6 17  1  0  0  0  0
  6 18  1  0  0  0  0
M  END
>  <Alias name>
trans-3-Hexene

>  <Surface tension>   dyn/cm
17.64

$$$$
Perfluoro(butylcyclohexane)
  ChemBrain IXL

 30 30  0  0  0  0  0  0  0  0  1 V2000
    5.6056    5.8623   -0.2567 C   0  0  0  0  0  0  0  0  0  0  0  0
    5.1117    7.2678    0.2133 C   0  0  0  0  0  0  0  0  0  0  0  0
    4.6261    4.7696    0.2541 C   0  0  0  0  0  0  0  0  0  0  0  0
    8.0746    6.6039   -0.1818 C   0  0  0  0  0  0  0  0  0  0  0  0
    3.6699    7.5169   -0.2955 C   0  0  0  0  0  0  0  0  0  0  0  0
    3.2043    5.0458   -0.2723 C   0  0  0  0  0  0  0  0  0  0  0  0
    7.0373    5.5536    0.3099 C   0  0  0  0  0  0  0  0  0  0  0  0
    9.5042    6.1070    0.1468 C   0  0  0  0  0  0  0  0  0  0  0  0
    2.7265    6.4194    0.2315 C   0  0  0  0  0  0  0  0  0  0  0  0
   10.5389    7.1565   -0.3176 C   0  0  0  0  0  0  0  0  0  0  0  0
    5.6429    5.8305   -1.6166 F   0  0  0  0  0  0  0  0  0  0  0  0
    5.1305    7.3270    1.5724 F   0  0  0  0  0  0  0  0  0  0  0  0
    5.9199    8.2296   -0.2931 F   0  0  0  0  0  0  0  0  0  0  0  0
    5.0394    3.5511   -0.1874 F   0  0  0  0  0  0  0  0  0  0  0  0
    4.6120    4.7735    1.6146 F   0  0  0  0  0  0  0  0  0  0  0  0
    7.8641    7.7874    0.4478 F   0  0  0  0  0  0  0  0  0  0  0  0
    3.2404    8.7301    0.1452 F   0  0  0  0  0  0  0  0  0  0  0  0
    3.6622    7.5047   -1.6560 F   0  0  0  0  0  0  0  0  0  0  0  0
    3.2120    5.0363   -1.6328 F   0  0  0  0  0  0  0  0  0  0  0  0
    2.3600    4.0802    0.1809 F   0  0  0  0  0  0  0  0  0  0  0  0
    7.0006    5.5615    1.6699 F   0  0  0  0  0  0  0  0  0  0  0  0
    7.4197    4.3202   -0.1177 F   0  0  0  0  0  0  0  0  0  0  0  0
    9.6217    5.9200    1.4892 F   0  0  0  0  0  0  0  0  0  0  0  0
    2.7275    6.4320    1.5920 F   0  0  0  0  0  0  0  0  0  0  0  0
   10.3144    8.3332    0.3269 F   0  0  0  0  0  0  0  0  0  0  0  0
   10.4243    7.3456   -1.6597 F   0  0  0  0  0  0  0  0  0  0  0  0
   11.7924    6.7148   -0.0286 F   0  0  0  0  0  0  0  0  0  0  0  0
    1.4652    6.6528   -0.2213 F   0  0  0  0  0  0  0  0  0  0  0  0
    9.7361    4.9305   -0.4960 F   0  0  0  0  0  0  0  0  0  0  0  0
    7.9530    6.7711   -1.5264 F   0  0  0  0  0  0  0  0  0  0  0  0
  1  2  1  0  0  0  0
  1  3  1  0  0  0  0
  2  5  1  0  0  0  0
  3  6  1  0  0  0  0
  4  7  1  0  0  0  0
  4  8  1  0  0  0  0
  5  9  1  0  0  0  0
  6  9  1  0  0  0  0
  1 11  1  0  0  0  0
  2 12  1  0  0  0  0
  2 13  1  0  0  0  0
  3 14  1  0  0  0  0
  3 15  1  0  0  0  0
  4 16  1  0  0  0  0
  5 17  1  0  0  0  0
  5 18  1  0  0  0  0
  6 19  1  0  0  0  0
  6 20  1  0  0  0  0
  7 21  1  0  0  0  0
  7 22  1  0  0  0  0
  8 23  1  0  0  0  0
  9 24  1  0  0  0  0
 10 25  1  0  0  0  0
 10 26  1  0  0  0  0
 10 27  1  0  0  0  0
  9 28  1  0  0  0  0
  1  7  1  0  0  0  0
  8 29  1  0  0  0  0
 10  8  1  0  0  0  0
  4 30  1  0  0  0  0
M  END
>  <Alias name>
Perfluoro(butylcyclohexane)

>  <Surface tension>   dyn/cm
17.7

$$$$
n-Butylfluoride
  ChemBrain IXL

 14 13  0  0  0  0  0  0  0  0  1 V2000
    2.1662    3.8457    1.1440 C   0  0  0  0  0  0  0  0  0  0  0  0
    3.1951    3.0012    0.3674 C   0  0  0  0  0  0  0  0  0  0  0  0
    4.1704    3.9350   -0.3752 C   0  0  0  0  0  0  0  0  0  0  0  0
    5.1993    3.0906   -1.1517 C   0  0  0  0  0  0  0  0  0  0  0  0
    6.0600    3.9147   -1.8072 F   0  0  0  0  0  0  0  0  0  0  0  0
    1.4808    3.1894    1.6658 H   0  0  0  0  0  0  0  0  0  0  0  0
    2.6815    4.4732    1.8607 H   0  0  0  0  0  0  0  0  0  0  0  0
    1.6134    4.4680    0.4511 H   0  0  0  0  0  0  0  0  0  0  0  0
    3.7480    2.3790    1.0603 H   0  0  0  0  0  0  0  0  0  0  0  0
    2.6798    2.3737   -0.3492 H   0  0  0  0  0  0  0  0  0  0  0  0
    3.6175    4.5572   -1.0681 H   0  0  0  0  0  0  0  0  0  0  0  0
    4.6856    4.5626    0.3414 H   0  0  0  0  0  0  0  0  0  0  0  0
    5.7523    2.4685   -0.4587 H   0  0  0  0  0  0  0  0  0  0  0  0
    4.6841    2.4629   -1.8682 H   0  0  0  0  0  0  0  0  0  0  0  0
  1  2  1  0  0  0  0
  2  3  1  0  0  0  0
  3  4  1  0  0  0  0
  4  5  1  0  0  0  0
  1  6  1  0  0  0  0
  1  7  1  0  0  0  0
  1  8  1  0  0  0  0
  2  9  1  0  0  0  0
  2 10  1  0  0  0  0
  3 11  1  0  0  0  0
  3 12  1  0  0  0  0
  4 13  1  0  0  0  0
  4 14  1  0  0  0  0
M  END
>  <Alias name>
1-Fluorobutane

>  <Surface tension>   dyn/cm
17.72

$$$$
Chlorotrimethylsilane
  ChemBrain IXL

 14 13  0  0  0  0  0  0  0  0  1 V2000
    2.0497    3.6638    1.4860 Cl  0  0  0  0  0  0  0  0  0  0  0  0
    3.6250    3.5274    0.2139 Si  0  0  0  0  0  0  0  0  0  0  0  0
    4.1078    5.2332   -0.3629 C   0  0  0  0  0  0  0  0  0  0  0  0
    5.0671    2.7374    1.0926 C   0  0  0  0  0  0  0  0  0  0  0  0
    3.1479    2.4861   -1.2571 C   0  0  0  0  0  0  0  0  0  0  0  0
    3.2703    5.6920   -0.8735 H   0  0  0  0  0  0  0  0  0  0  0  0
    4.9485    5.1602   -1.0417 H   0  0  0  0  0  0  0  0  0  0  0  0
    4.3852    5.8380    0.4915 H   0  0  0  0  0  0  0  0  0  0  0  0
    5.9076    2.6647    0.4136 H   0  0  0  0  0  0  0  0  0  0  0  0
    4.7868    1.7465    1.4275 H   0  0  0  0  0  0  0  0  0  0  0  0
    5.3444    3.3423    1.9469 H   0  0  0  0  0  0  0  0  0  0  0  0
    3.9886    2.4134   -1.9358 H   0  0  0  0  0  0  0  0  0  0  0  0
    2.3103    2.9450   -1.7677 H   0  0  0  0  0  0  0  0  0  0  0  0
    2.8676    1.4952   -0.9222 H   0  0  0  0  0  0  0  0  0  0  0  0
  1  2  1  0  0  0  0
  2  3  1  0  0  0  0
  2  4  1  0  0  0  0
  2  5  1  0  0  0  0
  3  6  1  0  0  0  0
  3  7  1  0  0  0  0
  3  8  1  0  0  0  0
  4  9  1  0  0  0  0
  4 10  1  0  0  0  0
  4 11  1  0  0  0  0
  5 12  1  0  0  0  0
  5 13  1  0  0  0  0
  5 14  1  0  0  0  0
M  END
>  <Alias name>
Chlorotrimethylsilane

>  <Surface tension>   dyn/cm
17.76

$$$$
Diisopropylether
  ChemBrain IXL

 21 20  0  0  0  0  0  0  0  0  1 V2000
    3.5052    4.0557   -0.2028 C   0  0  0  0  0  0  0  0  0  0  0  0
    4.6596    4.8905    0.1598 O   0  0  0  0  0  0  0  0  0  0  0  0
    5.7292    4.1902    0.8854 C   0  0  0  0  0  0  0  0  0  0  0  0
    2.3323    4.9589   -0.6307 C   0  0  0  0  0  0  0  0  0  0  0  0
    3.8900    3.1260   -1.3700 C   0  0  0  0  0  0  0  0  0  0  0  0
    6.6925    5.2227    1.5025 C   0  0  0  0  0  0  0  0  0  0  0  0
    6.5042    3.2840   -0.0908 C   0  0  0  0  0  0  0  0  0  0  0  0
    3.2095    3.4609    0.6488 H   0  0  0  0  0  0  0  0  0  0  0  0
    5.2968    3.5873    1.6702 H   0  0  0  0  0  0  0  0  0  0  0  0
    2.6352    5.5693   -1.4686 H   0  0  0  0  0  0  0  0  0  0  0  0
    2.0484    5.5953    0.1944 H   0  0  0  0  0  0  0  0  0  0  0  0
    1.4914    4.3451   -0.9178 H   0  0  0  0  0  0  0  0  0  0  0  0
    4.6359    2.4196   -1.0367 H   0  0  0  0  0  0  0  0  0  0  0  0
    3.0144    2.5920   -1.7086 H   0  0  0  0  0  0  0  0  0  0  0  0
    4.2893    3.7147   -2.1826 H   0  0  0  0  0  0  0  0  0  0  0  0
    7.1082    5.8399    0.7198 H   0  0  0  0  0  0  0  0  0  0  0  0
    7.4903    4.7081    2.0172 H   0  0  0  0  0  0  0  0  0  0  0  0
    6.1539    5.8438    2.2029 H   0  0  0  0  0  0  0  0  0  0  0  0
    6.8433    3.8690   -0.9329 H   0  0  0  0  0  0  0  0  0  0  0  0
    7.3559    2.8547    0.4157 H   0  0  0  0  0  0  0  0  0  0  0  0
    5.8563    2.4933   -0.4393 H   0  0  0  0  0  0  0  0  0  0  0  0
  1  2  1  0  0  0  0
  2  3  1  0  0  0  0
  1  4  1  0  0  0  0
  1  5  1  0  0  0  0
  3  6  1  0  0  0  0
  3  7  1  0  0  0  0
  1  8  1  0  0  0  0
  3  9  1  0  0  0  0
  4 10  1  0  0  0  0
  4 11  1  0  0  0  0
  4 12  1  0  0  0  0
  5 13  1  0  0  0  0
  5 14  1  0  0  0  0
  5 15  1  0  0  0  0
  6 16  1  0  0  0  0
  6 17  1  0  0  0  0
  6 18  1  0  0  0  0
  7 19  1  0  0  0  0
  7 20  1  0  0  0  0
  7 21  1  0  0  0  0
M  END
>  <Alias name>
Diisopropyl ether

>  <Surface tension>   dyn/cm
17.8

$$$$
cis-3-Hexene
  ChemBrain IXL

 18 17  0  0  0  0  0  0  0  0  1 V2000
    2.0839    4.9051   -0.0962 C   0  0  0  0  0  0  0  0  0  0  0  0
    3.5783    5.2407    0.0729 C   0  0  0  0  0  0  0  0  0  0  0  0
    4.3808    4.0056   -0.0720 C   0  0  0  0  0  0  0  0  0  0  0  0
    5.7142    4.0719   -0.0711 C   0  0  0  0  0  0  0  0  0  0  0  0
    6.3899    5.3806    0.0748 C   0  0  0  0  0  0  0  0  0  0  0  0
    7.9141    5.1661    0.1490 C   0  0  0  0  0  0  0  0  0  0  0  0
    1.7865    4.1902    0.6610 H   0  0  0  0  0  0  0  0  0  0  0  0
    1.4966    5.8088    0.0102 H   0  0  0  0  0  0  0  0  0  0  0  0
    1.9181    4.4804   -1.0786 H   0  0  0  0  0  0  0  0  0  0  0  0
    3.7440    5.6657    1.0551 H   0  0  0  0  0  0  0  0  0  0  0  0
    3.8758    5.9554   -0.6846 H   0  0  0  0  0  0  0  0  0  0  0  0
    3.8863    3.0480   -0.1788 H   0  0  0  0  0  0  0  0  0  0  0  0
    6.3014    3.1681   -0.1772 H   0  0  0  0  0  0  0  0  0  0  0  0
    6.1544    6.0055   -0.7778 H   0  0  0  0  0  0  0  0  0  0  0  0
    6.0487    5.8639    0.9819 H   0  0  0  0  0  0  0  0  0  0  0  0
    8.4086    6.1238    0.2555 H   0  0  0  0  0  0  0  0  0  0  0  0
    8.2553    4.6826   -0.7580 H   0  0  0  0  0  0  0  0  0  0  0  0
    8.1497    4.5414    1.0017 H   0  0  0  0  0  0  0  0  0  0  0  0
  1  2  1  0  0  0  0
  2  3  1  0  0  0  0
  3  4  2  0  0  0  0
  4  5  1  0  0  0  0
  5  6  1  0  0  0  0
  1  7  1  0  0  0  0
  1  8  1  0  0  0  0
  1  9  1  0  0  0  0
  2 10  1  0  0  0  0
  2 11  1  0  0  0  0
  3 12  1  0  0  0  0
  4 13  1  0  0  0  0
  5 14  1  0  0  0  0
  5 15  1  0  0  0  0
  6 16  1  0  0  0  0
  6 17  1  0  0  0  0
  6 18  1  0  0  0  0
M  END
>  <Alias name>
cis-3-Hexene

>  <Surface tension>   dyn/cm
17.93

$$$$
2,2-Dimethylpentane
  ChemBrain IXL

 23 22  0  0  0  0  0  0  0  0  1 V2000
    2.3710    4.0465    0.9484 C   0  0  0  0  0  0  0  0  0  0  0  0
    3.6010    4.3966    0.0793 C   0  0  0  0  0  0  0  0  0  0  0  0
    4.9024    4.0187    0.8569 C   0  0  0  0  0  0  0  0  0  0  0  0
    6.1616    4.3970    0.0280 C   0  0  0  0  0  0  0  0  0  0  0  0
    3.5956    5.9132   -0.2238 C   0  0  0  0  0  0  0  0  0  0  0  0
    3.5252    3.6037   -1.2503 C   0  0  0  0  0  0  0  0  0  0  0  0
    7.4304    4.0525    0.8354 C   0  0  0  0  0  0  0  0  0  0  0  0
    2.3760    2.9892    1.1708 H   0  0  0  0  0  0  0  0  0  0  0  0
    2.4095    4.6084    1.8705 H   0  0  0  0  0  0  0  0  0  0  0  0
    1.4673    4.2971    0.4118 H   0  0  0  0  0  0  0  0  0  0  0  0
    4.9081    2.9551    1.0509 H   0  0  0  0  0  0  0  0  0  0  0  0
    4.9224    4.5526    1.7971 H   0  0  0  0  0  0  0  0  0  0  0  0
    6.1676    3.8434   -0.8963 H   0  0  0  0  0  0  0  0  0  0  0  0
    6.1508    5.4550   -0.1855 H   0  0  0  0  0  0  0  0  0  0  0  0
    2.6964    6.1694   -0.7653 H   0  0  0  0  0  0  0  0  0  0  0  0
    3.6269    6.4664    0.7037 H   0  0  0  0  0  0  0  0  0  0  0  0
    4.4596    6.1643   -0.8218 H   0  0  0  0  0  0  0  0  0  0  0  0
    4.3433    3.8895   -1.8910 H   0  0  0  0  0  0  0  0  0  0  0  0
    2.5903    3.8224   -1.7455 H   0  0  0  0  0  0  0  0  0  0  0  0
    3.5823    2.5451   -1.0423 H   0  0  0  0  0  0  0  0  0  0  0  0
    7.4279    4.6055    1.7630 H   0  0  0  0  0  0  0  0  0  0  0  0
    8.3054    4.3176    0.2607 H   0  0  0  0  0  0  0  0  0  0  0  0
    7.4465    2.9932    1.0475 H   0  0  0  0  0  0  0  0  0  0  0  0
  1  2  1  0  0  0  0
  2  3  1  0  0  0  0
  3  4  1  0  0  0  0
  2  5  1  0  0  0  0
  2  6  1  0  0  0  0
  4  7  1  0  0  0  0
  1  8  1  0  0  0  0
  1  9  1  0  0  0  0
  1 10  1  0  0  0  0
  3 11  1  0  0  0  0
  3 12  1  0  0  0  0
  4 13  1  0  0  0  0
  4 14  1  0  0  0  0
  5 15  1  0  0  0  0
  5 16  1  0  0  0  0
  5 17  1  0  0  0  0
  6 18  1  0  0  0  0
  6 19  1  0  0  0  0
  6 20  1  0  0  0  0
  7 21  1  0  0  0  0
  7 22  1  0  0  0  0
  7 23  1  0  0  0  0
M  END
>  <Alias name>
2,2-Dimethylpentane

>  <Surface tension>   dyn/cm
18.03

$$$$
Octadecamethyloctasiloxane
  ChemBrain IXL

 87 86  0  0  0  0  0  0  0  0  1 V2000
    2.1306    6.0555    1.1775 C   0  0  0  0  0  0  0  0  0  0  0  0
    3.2687    6.0742   -0.3019 Si  0  0  0  0  0  0  0  0  0  0  0  0
    4.1820    7.2903   -0.2800 O   0  0  0  0  0  0  0  0  0  0  0  0
    4.7830    7.6875    1.0622 Si  0  0  0  0  0  0  0  0  0  0  0  0
    5.9683    8.5990    0.8309 O   0  0  0  0  0  0  0  0  0  0  0  0
    6.7404    8.3767   -0.4534 Si  0  0  0  0  0  0  0  0  0  0  0  0
    8.0097    9.1987   -0.4405 O   0  0  0  0  0  0  0  0  0  0  0  0
    8.5400    9.5733    0.9278 Si  0  0  0  0  0  0  0  0  0  0  0  0
    9.9050   10.2123    0.8029 O   0  0  0  0  0  0  0  0  0  0  0  0
   10.2846   10.6912   -0.5787 Si  0  0  0  0  0  0  0  0  0  0  0  0
   10.3490    9.5164   -1.5285 O   0  0  0  0  0  0  0  0  0  0  0  0
   11.3575    8.4447   -1.1809 Si  0  0  0  0  0  0  0  0  0  0  0  0
   11.5853    8.4168    0.3152 O   0  0  0  0  0  0  0  0  0  0  0  0
   12.7616    7.5957    0.7904 Si  0  0  0  0  0  0  0  0  0  0  0  0
   13.0765    6.5217   -0.2435 O   0  0  0  0  0  0  0  0  0  0  0  0
   13.9072    5.3342    0.2154 Si  0  0  0  0  0  0  0  0  0  0  0  0
   15.3106    5.8755    1.3223 C   0  0  0  0  0  0  0  0  0  0  0  0
    2.2308    6.1414   -1.8487 C   0  0  0  0  0  0  0  0  0  0  0  0
    4.2836    4.5070   -0.3336 C   0  0  0  0  0  0  0  0  0  0  0  0
    5.3587    6.1880    2.0167 C   0  0  0  0  0  0  0  0  0  0  0  0
    3.5205    8.6215    2.0732 C   0  0  0  0  0  0  0  0  0  0  0  0
    5.6943    8.9010   -1.9063 C   0  0  0  0  0  0  0  0  0  0  0  0
    7.1823    6.5728   -0.6300 C   0  0  0  0  0  0  0  0  0  0  0  0
    8.6805    8.0434    1.9873 C   0  0  0  0  0  0  0  0  0  0  0  0
    7.3742   10.7845    1.7367 C   0  0  0  0  0  0  0  0  0  0  0  0
   11.9489   11.5304   -0.5017 C   0  0  0  0  0  0  0  0  0  0  0  0
    9.0110   11.9101   -1.1901 C   0  0  0  0  0  0  0  0  0  0  0  0
   12.9624    8.7985   -2.0683 C   0  0  0  0  0  0  0  0  0  0  0  0
   10.7011    6.7889   -1.7330 C   0  0  0  0  0  0  0  0  0  0  0  0
   12.3188    6.8344    2.4371 C   0  0  0  0  0  0  0  0  0  0  0  0
   14.2292    8.7315    1.0006 C   0  0  0  0  0  0  0  0  0  0  0  0
   14.6256    4.4992   -1.2882 C   0  0  0  0  0  0  0  0  0  0  0  0
   12.8275    4.1072    1.1186 C   0  0  0  0  0  0  0  0  0  0  0  0
    2.7161    6.0192    2.0854 H   0  0  0  0  0  0  0  0  0  0  0  0
    1.5218    6.9506    1.1752 H   0  0  0  0  0  0  0  0  0  0  0  0
    1.4895    5.1842    1.1272 H   0  0  0  0  0  0  0  0  0  0  0  0
   15.9499    6.5633    0.7835 H   0  0  0  0  0  0  0  0  0  0  0  0
   15.8865    5.0092    1.6230 H   0  0  0  0  0  0  0  0  0  0  0  0
   14.9125    6.3649    2.2000 H   0  0  0  0  0  0  0  0  0  0  0  0
    1.5791    5.2773   -1.8839 H   0  0  0  0  0  0  0  0  0  0  0  0
    1.6330    7.0444   -1.8432 H   0  0  0  0  0  0  0  0  0  0  0  0
    2.8773    6.1417   -2.7175 H   0  0  0  0  0  0  0  0  0  0  0  0
    4.8876    4.4479    0.5589 H   0  0  0  0  0  0  0  0  0  0  0  0
    4.9264    4.5112   -1.2049 H   0  0  0  0  0  0  0  0  0  0  0  0
    3.6222    3.6507   -0.3780 H   0  0  0  0  0  0  0  0  0  0  0  0
    5.7816    6.5039    2.9622 H   0  0  0  0  0  0  0  0  0  0  0  0
    6.1112    5.6625    1.4439 H   0  0  0  0  0  0  0  0  0  0  0  0
    4.5203    5.5307    2.1996 H   0  0  0  0  0  0  0  0  0  0  0  0
    2.6702    7.9876    2.2678 H   0  0  0  0  0  0  0  0  0  0  0  0
    3.9652    8.9252    3.0127 H   0  0  0  0  0  0  0  0  0  0  0  0
    3.1987    9.4992    1.5265 H   0  0  0  0  0  0  0  0  0  0  0  0
    4.7852    8.3127   -1.9275 H   0  0  0  0  0  0  0  0  0  0  0  0
    5.4434    9.9501   -1.8104 H   0  0  0  0  0  0  0  0  0  0  0  0
    6.2471    8.7444   -2.8242 H   0  0  0  0  0  0  0  0  0  0  0  0
    7.7961    6.2676    0.2081 H   0  0  0  0  0  0  0  0  0  0  0  0
    7.7304    6.4244   -1.5518 H   0  0  0  0  0  0  0  0  0  0  0  0
    6.2779    5.9803   -0.6495 H   0  0  0  0  0  0  0  0  0  0  0  0
    9.3609    7.3420    1.5201 H   0  0  0  0  0  0  0  0  0  0  0  0
    7.7049    7.5852    2.0914 H   0  0  0  0  0  0  0  0  0  0  0  0
    9.0577    8.3151    2.9653 H   0  0  0  0  0  0  0  0  0  0  0  0
    6.3959   10.3310    1.8385 H   0  0  0  0  0  0  0  0  0  0  0  0
    7.7524   11.0505    2.7159 H   0  0  0  0  0  0  0  0  0  0  0  0
    7.2974   11.6750    1.1251 H   0  0  0  0  0  0  0  0  0  0  0  0
   11.8956   12.3760    0.1727 H   0  0  0  0  0  0  0  0  0  0  0  0
   12.2260   11.8740   -1.4905 H   0  0  0  0  0  0  0  0  0  0  0  0
   12.6908   10.8285   -0.1421 H   0  0  0  0  0  0  0  0  0  0  0  0
    8.0422   11.4281   -1.2351 H   0  0  0  0  0  0  0  0  0  0  0  0
    8.9636   12.7532   -0.5121 H   0  0  0  0  0  0  0  0  0  0  0  0
    9.2881   12.2565   -2.1780 H   0  0  0  0  0  0  0  0  0  0  0  0
   13.3451    9.7605   -1.7534 H   0  0  0  0  0  0  0  0  0  0  0  0
   12.7882    8.8118   -3.1370 H   0  0  0  0  0  0  0  0  0  0  0  0
   13.6844    8.0273   -1.8301 H   0  0  0  0  0  0  0  0  0  0  0  0
   11.4219    6.0168   -1.4935 H   0  0  0  0  0  0  0  0  0  0  0  0
    9.7688    6.5825   -1.2235 H   0  0  0  0  0  0  0  0  0  0  0  0
   10.5322    6.8058   -2.8025 H   0  0  0  0  0  0  0  0  0  0  0  0
   13.1490    6.2446    2.7993 H   0  0  0  0  0  0  0  0  0  0  0  0
   11.4492    6.2002    2.3188 H   0  0  0  0  0  0  0  0  0  0  0  0
   12.0971    7.6198    3.1488 H   0  0  0  0  0  0  0  0  0  0  0  0
   14.4733    9.1855    0.0485 H   0  0  0  0  0  0  0  0  0  0  0  0
   15.0766    8.1671    1.3575 H   0  0  0  0  0  0  0  0  0  0  0  0
   13.9853    9.5060    1.7171 H   0  0  0  0  0  0  0  0  0  0  0  0
   15.2568    5.1985   -1.8224 H   0  0  0  0  0  0  0  0  0  0  0  0
   13.8229    4.1697   -1.9362 H   0  0  0  0  0  0  0  0  0  0  0  0
   15.2145    3.6443   -0.9796 H   0  0  0  0  0  0  0  0  0  0  0  0
   13.4224    3.2509    1.4109 H   0  0  0  0  0  0  0  0  0  0  0  0
   12.4095    4.5707    1.9988 H   0  0  0  0  0  0  0  0  0  0  0  0
   12.0261    3.7835    0.4662 H   0  0  0  0  0  0  0  0  0  0  0  0
  1  2  1  0  0  0  0
  2  3  1  0  0  0  0
  3  4  1  0  0  0  0
  4  5  1  0  0  0  0
  5  6  1  0  0  0  0
  6  7  1  0  0  0  0
  7  8  1  0  0  0  0
  8  9  1  0  0  0  0
  9 10  1  0  0  0  0
 10 11  1  0  0  0  0
 11 12  1  0  0  0  0
 12 13  1  0  0  0  0
 13 14  1  0  0  0  0
 14 15  1  0  0  0  0
 15 16  1  0  0  0  0
 16 17  1  0  0  0  0
  2 18  1  0  0  0  0
  2 19  1  0  0  0  0
  4 20  1  0  0  0  0
  4 21  1  0  0  0  0
  6 22  1  0  0  0  0
  6 23  1  0  0  0  0
  8 24  1  0  0  0  0
  8 25  1  0  0  0  0
 10 26  1  0  0  0  0
 10 27  1  0  0  0  0
 12 28  1  0  0  0  0
 12 29  1  0  0  0  0
 14 30  1  0  0  0  0
 14 31  1  0  0  0  0
 16 32  1  0  0  0  0
 16 33  1  0  0  0  0
  1 34  1  0  0  0  0
  1 35  1  0  0  0  0
  1 36  1  0  0  0  0
 17 37  1  0  0  0  0
 17 38  1  0  0  0  0
 17 39  1  0  0  0  0
 18 40  1  0  0  0  0
 18 41  1  0  0  0  0
 18 42  1  0  0  0  0
 19 43  1  0  0  0  0
 19 44  1  0  0  0  0
 19 45  1  0  0  0  0
 20 46  1  0  0  0  0
 20 47  1  0  0  0  0
 20 48  1  0  0  0  0
 21 49  1  0  0  0  0
 21 50  1  0  0  0  0
 21 51  1  0  0  0  0
 22 52  1  0  0  0  0
 22 53  1  0  0  0  0
 22 54  1  0  0  0  0
 23 55  1  0  0  0  0
 23 56  1  0  0  0  0
 23 57  1  0  0  0  0
 24 58  1  0  0  0  0
 24 59  1  0  0  0  0
 24 60  1  0  0  0  0
 25 61  1  0  0  0  0
 25 62  1  0  0  0  0
 25 63  1  0  0  0  0
 26 64  1  0  0  0  0
 26 65  1  0  0  0  0
 26 66  1  0  0  0  0
 27 67  1  0  0  0  0
 27 68  1  0  0  0  0
 27 69  1  0  0  0  0
 28 70  1  0  0  0  0
 28 71  1  0  0  0  0
 28 72  1  0  0  0  0
 29 73  1  0  0  0  0
 29 74  1  0  0  0  0
 29 75  1  0  0  0  0
 30 76  1  0  0  0  0
 30 77  1  0  0  0  0
 30 78  1  0  0  0  0
 31 79  1  0  0  0  0
 31 80  1  0  0  0  0
 31 81  1  0  0  0  0
 32 82  1  0  0  0  0
 32 83  1  0  0  0  0
 32 84  1  0  0  0  0
 33 85  1  0  0  0  0
 33 86  1  0  0  0  0
 33 87  1  0  0  0  0
M  END
>  <Alias name>
Octadecamethyloctasiloxane

>  <Surface tension>   dyn/cm
18.03

$$$$
trans-2-Hexene
  ChemBrain IXL

 18 17  0  0  0  0  0  0  0  0  1 V2000
    2.2446    5.1109    0.1381 C   0  0  0  0  0  0  0  0  0  0  0  0
    3.5869    4.4978    0.0224 C   0  0  0  0  0  0  0  0  0  0  0  0
    4.6771    5.2686    0.0424 C   0  0  0  0  0  0  0  0  0  0  0  0
    6.0196    4.6553   -0.0733 C   0  0  0  0  0  0  0  0  0  0  0  0
    7.0951    5.7584   -0.0227 C   0  0  0  0  0  0  0  0  0  0  0  0
    8.4923    5.1198   -0.1432 C   0  0  0  0  0  0  0  0  0  0  0  0
    1.4894    4.3355    0.1026 H   0  0  0  0  0  0  0  0  0  0  0  0
    2.1709    5.6438    1.0781 H   0  0  0  0  0  0  0  0  0  0  0  0
    2.0915    5.8019   -0.6816 H   0  0  0  0  0  0  0  0  0  0  0  0
    3.6846    3.4239   -0.0784 H   0  0  0  0  0  0  0  0  0  0  0  0
    4.5791    6.3426    0.1432 H   0  0  0  0  0  0  0  0  0  0  0  0
    6.1726    3.9642    0.7464 H   0  0  0  0  0  0  0  0  0  0  0  0
    6.0932    4.1224   -1.0133 H   0  0  0  0  0  0  0  0  0  0  0  0
    6.9422    6.4495   -0.8425 H   0  0  0  0  0  0  0  0  0  0  0  0
    7.0217    6.2914    0.9172 H   0  0  0  0  0  0  0  0  0  0  0  0
    9.2477    5.8950   -0.1076 H   0  0  0  0  0  0  0  0  0  0  0  0
    8.5659    4.5869   -1.0831 H   0  0  0  0  0  0  0  0  0  0  0  0
    8.6453    4.4288    0.6765 H   0  0  0  0  0  0  0  0  0  0  0  0
  1  2  1  0  0  0  0
  2  3  2  0  0  0  0
  3  4  1  0  0  0  0
  4  5  1  0  0  0  0
  5  6  1  0  0  0  0
  1  7  1  0  0  0  0
  1  8  1  0  0  0  0
  1  9  1  0  0  0  0
  2 10  1  0  0  0  0
  3 11  1  0  0  0  0
  4 12  1  0  0  0  0
  4 13  1  0  0  0  0
  5 14  1  0  0  0  0
  5 15  1  0  0  0  0
  6 16  1  0  0  0  0
  6 17  1  0  0  0  0
  6 18  1  0  0  0  0
M  END
>  <Alias name>
trans-2-Hexene

>  <Surface tension>   dyn/cm
18.08

$$$$
3-Methylpentane
  ChemBrain IXL

 20 19  0  0  0  0  0  0  0  0  1 V2000
    2.5220    3.1308    0.3479 C   0  0  0  0  0  0  0  0  0  0  0  0
    3.3383    4.3160   -0.2209 C   0  0  0  0  0  0  0  0  0  0  0  0
    4.8229    4.2225    0.2452 C   0  0  0  0  0  0  0  0  0  0  0  0
    5.4842    2.9300   -0.3338 C   0  0  0  0  0  0  0  0  0  0  0  0
    6.9644    2.8405    0.1122 C   0  0  0  0  0  0  0  0  0  0  0  0
    5.5878    5.4736   -0.2545 C   0  0  0  0  0  0  0  0  0  0  0  0
    2.9000    2.2040   -0.0506 H   0  0  0  0  0  0  0  0  0  0  0  0
    2.6042    3.1211    1.4246 H   0  0  0  0  0  0  0  0  0  0  0  0
    1.4852    3.2434    0.0679 H   0  0  0  0  0  0  0  0  0  0  0  0
    3.2966    4.2964   -1.3005 H   0  0  0  0  0  0  0  0  0  0  0  0
    2.9120    5.2423    0.1363 H   0  0  0  0  0  0  0  0  0  0  0  0
    4.8575    4.1918    1.3248 H   0  0  0  0  0  0  0  0  0  0  0  0
    5.4360    2.9525   -1.4130 H   0  0  0  0  0  0  0  0  0  0  0  0
    4.9559    2.0645    0.0291 H   0  0  0  0  0  0  0  0  0  0  0  0
    7.5212    3.6625   -0.3061 H   0  0  0  0  0  0  0  0  0  0  0  0
    7.3869    1.9099   -0.2364 H   0  0  0  0  0  0  0  0  0  0  0  0
    7.0196    2.8780    1.1906 H   0  0  0  0  0  0  0  0  0  0  0  0
    5.0981    6.3643    0.1121 H   0  0  0  0  0  0  0  0  0  0  0  0
    5.5935    5.4854   -1.3348 H   0  0  0  0  0  0  0  0  0  0  0  0
    6.6008    5.4481    0.1107 H   0  0  0  0  0  0  0  0  0  0  0  0
  1  2  1  0  0  0  0
  2  3  1  0  0  0  0
  3  4  1  0  0  0  0
  4  5  1  0  0  0  0
  3  6  1  0  0  0  0
  1  7  1  0  0  0  0
  1  8  1  0  0  0  0
  1  9  1  0  0  0  0
  2 10  1  0  0  0  0
  2 11  1  0  0  0  0
  3 12  1  0  0  0  0
  4 13  1  0  0  0  0
  4 14  1  0  0  0  0
  5 15  1  0  0  0  0
  5 16  1  0  0  0  0
  5 17  1  0  0  0  0
  6 18  1  0  0  0  0
  6 19  1  0  0  0  0
  6 20  1  0  0  0  0
M  END
>  <Alias name>
3-Methylpentane

>  <Surface tension>   dyn/cm
18.14

$$$$
2,4-Dimethylpentane
  ChemBrain IXL

 23 22  0  0  0  0  0  0  0  0  1 V2000
    2.3178    4.5811    1.9088 C   0  0  0  0  0  0  0  0  0  0  0  0
    3.3874    3.8256    1.0897 C   0  0  0  0  0  0  0  0  0  0  0  0
    3.8793    4.7398   -0.0782 C   0  0  0  0  0  0  0  0  0  0  0  0
    4.9692    4.0175   -0.9339 C   0  0  0  0  0  0  0  0  0  0  0  0
    6.1934    3.6635   -0.0544 C   0  0  0  0  0  0  0  0  0  0  0  0
    2.7685    2.5229    0.5262 C   0  0  0  0  0  0  0  0  0  0  0  0
    5.4203    4.9546   -2.0758 C   0  0  0  0  0  0  0  0  0  0  0  0
    1.4856    4.8349    1.2681 H   0  0  0  0  0  0  0  0  0  0  0  0
    1.9721    3.9521    2.7157 H   0  0  0  0  0  0  0  0  0  0  0  0
    2.7474    5.4850    2.3159 H   0  0  0  0  0  0  0  0  0  0  0  0
    4.2158    3.5804    1.7329 H   0  0  0  0  0  0  0  0  0  0  0  0
    4.2958    5.6485    0.3341 H   0  0  0  0  0  0  0  0  0  0  0  0
    3.0394    4.9899   -0.7115 H   0  0  0  0  0  0  0  0  0  0  0  0
    4.5596    3.1164   -1.3584 H   0  0  0  0  0  0  0  0  0  0  0  0
    5.9029    2.9568    0.7055 H   0  0  0  0  0  0  0  0  0  0  0  0
    6.5731    4.5605    0.4130 H   0  0  0  0  0  0  0  0  0  0  0  0
    6.9637    3.2268   -0.6724 H   0  0  0  0  0  0  0  0  0  0  0  0
    3.5247    1.9550    0.0095 H   0  0  0  0  0  0  0  0  0  0  0  0
    1.9708    2.7697   -0.1593 H   0  0  0  0  0  0  0  0  0  0  0  0
    2.3731    1.9333    1.3400 H   0  0  0  0  0  0  0  0  0  0  0  0
    5.8277    5.8634   -1.6569 H   0  0  0  0  0  0  0  0  0  0  0  0
    4.5727    5.1948   -2.7011 H   0  0  0  0  0  0  0  0  0  0  0  0
    6.1762    4.4611   -2.6686 H   0  0  0  0  0  0  0  0  0  0  0  0
  1  2  1  0  0  0  0
  2  3  1  0  0  0  0
  3  4  1  0  0  0  0
  4  5  1  0  0  0  0
  2  6  1  0  0  0  0
  4  7  1  0  0  0  0
  1  8  1  0  0  0  0
  1  9  1  0  0  0  0
  1 10  1  0  0  0  0
  2 11  1  0  0  0  0
  3 12  1  0  0  0  0
  3 13  1  0  0  0  0
  4 14  1  0  0  0  0
  5 15  1  0  0  0  0
  5 16  1  0  0  0  0
  5 17  1  0  0  0  0
  6 18  1  0  0  0  0
  6 19  1  0  0  0  0
  6 20  1  0  0  0  0
  7 21  1  0  0  0  0
  7 22  1  0  0  0  0
  7 23  1  0  0  0  0
M  END
>  <Alias name>
2,4-Dimethylpentane

>  <Surface tension>   dyn/cm
18.15

$$$$
Hexamethyldisilazane
  ChemBrain IXL

 28 27  0  0  0  0  0  0  0  0  1 V2000
    5.9741    4.2097   -0.3405 Si  0  0  0  0  0  0  0  0  0  0  0  0
    4.8577    5.2800    0.0431 N   0  0  0  0  0  0  0  0  0  0  0  0
    5.2953    2.8645   -1.4444 C   0  0  0  0  0  0  0  0  0  0  0  0
    6.7106    3.4580    1.2039 C   0  0  0  0  0  0  0  0  0  0  0  0
    7.3322    5.0916   -1.2641 C   0  0  0  0  0  0  0  0  0  0  0  0
    3.4736    4.5664    0.3809 Si  0  0  0  0  0  0  0  0  0  0  0  0
    3.7201    3.0281    1.4114 C   0  0  0  0  0  0  0  0  0  0  0  0
    2.5608    4.1414   -1.1935 C   0  0  0  0  0  0  0  0  0  0  0  0
    2.4267    5.7603    1.3575 C   0  0  0  0  0  0  0  0  0  0  0  0
    5.1644    5.8142    0.8421 H   0  0  0  0  0  0  0  0  0  0  0  0
    6.0867    2.1673   -1.6897 H   0  0  0  0  0  0  0  0  0  0  0  0
    4.9104    3.3060   -2.3549 H   0  0  0  0  0  0  0  0  0  0  0  0
    4.5010    2.3408   -0.9338 H   0  0  0  0  0  0  0  0  0  0  0  0
    5.9471    2.9319    1.7520 H   0  0  0  0  0  0  0  0  0  0  0  0
    7.4962    2.7658    0.9275 H   0  0  0  0  0  0  0  0  0  0  0  0
    7.1242    4.2429    1.8247 H   0  0  0  0  0  0  0  0  0  0  0  0
    7.7494    5.8693   -0.6365 H   0  0  0  0  0  0  0  0  0  0  0  0
    6.9272    5.5339   -2.1658 H   0  0  0  0  0  0  0  0  0  0  0  0
    8.1087    4.3839   -1.5264 H   0  0  0  0  0  0  0  0  0  0  0  0
    2.7574    2.5821    1.6276 H   0  0  0  0  0  0  0  0  0  0  0  0
    4.2106    3.2914    2.3398 H   0  0  0  0  0  0  0  0  0  0  0  0
    4.3298    2.3206    0.8694 H   0  0  0  0  0  0  0  0  0  0  0  0
    3.1407    3.4426   -1.7728 H   0  0  0  0  0  0  0  0  0  0  0  0
    1.6048    3.6970   -0.9461 H   0  0  0  0  0  0  0  0  0  0  0  0
    2.4001    5.0430   -1.7713 H   0  0  0  0  0  0  0  0  0  0  0  0
    1.4749    5.2991    1.5900 H   0  0  0  0  0  0  0  0  0  0  0  0
    2.9368    6.0189    2.2771 H   0  0  0  0  0  0  0  0  0  0  0  0
    2.2603    6.6564    0.7726 H   0  0  0  0  0  0  0  0  0  0  0  0
  1  2  1  0  0  0  0
  1  3  1  0  0  0  0
  1  4  1  0  0  0  0
  1  5  1  0  0  0  0
  2  6  1  0  0  0  0
  6  7  1  0  0  0  0
  6  8  1  0  0  0  0
  6  9  1  0  0  0  0
  2 10  1  0  0  0  0
  3 11  1  0  0  0  0
  3 12  1  0  0  0  0
  3 13  1  0  0  0  0
  4 14  1  0  0  0  0
  4 15  1  0  0  0  0
  4 16  1  0  0  0  0
  5 17  1  0  0  0  0
  5 18  1  0  0  0  0
  5 19  1  0  0  0  0
  7 20  1  0  0  0  0
  7 21  1  0  0  0  0
  7 22  1  0  0  0  0
  8 23  1  0  0  0  0
  8 24  1  0  0  0  0
  8 25  1  0  0  0  0
  9 26  1  0  0  0  0
  9 27  1  0  0  0  0
  9 28  1  0  0  0  0
M  END
>  <Alias name>
HMDS

>  <Surface tension>   dyn/cm
18.16

$$$$
Trichlorosilane
  ChemBrain IXL

  5  4  0  0  0  0  0  0  0  0  1 V2000
    1.5178    1.4774    0.9107 Cl  0  0  0  0  0  0  0  0  0  0  0  0
    3.1321    2.3394    0.0322 Si  0  0  0  0  0  0  0  0  0  0  0  0
    2.7645    4.3128   -0.2706 Cl  0  0  0  0  0  0  0  0  0  0  0  0
    4.7513    2.1301    1.2386 Cl  0  0  0  0  0  0  0  0  0  0  0  0
    3.3967    1.6819   -1.2670 H   0  0  0  0  0  0  0  0  0  0  0  0
  1  2  1  0  0  0  0
  2  3  1  0  0  0  0
  2  4  1  0  0  0  0
  2  5  1  0  0  0  0
M  END
>  <Alias name>
Trichlorosilane

>  <Surface tension>   dyn/cm
18.27

$$$$
Perfluorotrihexylamine
  ChemBrain IXL

 58 57  0  0  0  0  0  0  0  0  1 V2000
    9.8971    7.6988   -0.1599 N   0  0  0  0  0  0  0  0  0  0  0  0
    4.6914    3.7046   -3.9873 C   0  0  0  0  0  0  0  0  0  0  0  0
    6.1278    3.7244   -3.4185 C   0  0  0  0  0  0  0  0  0  0  0  0
    6.3418    5.0138   -2.5886 C   0  0  0  0  0  0  0  0  0  0  0  0
    7.7812    5.0323   -2.0189 C   0  0  0  0  0  0  0  0  0  0  0  0
    7.9955    6.3246   -1.1912 C   0  0  0  0  0  0  0  0  0  0  0  0
    9.4159    6.3099   -0.5857 C   0  0  0  0  0  0  0  0  0  0  0  0
    4.5085    2.5703   -4.7152 F   0  0  0  0  0  0  0  0  0  0  0  0
    3.7961    3.7341   -2.9636 F   0  0  0  0  0  0  0  0  0  0  0  0
    4.5030    4.7896   -4.7858 F   0  0  0  0  0  0  0  0  0  0  0  0
    6.3134    2.6365   -2.6229 F   0  0  0  0  0  0  0  0  0  0  0  0
    7.0203    3.6917   -4.4448 F   0  0  0  0  0  0  0  0  0  0  0  0
    6.1561    6.1012   -3.3850 F   0  0  0  0  0  0  0  0  0  0  0  0
    5.4481    5.0460   -1.5633 F   0  0  0  0  0  0  0  0  0  0  0  0
    7.9660    3.9471   -1.2192 F   0  0  0  0  0  0  0  0  0  0  0  0
    8.6736    4.9959   -3.0455 F   0  0  0  0  0  0  0  0  0  0  0  0
    7.8510    7.4054   -2.0060 F   0  0  0  0  0  0  0  0  0  0  0  0
    7.0782    6.3523   -0.1889 F   0  0  0  0  0  0  0  0  0  0  0  0
    9.4154    5.4739    0.4798 F   0  0  0  0  0  0  0  0  0  0  0  0
   10.2768    5.8294   -1.5228 F   0  0  0  0  0  0  0  0  0  0  0  0
    6.5766   13.0212   -2.5548 C   0  0  0  0  0  0  0  0  0  0  0  0
    7.7507   12.1719   -2.0186 C   0  0  0  0  0  0  0  0  0  0  0  0
    7.2089   11.0721   -1.0733 C   0  0  0  0  0  0  0  0  0  0  0  0
    8.3862   10.2220   -0.5368 C   0  0  0  0  0  0  0  0  0  0  0  0
    7.8449    9.1227    0.4102 C   0  0  0  0  0  0  0  0  0  0  0  0
    9.0527    8.2752    0.9650 C   0  0  0  0  0  0  0  0  0  0  0  0
    7.0576   13.9857   -3.3845 F   0  0  0  0  0  0  0  0  0  0  0  0
    5.7140   12.2238   -3.2406 F   0  0  0  0  0  0  0  0  0  0  0  0
    5.9242   13.6048   -1.5136 F   0  0  0  0  0  0  0  0  0  0  0  0
    8.4024   11.5924   -3.0627 F   0  0  0  0  0  0  0  0  0  0  0  0
    8.6126   12.9731   -1.3360 F   0  0  0  0  0  0  0  0  0  0  0  0
    6.5569   11.6526   -0.0298 F   0  0  0  0  0  0  0  0  0  0  0  0
    6.3468   10.2717   -1.7569 F   0  0  0  0  0  0  0  0  0  0  0  0
    9.0376    9.6414   -1.5802 F   0  0  0  0  0  0  0  0  0  0  0  0
    9.2490   11.0226    0.1454 F   0  0  0  0  0  0  0  0  0  0  0  0
    7.2048    9.7129    1.4554 F   0  0  0  0  0  0  0  0  0  0  0  0
    6.9768    8.3651   -0.2516 F   0  0  0  0  0  0  0  0  0  0  0  0
    9.8298    9.1158    1.7017 F   0  0  0  0  0  0  0  0  0  0  0  0
    8.5987    7.2776    1.7709 F   0  0  0  0  0  0  0  0  0  0  0  0
   14.9675    5.1802    4.9325 C   0  0  0  0  0  0  0  0  0  0  0  0
   14.7218    6.1184    3.7297 C   0  0  0  0  0  0  0  0  0  0  0  0
   13.2740    5.9344    3.2128 C   0  0  0  0  0  0  0  0  0  0  0  0
   13.0291    6.8748    2.0076 C   0  0  0  0  0  0  0  0  0  0  0  0
   11.5805    6.6923    1.4918 C   0  0  0  0  0  0  0  0  0  0  0  0
   11.3527    7.6308    0.2582 C   0  0  0  0  0  0  0  0  0  0  0  0
   16.2403    5.3456    5.3828 F   0  0  0  0  0  0  0  0  0  0  0  0
   14.0925    5.4802    5.9299 F   0  0  0  0  0  0  0  0  0  0  0  0
   14.7889    3.8883    4.5461 F   0  0  0  0  0  0  0  0  0  0  0  0
   14.9042    7.4090    4.1191 F   0  0  0  0  0  0  0  0  0  0  0  0
   15.6003    5.8174    2.7355 F   0  0  0  0  0  0  0  0  0  0  0  0
   13.0924    4.6432    2.8243 F   0  0  0  0  0  0  0  0  0  0  0  0
   12.3962    6.2353    4.2078 F   0  0  0  0  0  0  0  0  0  0  0  0
   13.2131    8.1656    2.3964 F   0  0  0  0  0  0  0  0  0  0  0  0
   13.9054    6.5727    1.0117 F   0  0  0  0  0  0  0  0  0  0  0  0
   11.4076    5.3981    1.1263 F   0  0  0  0  0  0  0  0  0  0  0  0
   10.7132    7.0086    2.4843 F   0  0  0  0  0  0  0  0  0  0  0  0
   11.7750    8.8852    0.5747 F   0  0  0  0  0  0  0  0  0  0  0  0
   12.0946    7.1730   -0.7860 F   0  0  0  0  0  0  0  0  0  0  0  0
  2  3  1  0  0  0  0
  3  4  1  0  0  0  0
  4  5  1  0  0  0  0
  5  6  1  0  0  0  0
  6  7  1  0  0  0  0
  7  1  1  0  0  0  0
  2  8  1  0  0  0  0
  2  9  1  0  0  0  0
  2 10  1  0  0  0  0
  3 11  1  0  0  0  0
  3 12  1  0  0  0  0
  4 13  1  0  0  0  0
  4 14  1  0  0  0  0
  5 15  1  0  0  0  0
  5 16  1  0  0  0  0
  6 17  1  0  0  0  0
  6 18  1  0  0  0  0
  7 19  1  0  0  0  0
  7 20  1  0  0  0  0
 21 22  1  0  0  0  0
 22 23  1  0  0  0  0
 23 24  1  0  0  0  0
 24 25  1  0  0  0  0
 25 26  1  0  0  0  0
 21 27  1  0  0  0  0
 21 28  1  0  0  0  0
 21 29  1  0  0  0  0
 22 30  1  0  0  0  0
 22 31  1  0  0  0  0
 23 32  1  0  0  0  0
 23 33  1  0  0  0  0
 24 34  1  0  0  0  0
 24 35  1  0  0  0  0
 25 36  1  0  0  0  0
 25 37  1  0  0  0  0
 26 38  1  0  0  0  0
 26 39  1  0  0  0  0
 26  1  1  0  0  0  0
 40 41  1  0  0  0  0
 41 42  1  0  0  0  0
 42 43  1  0  0  0  0
 43 44  1  0  0  0  0
 44 45  1  0  0  0  0
 40 46  1  0  0  0  0
 40 47  1  0  0  0  0
 40 48  1  0  0  0  0
 41 49  1  0  0  0  0
 41 50  1  0  0  0  0
 42 51  1  0  0  0  0
 42 52  1  0  0  0  0
 43 53  1  0  0  0  0
 43 54  1  0  0  0  0
 44 55  1  0  0  0  0
 44 56  1  0  0  0  0
 45 57  1  0  0  0  0
 45 58  1  0  0  0  0
 45  1  1  0  0  0  0
M  END
>  <Alias name>
Perfluorotrihexylamine

>  <Surface tension>   dyn/cm
18.3

$$$$
Hexane
  ChemBrain IXL

 20 19  0  0  0  0  0  0  0  0  1 V2000
    2.5214    2.9859    0.3649 C   0  0  0  0  0  0  0  0  0  0  0  0
    3.3053    4.3109    0.4327 C   0  0  0  0  0  0  0  0  0  0  0  0
    4.7580    4.0723   -0.0228 C   0  0  0  0  0  0  0  0  0  0  0  0
    5.5419    5.3974    0.0451 C   0  0  0  0  0  0  0  0  0  0  0  0
    6.9947    5.1588   -0.4104 C   0  0  0  0  0  0  0  0  0  0  0  0
    7.7786    6.4838   -0.3425 C   0  0  0  0  0  0  0  0  0  0  0  0
    2.5245    2.6173   -0.6502 H   0  0  0  0  0  0  0  0  0  0  0  0
    2.9871    2.2586    1.0135 H   0  0  0  0  0  0  0  0  0  0  0  0
    1.5033    3.1532    0.6841 H   0  0  0  0  0  0  0  0  0  0  0  0
    3.3022    4.6795    1.4478 H   0  0  0  0  0  0  0  0  0  0  0  0
    2.8395    5.0383   -0.2158 H   0  0  0  0  0  0  0  0  0  0  0  0
    5.2237    3.3449    0.6257 H   0  0  0  0  0  0  0  0  0  0  0  0
    4.7611    3.7038   -1.0379 H   0  0  0  0  0  0  0  0  0  0  0  0
    5.0762    6.1248   -0.6034 H   0  0  0  0  0  0  0  0  0  0  0  0
    5.5388    5.7659    1.0603 H   0  0  0  0  0  0  0  0  0  0  0  0
    7.4604    4.4314    0.2380 H   0  0  0  0  0  0  0  0  0  0  0  0
    6.9978    4.7903   -1.4256 H   0  0  0  0  0  0  0  0  0  0  0  0
    8.7967    6.3165   -0.6617 H   0  0  0  0  0  0  0  0  0  0  0  0
    7.3129    7.2112   -0.9908 H   0  0  0  0  0  0  0  0  0  0  0  0
    7.7755    6.8522    0.6728 H   0  0  0  0  0  0  0  0  0  0  0  0
  1  2  1  0  0  0  0
  2  3  1  0  0  0  0
  3  4  1  0  0  0  0
  4  5  1  0  0  0  0
  5  6  1  0  0  0  0
  1  7  1  0  0  0  0
  1  8  1  0  0  0  0
  1  9  1  0  0  0  0
  2 10  1  0  0  0  0
  2 11  1  0  0  0  0
  3 12  1  0  0  0  0
  3 13  1  0  0  0  0
  4 14  1  0  0  0  0
  4 15  1  0  0  0  0
  5 16  1  0  0  0  0
  5 17  1  0  0  0  0
  6 18  1  0  0  0  0
  6 19  1  0  0  0  0
  6 20  1  0  0  0  0
M  END
>  <Alias name>
Hexane

>  <Surface tension>   dyn/cm
18.4

$$$$
Trimethylsilanol
  ChemBrain IXL

 15 14  0  0  0  0  0  0  0  0  1 V2000
    4.1593    3.7308    0.2017 Si  0  0  0  0  0  0  0  0  0  0  0  0
    5.1193    4.4429    1.1146 O   0  0  0  0  0  0  0  0  0  0  0  0
    4.9035    2.1087   -0.3397 C   0  0  0  0  0  0  0  0  0  0  0  0
    3.8229    4.7908   -1.2955 C   0  0  0  0  0  0  0  0  0  0  0  0
    2.5613    3.4100    1.1081 C   0  0  0  0  0  0  0  0  0  0  0  0
    5.9434    4.7617    0.6838 H   0  0  0  0  0  0  0  0  0  0  0  0
    5.8315    2.2950   -0.8660 H   0  0  0  0  0  0  0  0  0  0  0  0
    4.2122    1.5959   -0.9971 H   0  0  0  0  0  0  0  0  0  0  0  0
    5.0989    1.4931    0.5297 H   0  0  0  0  0  0  0  0  0  0  0  0
    3.1316    4.2781   -1.9528 H   0  0  0  0  0  0  0  0  0  0  0  0
    4.7509    4.9771   -1.8218 H   0  0  0  0  0  0  0  0  0  0  0  0
    3.3908    5.7328   -0.9811 H   0  0  0  0  0  0  0  0  0  0  0  0
    2.7567    2.7944    1.9774 H   0  0  0  0  0  0  0  0  0  0  0  0
    2.1292    4.3520    1.4225 H   0  0  0  0  0  0  0  0  0  0  0  0
    1.8701    2.8972    0.4507 H   0  0  0  0  0  0  0  0  0  0  0  0
  1  2  1  0  0  0  0
  1  3  1  0  0  0  0
  1  4  1  0  0  0  0
  1  5  1  0  0  0  0
  2  6  1  0  0  0  0
  3  7  1  0  0  0  0
  3  8  1  0  0  0  0
  3  9  1  0  0  0  0
  4 10  1  0  0  0  0
  4 11  1  0  0  0  0
  4 12  1  0  0  0  0
  5 13  1  0  0  0  0
  5 14  1  0  0  0  0
  5 15  1  0  0  0  0
M  END
>  <Alias name>
Trimethylsilanol

>  <Surface tension>   dyn/cm
18.4

$$$$
Pentaerythritol tetra(perfluorobutyrate)
  ChemBrain IXL

 65 64  0  0  0  0  0  0  0  0  1 V2000
    9.0214   10.6345    1.2546 C   0  0  0  0  0  0  0  0  0  0  0  0
    8.8108    9.2771    1.9530 C   0  0  0  0  0  0  0  0  0  0  0  0
    9.2038   10.4105   -0.2591 C   0  0  0  0  0  0  0  0  0  0  0  0
   10.2781   11.3176    1.8280 C   0  0  0  0  0  0  0  0  0  0  0  0
    7.7929   11.5327    1.4966 C   0  0  0  0  0  0  0  0  0  0  0  0
    7.6838    8.5725    1.3250 O   0  0  0  0  0  0  0  0  0  0  0  0
   10.2984    9.4556   -0.4847 O   0  0  0  0  0  0  0  0  0  0  0  0
   11.4239   10.4026    1.7238 O   0  0  0  0  0  0  0  0  0  0  0  0
    6.6222   10.9541    0.8217 O   0  0  0  0  0  0  0  0  0  0  0  0
    7.4350    7.2175    1.8376 C   0  0  0  0  0  0  0  0  0  0  0  0
   10.5202    9.0856   -1.8899 C   0  0  0  0  0  0  0  0  0  0  0  0
   12.6568   10.8748    2.3701 C   0  0  0  0  0  0  0  0  0  0  0  0
    5.4118   11.7876    0.8535 C   0  0  0  0  0  0  0  0  0  0  0  0
    8.1446    6.7582    2.7172 O   0  0  0  0  0  0  0  0  0  0  0  0
    9.8209    9.5680   -2.7655 O   0  0  0  0  0  0  0  0  0  0  0  0
   12.6698   11.9494    2.9475 O   0  0  0  0  0  0  0  0  0  0  0  0
    5.4327   12.8725    1.4110 O   0  0  0  0  0  0  0  0  0  0  0  0
    4.0198    5.5052    1.7405 C   0  0  0  0  0  0  0  0  0  0  0  0
    3.5698    6.0893    0.5978 F   0  0  0  0  0  0  0  0  0  0  0  0
    4.4554    4.2466    1.4650 F   0  0  0  0  0  0  0  0  0  0  0  0
    3.0088    5.4465    2.6482 F   0  0  0  0  0  0  0  0  0  0  0  0
    5.1818    6.3358    2.3188 C   0  0  0  0  0  0  0  0  0  0  0  0
    4.7441    7.5919    2.6021 F   0  0  0  0  0  0  0  0  0  0  0  0
    5.6375    5.7471    3.4569 F   0  0  0  0  0  0  0  0  0  0  0  0
    6.3235    6.4104    1.2865 C   0  0  0  0  0  0  0  0  0  0  0  0
    5.8652    6.9898    0.1447 F   0  0  0  0  0  0  0  0  0  0  0  0
    6.7682    5.1550    1.0109 F   0  0  0  0  0  0  0  0  0  0  0  0
    2.4385    9.4826    0.1822 C   0  0  0  0  0  0  0  0  0  0  0  0
    2.6335    9.3174   -1.1536 F   0  0  0  0  0  0  0  0  0  0  0  0
    2.0667    8.2974    0.7360 F   0  0  0  0  0  0  0  0  0  0  0  0
    1.4604   10.4052    0.3868 F   0  0  0  0  0  0  0  0  0  0  0  0
    3.7468    9.9673    0.8363 C   0  0  0  0  0  0  0  0  0  0  0  0
    3.5519   10.1320    2.1721 F   0  0  0  0  0  0  0  0  0  0  0  0
    4.7250    9.0450    0.6312 F   0  0  0  0  0  0  0  0  0  0  0  0
    4.1677   11.3106    0.2091 C   0  0  0  0  0  0  0  0  0  0  0  0
    3.1804   12.2271    0.3957 F   0  0  0  0  0  0  0  0  0  0  0  0
    4.3832   11.1412   -1.1229 F   0  0  0  0  0  0  0  0  0  0  0  0
   16.1636    9.8133    1.2838 C   0  0  0  0  0  0  0  0  0  0  0  0
   15.8339    8.5692    0.8444 F   0  0  0  0  0  0  0  0  0  0  0  0
   17.0560   10.3755    0.4253 F   0  0  0  0  0  0  0  0  0  0  0  0
   16.7197    9.7242    2.5217 F   0  0  0  0  0  0  0  0  0  0  0  0
   14.8959   10.6867    1.3519 C   0  0  0  0  0  0  0  0  0  0  0  0
   15.2249   11.9293    1.7961 F   0  0  0  0  0  0  0  0  0  0  0  0
   14.3426   10.7799    0.1130 F   0  0  0  0  0  0  0  0  0  0  0  0
   13.8824   10.0466    2.3203 C   0  0  0  0  0  0  0  0  0  0  0  0
   14.4289    9.9705    3.5633 F   0  0  0  0  0  0  0  0  0  0  0  0
   13.5677    8.7968    1.8862 F   0  0  0  0  0  0  0  0  0  0  0  0
   14.0710    7.7015   -2.1734 C   0  0  0  0  0  0  0  0  0  0  0  0
   13.8463    6.5002   -1.5766 F   0  0  0  0  0  0  0  0  0  0  0  0
   14.0828    7.5416   -3.5239 F   0  0  0  0  0  0  0  0  0  0  0  0
   15.2713    8.1933   -1.7646 F   0  0  0  0  0  0  0  0  0  0  0  0
   12.9522    8.6865   -1.7824 C   0  0  0  0  0  0  0  0  0  0  0  0
   12.9424    8.8486   -0.4322 F   0  0  0  0  0  0  0  0  0  0  0  0
   13.1753    9.8869   -2.3815 F   0  0  0  0  0  0  0  0  0  0  0  0
   11.5919    8.1276   -2.2426 C   0  0  0  0  0  0  0  0  0  0  0  0
   11.3581    6.9385   -1.6255 F   0  0  0  0  0  0  0  0  0  0  0  0
   11.6098    7.9434   -3.5900 F   0  0  0  0  0  0  0  0  0  0  0  0
    8.5952    9.4403    3.0017 H   0  0  0  0  0  0  0  0  0  0  0  0
    9.7086    8.6790    1.8578 H   0  0  0  0  0  0  0  0  0  0  0  0
    9.4422   11.3526   -0.7372 H   0  0  0  0  0  0  0  0  0  0  0  0
    8.2872   10.0146   -0.6785 H   0  0  0  0  0  0  0  0  0  0  0  0
   10.1099   11.5686    2.8680 H   0  0  0  0  0  0  0  0  0  0  0  0
   10.4854   12.2209    1.2676 H   0  0  0  0  0  0  0  0  0  0  0  0
    7.9854   12.5221    1.1005 H   0  0  0  0  0  0  0  0  0  0  0  0
    7.5994   11.6010    2.5600 H   0  0  0  0  0  0  0  0  0  0  0  0
  1  2  1  0  0  0  0
  1  3  1  0  0  0  0
  1  4  1  0  0  0  0
  1  5  1  0  0  0  0
  2  6  1  0  0  0  0
  3  7  1  0  0  0  0
  4  8  1  0  0  0  0
  5  9  1  0  0  0  0
  6 10  1  0  0  0  0
  7 11  1  0  0  0  0
  8 12  1  0  0  0  0
  9 13  1  0  0  0  0
 10 14  2  0  0  0  0
 11 15  2  0  0  0  0
 12 16  2  0  0  0  0
 13 17  2  0  0  0  0
 18 19  1  0  0  0  0
 18 20  1  0  0  0  0
 18 21  1  0  0  0  0
 22 23  1  0  0  0  0
 22 24  1  0  0  0  0
 25 26  1  0  0  0  0
 25 27  1  0  0  0  0
 22 18  1  0  0  0  0
 25 22  1  0  0  0  0
 28 29  1  0  0  0  0
 28 30  1  0  0  0  0
 28 31  1  0  0  0  0
 32 33  1  0  0  0  0
 32 34  1  0  0  0  0
 35 36  1  0  0  0  0
 35 37  1  0  0  0  0
 32 28  1  0  0  0  0
 35 32  1  0  0  0  0
 25 10  1  0  0  0  0
 38 39  1  0  0  0  0
 38 40  1  0  0  0  0
 38 41  1  0  0  0  0
 42 43  1  0  0  0  0
 42 44  1  0  0  0  0
 45 46  1  0  0  0  0
 45 47  1  0  0  0  0
 42 38  1  0  0  0  0
 45 42  1  0  0  0  0
 35 13  1  0  0  0  0
 48 49  1  0  0  0  0
 48 50  1  0  0  0  0
 48 51  1  0  0  0  0
 52 53  1  0  0  0  0
 52 54  1  0  0  0  0
 55 56  1  0  0  0  0
 55 57  1  0  0  0  0
 52 48  1  0  0  0  0
 55 52  1  0  0  0  0
 45 12  1  0  0  0  0
 55 11  1  0  0  0  0
  2 58  1  0  0  0  0
  2 59  1  0  0  0  0
  3 60  1  0  0  0  0
  3 61  1  0  0  0  0
  4 62  1  0  0  0  0
  4 63  1  0  0  0  0
  5 64  1  0  0  0  0
  5 65  1  0  0  0  0
M  END
>  <Alias name>
Pentaerythritol tetra(perfluorobutyrate)

>  <Surface tension>   dyn/cm
18.5

$$$$
1-Hexene
  ChemBrain IXL

 18 17  0  0  0  0  0  0  0  0  1 V2000
    3.5513    5.3965    0.4178 C   0  0  0  0  0  0  0  0  0  0  0  0
    4.6527    4.4400    0.1650 C   0  0  0  0  0  0  0  0  0  0  0  0
    5.9931    5.1994    0.1198 C   0  0  0  0  0  0  0  0  0  0  0  0
    2.3027    4.9508    0.5754 C   0  0  0  0  0  0  0  0  0  0  0  0
    7.1394    4.2035   -0.1436 C   0  0  0  0  0  0  0  0  0  0  0  0
    8.4796    4.9628   -0.1889 C   0  0  0  0  0  0  0  0  0  0  0  0
    3.7582    6.4581    0.4749 H   0  0  0  0  0  0  0  0  0  0  0  0
    4.4879    3.9419   -0.7825 H   0  0  0  0  0  0  0  0  0  0  0  0
    4.6813    3.7043    0.9593 H   0  0  0  0  0  0  0  0  0  0  0  0
    6.1581    5.6973    1.0674 H   0  0  0  0  0  0  0  0  0  0  0  0
    5.9646    5.9352   -0.6744 H   0  0  0  0  0  0  0  0  0  0  0  0
    2.0952    3.8893    0.5185 H   0  0  0  0  0  0  0  0  0  0  0  0
    1.4973    5.6507    0.7603 H   0  0  0  0  0  0  0  0  0  0  0  0
    6.9744    3.7057   -1.0911 H   0  0  0  0  0  0  0  0  0  0  0  0
    7.1681    3.4678    0.6505 H   0  0  0  0  0  0  0  0  0  0  0  0
    8.4510    5.6986   -0.9831 H   0  0  0  0  0  0  0  0  0  0  0  0
    9.2849    4.2629   -0.3741 H   0  0  0  0  0  0  0  0  0  0  0  0
    8.6447    5.4606    0.7586 H   0  0  0  0  0  0  0  0  0  0  0  0
  1  2  1  0  0  0  0
  2  3  1  0  0  0  0
  1  4  2  0  0  0  0
  3  5  1  0  0  0  0
  5  6  1  0  0  0  0
  1  7  1  0  0  0  0
  2  8  1  0  0  0  0
  2  9  1  0  0  0  0
  3 10  1  0  0  0  0
  3 11  1  0  0  0  0
  4 12  1  0  0  0  0
  4 13  1  0  0  0  0
  5 14  1  0  0  0  0
  5 15  1  0  0  0  0
  6 16  1  0  0  0  0
  6 17  1  0  0  0  0
  6 18  1  0  0  0  0
M  END
>  <Alias name>
1-Hexene

>  <Surface tension>   dyn/cm
18.52

$$$$
Butyl perfluorooctanoate
  ChemBrain IXL

 38 37  0  0  0  0  0  0  0  0  1 V2000
    8.5033    7.4477    0.2346 C   0  0  0  0  0  0  0  0  0  0  0  0
    9.9724    7.9019    0.1332 C   0  0  0  0  0  0  0  0  0  0  0  0
   10.8638    6.7404    0.3495 C   0  0  0  0  0  0  0  0  0  0  0  0
   12.3228    6.9184    0.3218 O   0  0  0  0  0  0  0  0  0  0  0  0
   10.3878    5.6352    0.5507 O   0  0  0  0  0  0  0  0  0  0  0  0
    7.5751    8.6558    0.0031 C   0  0  0  0  0  0  0  0  0  0  0  0
   16.3324    9.8171   -0.1992 C   0  0  0  0  0  0  0  0  0  0  0  0
   14.3166    8.3347    0.0684 C   0  0  0  0  0  0  0  0  0  0  0  0
   12.7762    8.2946    0.0741 C   0  0  0  0  0  0  0  0  0  0  0  0
   14.7919    9.7774   -0.1914 C   0  0  0  0  0  0  0  0  0  0  0  0
    8.2733    6.9295    1.4708 F   0  0  0  0  0  0  0  0  0  0  0  0
    8.2561    6.4990   -0.7079 F   0  0  0  0  0  0  0  0  0  0  0  0
   10.2010    8.4252   -1.1011 F   0  0  0  0  0  0  0  0  0  0  0  0
   10.2212    8.8466    1.0794 F   0  0  0  0  0  0  0  0  0  0  0  0
    7.8222    9.6046    0.9457 F   0  0  0  0  0  0  0  0  0  0  0  0
    7.8052    9.1741   -1.2330 F   0  0  0  0  0  0  0  0  0  0  0  0
    5.1777    9.4084   -0.1338 C   0  0  0  0  0  0  0  0  0  0  0  0
    6.1060    8.2016    0.1044 C   0  0  0  0  0  0  0  0  0  0  0  0
    3.7086    8.9540   -0.0330 C   0  0  0  0  0  0  0  0  0  0  0  0
    5.4096    9.9214   -1.3717 F   0  0  0  0  0  0  0  0  0  0  0  0
    5.4229   10.3612    0.8051 F   0  0  0  0  0  0  0  0  0  0  0  0
    5.8743    7.6888    1.3425 F   0  0  0  0  0  0  0  0  0  0  0  0
    5.8605    7.2486   -0.8343 F   0  0  0  0  0  0  0  0  0  0  0  0
    3.4642    7.9988   -0.9698 F   0  0  0  0  0  0  0  0  0  0  0  0
    3.4758    8.4440    1.2060 F   0  0  0  0  0  0  0  0  0  0  0  0
    2.7802   10.1600   -0.2748 C   0  0  0  0  0  0  0  0  0  0  0  0
    3.0128   10.6699   -1.5140 F   0  0  0  0  0  0  0  0  0  0  0  0
    1.4837    9.7591   -0.1856 F   0  0  0  0  0  0  0  0  0  0  0  0
    3.0249   11.1154    0.6617 F   0  0  0  0  0  0  0  0  0  0  0  0
   16.6664   10.8310   -0.3818 H   0  0  0  0  0  0  0  0  0  0  0  0
   16.7063    9.1676   -0.9810 H   0  0  0  0  0  0  0  0  0  0  0  0
   16.7071    9.4808    0.7596 H   0  0  0  0  0  0  0  0  0  0  0  0
   14.6901    7.9989    1.0279 H   0  0  0  0  0  0  0  0  0  0  0  0
   14.6918    7.6849   -0.7125 H   0  0  0  0  0  0  0  0  0  0  0  0
   12.4027    8.6306   -0.8853 H   0  0  0  0  0  0  0  0  0  0  0  0
   12.4010    8.9444    0.8552 H   0  0  0  0  0  0  0  0  0  0  0  0
   14.4173   10.1138   -1.1502 H   0  0  0  0  0  0  0  0  0  0  0  0
   14.4180   10.4270    0.5904 H   0  0  0  0  0  0  0  0  0  0  0  0
  1  2  1  0  0  0  0
  2  3  1  0  0  0  0
  3  4  1  0  0  0  0
  3  5  2  0  0  0  0
  1  6  1  0  0  0  0
  8  9  1  0  0  0  0
  8 10  1  0  0  0  0
  9  4  1  0  0  0  0
  7 10  1  0  0  0  0
  1 11  1  0  0  0  0
  1 12  1  0  0  0  0
  2 13  1  0  0  0  0
  2 14  1  0  0  0  0
  6 15  1  0  0  0  0
  6 16  1  0  0  0  0
 17 18  1  0  0  0  0
 17 19  1  0  0  0  0
 17 20  1  0  0  0  0
 17 21  1  0  0  0  0
 18 22  1  0  0  0  0
 18 23  1  0  0  0  0
 19 24  1  0  0  0  0
 19 25  1  0  0  0  0
 18  6  1  0  0  0  0
 26 27  1  0  0  0  0
 26 28  1  0  0  0  0
 26 29  1  0  0  0  0
 26 19  1  0  0  0  0
  7 30  1  0  0  0  0
  7 31  1  0  0  0  0
  7 32  1  0  0  0  0
  8 33  1  0  0  0  0
  8 34  1  0  0  0  0
  9 35  1  0  0  0  0
  9 36  1  0  0  0  0
 10 37  1  0  0  0  0
 10 38  1  0  0  0  0
M  END
>  <Alias name>
Butyl perfluorooctanoate

>  <Surface tension>   dyn/cm
18.7

$$$$
2,2,3-Trimethylbutane
  ChemBrain IXL

 23 22  0  0  0  0  0  0  0  0  1 V2000
    3.3950    2.1805   -0.3036 C   0  0  0  0  0  0  0  0  0  0  0  0
    3.5837    3.7092   -0.1232 C   0  0  0  0  0  0  0  0  0  0  0  0
    4.9596    4.1590   -0.7553 C   0  0  0  0  0  0  0  0  0  0  0  0
    6.1355    3.3768   -0.1118 C   0  0  0  0  0  0  0  0  0  0  0  0
    3.5487    4.0532    1.3875 C   0  0  0  0  0  0  0  0  0  0  0  0
    2.4213    4.4445   -0.8373 C   0  0  0  0  0  0  0  0  0  0  0  0
    5.1802    5.6785   -0.5299 C   0  0  0  0  0  0  0  0  0  0  0  0
    4.1475    1.6523    0.2580 H   0  0  0  0  0  0  0  0  0  0  0  0
    3.4805    1.9267   -1.3506 H   0  0  0  0  0  0  0  0  0  0  0  0
    2.4168    1.8959    0.0557 H   0  0  0  0  0  0  0  0  0  0  0  0
    4.9438    3.9582   -1.8168 H   0  0  0  0  0  0  0  0  0  0  0  0
    7.0656    3.6989   -0.5573 H   0  0  0  0  0  0  0  0  0  0  0  0
    6.0055    2.3217   -0.2843 H   0  0  0  0  0  0  0  0  0  0  0  0
    6.1630    3.5684    0.9478 H   0  0  0  0  0  0  0  0  0  0  0  0
    3.7168    5.1121    1.5199 H   0  0  0  0  0  0  0  0  0  0  0  0
    4.3157    3.5000    1.9035 H   0  0  0  0  0  0  0  0  0  0  0  0
    2.5828    3.7893    1.7933 H   0  0  0  0  0  0  0  0  0  0  0  0
    1.4786    4.1024   -0.4351 H   0  0  0  0  0  0  0  0  0  0  0  0
    2.5119    5.5066   -0.6789 H   0  0  0  0  0  0  0  0  0  0  0  0
    2.4579    4.2336   -1.8960 H   0  0  0  0  0  0  0  0  0  0  0  0
    4.4014    6.2361   -1.0223 H   0  0  0  0  0  0  0  0  0  0  0  0
    5.1657    5.8950    0.5279 H   0  0  0  0  0  0  0  0  0  0  0  0
    6.1372    5.9647   -0.9403 H   0  0  0  0  0  0  0  0  0  0  0  0
  1  2  1  0  0  0  0
  2  3  1  0  0  0  0
  3  4  1  0  0  0  0
  2  5  1  0  0  0  0
  2  6  1  0  0  0  0
  3  7  1  0  0  0  0
  1  8  1  0  0  0  0
  1  9  1  0  0  0  0
  1 10  1  0  0  0  0
  3 11  1  0  0  0  0
  4 12  1  0  0  0  0
  4 13  1  0  0  0  0
  4 14  1  0  0  0  0
  5 15  1  0  0  0  0
  5 16  1  0  0  0  0
  5 17  1  0  0  0  0
  6 18  1  0  0  0  0
  6 19  1  0  0  0  0
  6 20  1  0  0  0  0
  7 21  1  0  0  0  0
  7 22  1  0  0  0  0
  7 23  1  0  0  0  0
M  END
>  <Alias name>
Triptane

>  <Surface tension>   dyn/cm
18.75

$$$$
2,2,4-Trimethylpentane
  ChemBrain IXL

 26 25  0  0  0  0  0  0  0  0  1 V2000
    3.7489    5.6705   -1.0081 C   0  0  0  0  0  0  0  0  0  0  0  0
    3.5793    4.5240    0.0125 C   0  0  0  0  0  0  0  0  0  0  0  0
    4.8491    4.4231    0.9158 C   0  0  0  0  0  0  0  0  0  0  0  0
    6.1629    4.6267    0.0891 C   0  0  0  0  0  0  0  0  0  0  0  0
    6.2879    3.5699   -1.0249 C   0  0  0  0  0  0  0  0  0  0  0  0
    3.3344    3.1837   -0.7304 C   0  0  0  0  0  0  0  0  0  0  0  0
    2.3576    4.8200    0.9050 C   0  0  0  0  0  0  0  0  0  0  0  0
    7.3715    4.5015    1.0373 C   0  0  0  0  0  0  0  0  0  0  0  0
    2.8530    5.7517   -1.6111 H   0  0  0  0  0  0  0  0  0  0  0  0
    3.9141    6.6018   -0.4805 H   0  0  0  0  0  0  0  0  0  0  0  0
    4.5958    5.4637   -1.6482 H   0  0  0  0  0  0  0  0  0  0  0  0
    4.7985    5.1936    1.6751 H   0  0  0  0  0  0  0  0  0  0  0  0
    4.8693    3.4532    1.3974 H   0  0  0  0  0  0  0  0  0  0  0  0
    6.1607    5.6145   -0.3540 H   0  0  0  0  0  0  0  0  0  0  0  0
    7.2766    3.6273   -1.4632 H   0  0  0  0  0  0  0  0  0  0  0  0
    5.5523    3.7612   -1.7875 H   0  0  0  0  0  0  0  0  0  0  0  0
    6.1353    2.5821   -0.6078 H   0  0  0  0  0  0  0  0  0  0  0  0
    4.1628    2.9589   -1.3660 H   0  0  0  0  0  0  0  0  0  0  0  0
    3.2124    2.3886   -0.0053 H   0  0  0  0  0  0  0  0  0  0  0  0
    2.4354    3.2645   -1.3288 H   0  0  0  0  0  0  0  0  0  0  0  0
    2.2329    4.0192    1.6236 H   0  0  0  0  0  0  0  0  0  0  0  0
    2.5116    5.7549    1.4296 H   0  0  0  0  0  0  0  0  0  0  0  0
    1.4698    4.8937    0.2891 H   0  0  0  0  0  0  0  0  0  0  0  0
    7.2976    5.2494    1.8170 H   0  0  0  0  0  0  0  0  0  0  0  0
    8.2864    4.6526    0.4778 H   0  0  0  0  0  0  0  0  0  0  0  0
    7.3799    3.5146    1.4833 H   0  0  0  0  0  0  0  0  0  0  0  0
  1  2  1  0  0  0  0
  2  3  1  0  0  0  0
  3  4  1  0  0  0  0
  4  5  1  0  0  0  0
  2  6  1  0  0  0  0
  2  7  1  0  0  0  0
  4  8  1  0  0  0  0
  1  9  1  0  0  0  0
  1 10  1  0  0  0  0
  1 11  1  0  0  0  0
  3 12  1  0  0  0  0
  3 13  1  0  0  0  0
  4 14  1  0  0  0  0
  5 15  1  0  0  0  0
  5 16  1  0  0  0  0
  5 17  1  0  0  0  0
  6 18  1  0  0  0  0
  6 19  1  0  0  0  0
  6 20  1  0  0  0  0
  7 21  1  0  0  0  0
  7 22  1  0  0  0  0
  7 23  1  0  0  0  0
  8 24  1  0  0  0  0
  8 25  1  0  0  0  0
  8 26  1  0  0  0  0
M  END
>  <Alias name>
Isooctane

>  <Surface tension>   dyn/cm
18.77

$$$$
1,5-Hexadiene
  ChemBrain IXL

 16 15  0  0  0  0  0  0  0  0  1 V2000
    2.3384    4.9910    0.0000 C   0  0  0  0  0  0  0  0  0  0  0  0
    3.5757    4.4894    0.0015 C   0  0  0  0  0  0  0  0  0  0  0  0
    4.7436    5.3993    0.0018 C   0  0  0  0  0  0  0  0  0  0  0  0
    6.0425    4.5691    0.0012 C   0  0  0  0  0  0  0  0  0  0  0  0
    7.2104    5.4791    0.0013 C   0  0  0  0  0  0  0  0  0  0  0  0
    8.4477    4.9775    0.0000 C   0  0  0  0  0  0  0  0  0  0  0  0
    1.4844    4.3252   -0.0002 H   0  0  0  0  0  0  0  0  0  0  0  0
    2.1888    6.0637   -0.0010 H   0  0  0  0  0  0  0  0  0  0  0  0
    3.7249    3.4167    0.0025 H   0  0  0  0  0  0  0  0  0  0  0  0
    4.7144    6.0244   -0.8822 H   0  0  0  0  0  0  0  0  0  0  0  0
    4.7146    6.0236    0.8864 H   0  0  0  0  0  0  0  0  0  0  0  0
    6.0718    3.9441    0.8852 H   0  0  0  0  0  0  0  0  0  0  0  0
    6.0714    3.9448   -0.8834 H   0  0  0  0  0  0  0  0  0  0  0  0
    7.0612    6.5518    0.0025 H   0  0  0  0  0  0  0  0  0  0  0  0
    9.3018    5.6433    0.0001 H   0  0  0  0  0  0  0  0  0  0  0  0
    8.5974    3.9048   -0.0012 H   0  0  0  0  0  0  0  0  0  0  0  0
  1  2  2  0  0  0  0
  2  3  1  0  0  0  0
  3  4  1  0  0  0  0
  4  5  1  0  0  0  0
  5  6  2  0  0  0  0
  1  7  1  0  0  0  0
  1  8  1  0  0  0  0
  2  9  1  0  0  0  0
  3 10  1  0  0  0  0
  3 11  1  0  0  0  0
  4 12  1  0  0  0  0
  4 13  1  0  0  0  0
  5 14  1  0  0  0  0
  6 15  1  0  0  0  0
  6 16  1  0  0  0  0
M  END
>  <Alias name>
1,5-Hexadiene

>  <Surface tension>   dyn/cm
18.87

$$$$
Ethylvinylether
  ChemBrain IXL

 13 12  0  0  0  0  0  0  0  0  1 V2000
    2.1797    3.9659   -0.0908 C   0  0  0  0  0  0  0  0  0  0  0  0
    3.6144    3.4106   -0.0067 C   0  0  0  0  0  0  0  0  0  0  0  0
    4.5385    4.4939    0.3592 O   0  0  0  0  0  0  0  0  0  0  0  0
    5.9490    4.0957    0.4739 C   0  0  0  0  0  0  0  0  0  0  0  0
    6.8736    5.0011    0.8014 C   0  0  0  0  0  0  0  0  0  0  0  0
    1.4990    3.1679   -0.3604 H   0  0  0  0  0  0  0  0  0  0  0  0
    1.8940    4.3749    0.8704 H   0  0  0  0  0  0  0  0  0  0  0  0
    2.1378    4.7452   -0.8416 H   0  0  0  0  0  0  0  0  0  0  0  0
    3.6564    2.6312    0.7441 H   0  0  0  0  0  0  0  0  0  0  0  0
    3.9001    3.0016   -0.9679 H   0  0  0  0  0  0  0  0  0  0  0  0
    6.2381    3.0678    0.2927 H   0  0  0  0  0  0  0  0  0  0  0  0
    6.5846    6.0290    0.9826 H   0  0  0  0  0  0  0  0  0  0  0  0
    7.9127    4.7078    0.8859 H   0  0  0  0  0  0  0  0  0  0  0  0
  1  2  1  0  0  0  0
  2  3  1  0  0  0  0
  3  4  1  0  0  0  0
  4  5  2  0  0  0  0
  1  6  1  0  0  0  0
  1  7  1  0  0  0  0
  1  8  1  0  0  0  0
  2  9  1  0  0  0  0
  2 10  1  0  0  0  0
  4 11  1  0  0  0  0
  5 12  1  0  0  0  0
  5 13  1  0  0  0  0
M  END
>  <Alias name>
Ethyl vinyl ether

>  <Surface tension>   dyn/cm
19

$$$$
Triisopropoxyborine
  ChemBrain IXL

 34 33  0  0  0  0  0  0  0  0  1 V2000
    4.9948    7.1322    0.5334 O   0  0  0  0  0  0  0  0  0  0  0  0
    5.9846    6.0595    0.1352 B   0  0  0  0  0  0  0  0  0  0  0  0
    7.3904    6.4413   -0.2734 O   0  0  0  0  0  0  0  0  0  0  0  0
    5.5686    4.6048    0.1458 O   0  0  0  0  0  0  0  0  0  0  0  0
    2.7756    7.8388    1.3248 C   0  0  0  0  0  0  0  0  0  0  0  0
    3.6539    6.6461    0.9002 C   0  0  0  0  0  0  0  0  0  0  0  0
    3.0097    5.9407   -0.3115 C   0  0  0  0  0  0  0  0  0  0  0  0
    9.1521    8.1163   -0.6486 C   0  0  0  0  0  0  0  0  0  0  0  0
    7.6796    7.8853   -0.2582 C   0  0  0  0  0  0  0  0  0  0  0  0
    6.7623    8.6075   -1.2670 C   0  0  0  0  0  0  0  0  0  0  0  0
    7.0184    3.9359   -1.7316 C   0  0  0  0  0  0  0  0  0  0  0  0
    6.6092    3.6500   -0.2717 C   0  0  0  0  0  0  0  0  0  0  0  0
    6.0587    2.2147   -0.1659 C   0  0  0  0  0  0  0  0  0  0  0  0
    1.7893    7.4826    1.5954 H   0  0  0  0  0  0  0  0  0  0  0  0
    3.2266    8.3342    2.1756 H   0  0  0  0  0  0  0  0  0  0  0  0
    2.6937    8.5379    0.5017 H   0  0  0  0  0  0  0  0  0  0  0  0
    3.7356    5.9474    1.7236 H   0  0  0  0  0  0  0  0  0  0  0  0
    3.6236    5.0993   -0.6082 H   0  0  0  0  0  0  0  0  0  0  0  0
    2.0218    5.5889   -0.0411 H   0  0  0  0  0  0  0  0  0  0  0  0
    2.9313    6.6387   -1.1358 H   0  0  0  0  0  0  0  0  0  0  0  0
    9.3664    9.1779   -0.6372 H   0  0  0  0  0  0  0  0  0  0  0  0
    9.3282    7.7231   -1.6422 H   0  0  0  0  0  0  0  0  0  0  0  0
    9.7968    7.6103    0.0593 H   0  0  0  0  0  0  0  0  0  0  0  0
    7.5041    8.2784    0.7356 H   0  0  0  0  0  0  0  0  0  0  0  0
    5.7270    8.4498   -0.9912 H   0  0  0  0  0  0  0  0  0  0  0  0
    6.9805    9.6682   -1.2580 H   0  0  0  0  0  0  0  0  0  0  0  0
    6.9356    8.2117   -2.2600 H   0  0  0  0  0  0  0  0  0  0  0  0
    7.4098    4.9429   -1.8066 H   0  0  0  0  0  0  0  0  0  0  0  0
    6.1531    3.8361   -2.3752 H   0  0  0  0  0  0  0  0  0  0  0  0
    7.7796    3.2292   -2.0381 H   0  0  0  0  0  0  0  0  0  0  0  0
    7.4736    3.7530    0.3727 H   0  0  0  0  0  0  0  0  0  0  0  0
    6.8232    1.5113   -0.4720 H   0  0  0  0  0  0  0  0  0  0  0  0
    5.7718    2.0128    0.8586 H   0  0  0  0  0  0  0  0  0  0  0  0
    5.1942    2.1112   -0.8099 H   0  0  0  0  0  0  0  0  0  0  0  0
  1  2  1  0  0  0  0
  2  3  1  0  0  0  0
  2  4  1  0  0  0  0
  5  6  1  0  0  0  0
  6  7  1  0  0  0  0
  8  9  1  0  0  0  0
  9 10  1  0  0  0  0
 11 12  1  0  0  0  0
 12 13  1  0  0  0  0
  6  1  1  0  0  0  0
 12  4  1  0  0  0  0
  9  3  1  0  0  0  0
  5 14  1  0  0  0  0
  5 15  1  0  0  0  0
  5 16  1  0  0  0  0
  6 17  1  0  0  0  0
  7 18  1  0  0  0  0
  7 19  1  0  0  0  0
  7 20  1  0  0  0  0
  8 21  1  0  0  0  0
  8 22  1  0  0  0  0
  8 23  1  0  0  0  0
  9 24  1  0  0  0  0
 10 25  1  0  0  0  0
 10 26  1  0  0  0  0
 10 27  1  0  0  0  0
 11 28  1  0  0  0  0
 11 29  1  0  0  0  0
 11 30  1  0  0  0  0
 12 31  1  0  0  0  0
 13 32  1  0  0  0  0
 13 33  1  0  0  0  0
 13 34  1  0  0  0  0
M  END
>  <Alias name>
Triisopropyl borate

>  <Surface tension>   dyn/cm
19.02

$$$$
1,5-Pentanediol bis(perfluorooctanoate)
  ChemBrain IXL

 65 64  0  0  0  0  0  0  0  0  1 V2000
    7.9188   15.4604   -0.7542 C   0  0  0  0  0  0  0  0  0  0  0  0
    9.4084   15.0924   -0.9597 C   0  0  0  0  0  0  0  0  0  0  0  0
   10.1146   16.2179   -1.6254 C   0  0  0  0  0  0  0  0  0  0  0  0
   11.5532   16.1169   -1.9200 O   0  0  0  0  0  0  0  0  0  0  0  0
    9.5031   17.2292   -1.9297 O   0  0  0  0  0  0  0  0  0  0  0  0
    7.1831   14.2860   -0.0632 C   0  0  0  0  0  0  0  0  0  0  0  0
   15.8476   13.6138   -1.8193 C   0  0  0  0  0  0  0  0  0  0  0  0
   16.5180   12.2974   -1.3843 C   0  0  0  0  0  0  0  0  0  0  0  0
   13.6843   14.8949   -1.8796 C   0  0  0  0  0  0  0  0  0  0  0  0
   12.1903   14.8578   -1.5090 C   0  0  0  0  0  0  0  0  0  0  0  0
   14.3533   13.5767   -1.4472 C   0  0  0  0  0  0  0  0  0  0  0  0
    7.3432   15.7080   -1.9624 F   0  0  0  0  0  0  0  0  0  0  0  0
    7.8309   16.5724    0.0258 F   0  0  0  0  0  0  0  0  0  0  0  0
    9.9859   14.8479    0.2476 F   0  0  0  0  0  0  0  0  0  0  0  0
    9.4977   13.9802   -1.7377 F   0  0  0  0  0  0  0  0  0  0  0  0
    7.2718   13.1747   -0.8432 F   0  0  0  0  0  0  0  0  0  0  0  0
    7.7592   14.0384    1.1444 F   0  0  0  0  0  0  0  0  0  0  0  0
   18.7087   11.1310   -1.3771 C   0  0  0  0  0  0  0  0  0  0  0  0
   17.9437   12.3328   -1.7423 O   0  0  0  0  0  0  0  0  0  0  0  0
   18.1545   10.2023   -0.8113 O   0  0  0  0  0  0  0  0  0  0  0  0
    3.4652   13.8480    1.0352 C   0  0  0  0  0  0  0  0  0  0  0  0
    4.9554   13.4792    0.8303 C   0  0  0  0  0  0  0  0  0  0  0  0
    2.7290   12.6751    1.7204 C   0  0  0  0  0  0  0  0  0  0  0  0
    2.8892   14.0989   -0.1717 F   0  0  0  0  0  0  0  0  0  0  0  0
    3.3751   14.9568    1.8186 F   0  0  0  0  0  0  0  0  0  0  0  0
    5.5302   13.2290    2.0378 F   0  0  0  0  0  0  0  0  0  0  0  0
    5.0439   12.3694    0.0484 F   0  0  0  0  0  0  0  0  0  0  0  0
    1.4212   13.0036    1.8982 F   0  0  0  0  0  0  0  0  0  0  0  0
    2.8141   11.5653    0.9384 F   0  0  0  0  0  0  0  0  0  0  0  0
    3.3003   12.4230    2.9289 F   0  0  0  0  0  0  0  0  0  0  0  0
    5.6926   14.6546    0.1421 C   0  0  0  0  0  0  0  0  0  0  0  0
    5.6042   15.7645    0.9239 F   0  0  0  0  0  0  0  0  0  0  0  0
    5.1176   14.9048   -1.0653 F   0  0  0  0  0  0  0  0  0  0  0  0
   20.9708   11.6220   -0.5189 C   0  0  0  0  0  0  0  0  0  0  0  0
   20.1516   11.0479   -1.6955 C   0  0  0  0  0  0  0  0  0  0  0  0
   22.4810   11.5333   -0.8450 C   0  0  0  0  0  0  0  0  0  0  0  0
   20.7066   10.9057    0.6076 F   0  0  0  0  0  0  0  0  0  0  0  0
   20.6245   12.9229   -0.3196 F   0  0  0  0  0  0  0  0  0  0  0  0
   20.4083   11.7661   -2.8219 F   0  0  0  0  0  0  0  0  0  0  0  0
   20.4967    9.7475   -1.8987 F   0  0  0  0  0  0  0  0  0  0  0  0
   22.8256   10.2321   -1.0436 F   0  0  0  0  0  0  0  0  0  0  0  0
   22.7436   12.2482   -1.9726 F   0  0  0  0  0  0  0  0  0  0  0  0
   25.6338   12.5950    1.1888 C   0  0  0  0  0  0  0  0  0  0  0  0
   24.8128   12.0167    0.0103 C   0  0  0  0  0  0  0  0  0  0  0  0
   27.1417   12.5004    0.8670 C   0  0  0  0  0  0  0  0  0  0  0  0
   25.3680   11.8854    2.3189 F   0  0  0  0  0  0  0  0  0  0  0  0
   25.2943   13.8982    1.3825 F   0  0  0  0  0  0  0  0  0  0  0  0
   25.0787   12.7276   -1.1189 F   0  0  0  0  0  0  0  0  0  0  0  0
   25.1547   10.7143   -0.1840 F   0  0  0  0  0  0  0  0  0  0  0  0
   27.8585   13.0101    1.9043 F   0  0  0  0  0  0  0  0  0  0  0  0
   27.4855   11.1983    0.6762 F   0  0  0  0  0  0  0  0  0  0  0  0
   27.4116   13.2106   -0.2613 F   0  0  0  0  0  0  0  0  0  0  0  0
   23.3019   12.1099    0.3340 C   0  0  0  0  0  0  0  0  0  0  0  0
   22.9600   13.4121    0.5298 F   0  0  0  0  0  0  0  0  0  0  0  0
   23.0358   11.3977    1.4622 F   0  0  0  0  0  0  0  0  0  0  0  0
   16.3246   14.4453   -1.3155 H   0  0  0  0  0  0  0  0  0  0  0  0
   15.9499   13.7341   -2.8907 H   0  0  0  0  0  0  0  0  0  0  0  0
   16.0400   11.4655   -1.8868 H   0  0  0  0  0  0  0  0  0  0  0  0
   16.4175   12.1780   -0.3125 H   0  0  0  0  0  0  0  0  0  0  0  0
   14.1613   15.7249   -1.3733 H   0  0  0  0  0  0  0  0  0  0  0  0
   13.7875   15.0179   -2.9506 H   0  0  0  0  0  0  0  0  0  0  0  0
   11.7128   14.0288   -2.0167 H   0  0  0  0  0  0  0  0  0  0  0  0
   12.0869   14.7335   -0.4381 H   0  0  0  0  0  0  0  0  0  0  0  0
   13.8757   12.7465   -1.9529 H   0  0  0  0  0  0  0  0  0  0  0  0
   14.2508   13.4543   -0.3760 H   0  0  0  0  0  0  0  0  0  0  0  0
  1  2  1  0  0  0  0
  2  3  1  0  0  0  0
  3  4  1  0  0  0  0
  3  5  2  0  0  0  0
  1  6  1  0  0  0  0
  7  8  1  0  0  0  0
  9 10  1  0  0  0  0
  9 11  1  0  0  0  0
 10  4  1  0  0  0  0
  1 12  1  0  0  0  0
  1 13  1  0  0  0  0
  2 14  1  0  0  0  0
  2 15  1  0  0  0  0
  6 16  1  0  0  0  0
  6 17  1  0  0  0  0
 18 19  1  0  0  0  0
 18 20  2  0  0  0  0
 19  8  1  0  0  0  0
 11  7  1  0  0  0  0
 21 22  1  0  0  0  0
 21 23  1  0  0  0  0
 21 24  1  0  0  0  0
 21 25  1  0  0  0  0
 22 26  1  0  0  0  0
 22 27  1  0  0  0  0
 23 28  1  0  0  0  0
 23 29  1  0  0  0  0
 23 30  1  0  0  0  0
 31 32  1  0  0  0  0
 31 33  1  0  0  0  0
 31 22  1  0  0  0  0
 31  6  1  0  0  0  0
 34 35  1  0  0  0  0
 34 36  1  0  0  0  0
 34 37  1  0  0  0  0
 34 38  1  0  0  0  0
 35 39  1  0  0  0  0
 35 40  1  0  0  0  0
 36 41  1  0  0  0  0
 36 42  1  0  0  0  0
 43 44  1  0  0  0  0
 43 45  1  0  0  0  0
 43 46  1  0  0  0  0
 43 47  1  0  0  0  0
 44 48  1  0  0  0  0
 44 49  1  0  0  0  0
 45 50  1  0  0  0  0
 45 51  1  0  0  0  0
 45 52  1  0  0  0  0
 53 54  1  0  0  0  0
 53 55  1  0  0  0  0
 53 44  1  0  0  0  0
 53 36  1  0  0  0  0
 35 18  1  0  0  0  0
  7 56  1  0  0  0  0
  7 57  1  0  0  0  0
  8 58  1  0  0  0  0
  8 59  1  0  0  0  0
  9 60  1  0  0  0  0
  9 61  1  0  0  0  0
 10 62  1  0  0  0  0
 10 63  1  0  0  0  0
 11 64  1  0  0  0  0
 11 65  1  0  0  0  0
M  END
>  <Alias name>
1,5-Pentanediol bis(perfluorooctanoate)

>  <Surface tension>   dyn/cm
19.1

$$$$
cis-2-Hexene
  ChemBrain IXL

 18 17  0  0  0  0  0  0  0  0  1 V2000
    2.7241    2.8159    0.1530 C   0  0  0  0  0  0  0  0  0  0  0  0
    2.4780    4.2782    0.0593 C   0  0  0  0  0  0  0  0  0  0  0  0
    3.5050    5.1319   -0.0457 C   0  0  0  0  0  0  0  0  0  0  0  0
    4.9009    4.6251   -0.0695 C   0  0  0  0  0  0  0  0  0  0  0  0
    5.8791    5.8104   -0.1960 C   0  0  0  0  0  0  0  0  0  0  0  0
    7.3275    5.2816   -0.2205 C   0  0  0  0  0  0  0  0  0  0  0  0
    3.7885    2.6232    0.1210 H   0  0  0  0  0  0  0  0  0  0  0  0
    2.3182    2.4411    1.0843 H   0  0  0  0  0  0  0  0  0  0  0  0
    2.2424    2.3153   -0.6775 H   0  0  0  0  0  0  0  0  0  0  0  0
    1.4636    4.6555    0.0759 H   0  0  0  0  0  0  0  0  0  0  0  0
    3.3165    6.1961   -0.1136 H   0  0  0  0  0  0  0  0  0  0  0  0
    5.0293    3.9603   -0.9151 H   0  0  0  0  0  0  0  0  0  0  0  0
    5.1049    4.0859    0.8475 H   0  0  0  0  0  0  0  0  0  0  0  0
    5.7521    6.4752    0.6494 H   0  0  0  0  0  0  0  0  0  0  0  0
    5.6764    6.3496   -1.1130 H   0  0  0  0  0  0  0  0  0  0  0  0
    8.0144    6.1142   -0.3093 H   0  0  0  0  0  0  0  0  0  0  0  0
    7.4550    4.6167   -1.0660 H   0  0  0  0  0  0  0  0  0  0  0  0
    7.5306    4.7423    0.6966 H   0  0  0  0  0  0  0  0  0  0  0  0
  1  2  1  0  0  0  0
  2  3  2  0  0  0  0
  3  4  1  0  0  0  0
  4  5  1  0  0  0  0
  5  6  1  0  0  0  0
  1  7  1  0  0  0  0
  1  8  1  0  0  0  0
  1  9  1  0  0  0  0
  2 10  1  0  0  0  0
  3 11  1  0  0  0  0
  4 12  1  0  0  0  0
  4 13  1  0  0  0  0
  5 14  1  0  0  0  0
  5 15  1  0  0  0  0
  6 16  1  0  0  0  0
  6 17  1  0  0  0  0
  6 18  1  0  0  0  0
M  END
>  <Alias name>
cis-2-Hexene

>  <Surface tension>   dyn/cm
19.1

$$$$
Hexyl perfluorobutyrate
  ChemBrain IXL

 32 31  0  0  0  0  0  0  0  0  1 V2000
    3.4491    7.2585    0.1544 C   0  0  0  0  0  0  0  0  0  0  0  0
    4.9946    7.3441    0.1204 C   0  0  0  0  0  0  0  0  0  0  0  0
    5.5767    6.0148    0.4408 C   0  0  0  0  0  0  0  0  0  0  0  0
    7.0373    5.8397    0.4877 O   0  0  0  0  0  0  0  0  0  0  0  0
    4.8447    5.0647    0.6660 O   0  0  0  0  0  0  0  0  0  0  0  0
    2.8440    8.6406   -0.1786 C   0  0  0  0  0  0  0  0  0  0  0  0
   12.4735    8.9152   -0.2352 C   0  0  0  0  0  0  0  0  0  0  0  0
   11.6493    7.6488    0.0664 C   0  0  0  0  0  0  0  0  0  0  0  0
   13.9756    8.5819   -0.1534 C   0  0  0  0  0  0  0  0  0  0  0  0
    9.3237    6.7157    0.2848 C   0  0  0  0  0  0  0  0  0  0  0  0
    7.8227    7.0484    0.2009 C   0  0  0  0  0  0  0  0  0  0  0  0
   10.1475    7.9819   -0.0162 C   0  0  0  0  0  0  0  0  0  0  0  0
    3.0433    6.8748    1.3954 F   0  0  0  0  0  0  0  0  0  0  0  0
    3.0250    6.3468   -0.7625 F   0  0  0  0  0  0  0  0  0  0  0  0
    5.4005    7.7274   -1.1201 F   0  0  0  0  0  0  0  0  0  0  0  0
    5.4186    8.2554    1.0371 F   0  0  0  0  0  0  0  0  0  0  0  0
    1.4867    8.5598   -0.1471 F   0  0  0  0  0  0  0  0  0  0  0  0
    3.2641    9.5540    0.7376 F   0  0  0  0  0  0  0  0  0  0  0  0
    3.2454    9.0259   -1.4199 F   0  0  0  0  0  0  0  0  0  0  0  0
   12.2366    9.2716   -1.2300 H   0  0  0  0  0  0  0  0  0  0  0  0
   12.2341    9.6830    0.4900 H   0  0  0  0  0  0  0  0  0  0  0  0
   11.8858    7.2926    1.0615 H   0  0  0  0  0  0  0  0  0  0  0  0
   11.8891    6.8808   -0.6585 H   0  0  0  0  0  0  0  0  0  0  0  0
   14.5548    9.4720   -0.3655 H   0  0  0  0  0  0  0  0  0  0  0  0
   14.2150    7.8141   -0.8786 H   0  0  0  0  0  0  0  0  0  0  0  0
   14.2126    8.2255    0.8414 H   0  0  0  0  0  0  0  0  0  0  0  0
    9.5595    6.3596    1.2800 H   0  0  0  0  0  0  0  0  0  0  0  0
    9.5642    5.9478   -0.4399 H   0  0  0  0  0  0  0  0  0  0  0  0
    7.5869    7.4047   -0.7943 H   0  0  0  0  0  0  0  0  0  0  0  0
    7.5819    7.8161    0.9260 H   0  0  0  0  0  0  0  0  0  0  0  0
    9.9110    8.3384   -1.0111 H   0  0  0  0  0  0  0  0  0  0  0  0
    9.9075    8.7496    0.7090 H   0  0  0  0  0  0  0  0  0  0  0  0
  1  2  1  0  0  0  0
  2  3  1  0  0  0  0
  3  4  1  0  0  0  0
  3  5  2  0  0  0  0
  1  6  1  0  0  0  0
  7  8  1  0  0  0  0
  7  9  1  0  0  0  0
 10 11  1  0  0  0  0
 10 12  1  0  0  0  0
 11  4  1  0  0  0  0
  8 12  1  0  0  0  0
  1 13  1  0  0  0  0
  1 14  1  0  0  0  0
  2 15  1  0  0  0  0
  2 16  1  0  0  0  0
  6 17  1  0  0  0  0
  6 18  1  0  0  0  0
  6 19  1  0  0  0  0
  7 20  1  0  0  0  0
  7 21  1  0  0  0  0
  8 22  1  0  0  0  0
  8 23  1  0  0  0  0
  9 24  1  0  0  0  0
  9 25  1  0  0  0  0
  9 26  1  0  0  0  0
 10 27  1  0  0  0  0
 10 28  1  0  0  0  0
 11 29  1  0  0  0  0
 11 30  1  0  0  0  0
 12 31  1  0  0  0  0
 12 32  1  0  0  0  0
M  END
>  <Alias name>
Hexyl perfluorobutyrate

>  <Surface tension>   dyn/cm
19.2

$$$$
Perfluoro-2-methyldecalin
  ChemBrain IXL

 31 32  0  0  0  0  0  0  0  0  1 V2000
    2.6103    5.6327    1.5112 C   0  0  0  0  0  0  0  0  0  0  0  0
    2.2725    4.2400    0.9362 C   0  0  0  0  0  0  0  0  0  0  0  0
    3.5747    3.4392    0.7144 C   0  0  0  0  0  0  0  0  0  0  0  0
    3.5266    6.3931    0.5269 C   0  0  0  0  0  0  0  0  0  0  0  0
    4.8372    5.5944    0.3105 C   0  0  0  0  0  0  0  0  0  0  0  0
    4.4946    4.2013   -0.2725 C   0  0  0  0  0  0  0  0  0  0  0  0
    5.7902    3.3874   -0.4987 C   0  0  0  0  0  0  0  0  0  0  0  0
    6.7160    4.1307   -1.5051 C   0  0  0  0  0  0  0  0  0  0  0  0
    7.0636    5.5825   -1.0174 C   0  0  0  0  0  0  0  0  0  0  0  0
    5.7494    6.3755   -0.6851 C   0  0  0  0  0  0  0  0  0  0  0  0
    8.0363    5.5505    0.2166 C   0  0  0  0  0  0  0  0  0  0  0  0
    1.4609    6.3368    1.6940 F   0  0  0  0  0  0  0  0  0  0  0  0
    3.2460    5.4894    2.7056 F   0  0  0  0  0  0  0  0  0  0  0  0
    1.6204    4.3840   -0.2492 F   0  0  0  0  0  0  0  0  0  0  0  0
    1.4744    3.5713    1.8114 F   0  0  0  0  0  0  0  0  0  0  0  0
    4.2163    3.2786    1.9035 F   0  0  0  0  0  0  0  0  0  0  0  0
    3.2696    2.2181    0.1984 F   0  0  0  0  0  0  0  0  0  0  0  0
    2.8844    6.5474   -0.6626 F   0  0  0  0  0  0  0  0  0  0  0  0
    3.8224    7.6172    1.0414 F   0  0  0  0  0  0  0  0  0  0  0  0
    5.4617    5.4520    1.5001 F   0  0  0  0  0  0  0  0  0  0  0  0
    3.8489    4.3552   -1.4606 F   0  0  0  0  0  0  0  0  0  0  0  0
    6.4288    3.2033    0.6775 F   0  0  0  0  0  0  0  0  0  0  0  0
    5.4650    2.1721   -1.0163 F   0  0  0  0  0  0  0  0  0  0  0  0
    7.8666    3.4229   -1.6636 F   0  0  0  0  0  0  0  0  0  0  0  0
    6.0795    4.2129   -2.7047 F   0  0  0  0  0  0  0  0  0  0  0  0
    7.7010    6.2276   -2.0317 F   0  0  0  0  0  0  0  0  0  0  0  0
    5.0608    6.5823   -1.8401 F   0  0  0  0  0  0  0  0  0  0  0  0
    6.0774    7.5800   -0.1448 F   0  0  0  0  0  0  0  0  0  0  0  0
    8.3445    6.8255    0.5758 F   0  0  0  0  0  0  0  0  0  0  0  0
    9.1782    4.8989   -0.1317 F   0  0  0  0  0  0  0  0  0  0  0  0
    7.4754    4.9242    1.2608 F   0  0  0  0  0  0  0  0  0  0  0  0
  1  4  1  0  0  0  0
  3  2  1  0  0  0  0
  6  3  1  0  0  0  0
  4  5  1  0  0  0  0
  5 10  1  0  0  0  0
  7  6  1  0  0  0  0
  8  7  1  0  0  0  0
  9  8  1  0  0  0  0
 10  9  1  0  0  0  0
  6  5  1  0  0  0  0
  2  1  1  0  0  0  0
  9 11  1  0  0  0  0
  1 12  1  0  0  0  0
  1 13  1  0  0  0  0
  2 14  1  0  0  0  0
  2 15  1  0  0  0  0
  3 16  1  0  0  0  0
  3 17  1  0  0  0  0
  4 18  1  0  0  0  0
  4 19  1  0  0  0  0
  5 20  1  0  0  0  0
  6 21  1  0  0  0  0
  7 22  1  0  0  0  0
  7 23  1  0  0  0  0
  8 24  1  0  0  0  0
  8 25  1  0  0  0  0
  9 26  1  0  0  0  0
 10 27  1  0  0  0  0
 10 28  1  0  0  0  0
 11 29  1  0  0  0  0
 11 30  1  0  0  0  0
 11 31  1  0  0  0  0
M  END
>  <Alias name>
Perfluoro-2-methyldecalin

>  <Surface tension>   dyn/cm
19.2

$$$$
2-Methylhexane
  ChemBrain IXL

 23 22  0  0  0  0  0  0  0  0  1 V2000
    3.7252    3.5144   -0.3866 C   0  0  0  0  0  0  0  0  0  0  0  0
    3.6514    4.8587    0.3788 C   0  0  0  0  0  0  0  0  0  0  0  0
    4.7721    5.8205   -0.1155 C   0  0  0  0  0  0  0  0  0  0  0  0
    6.1696    5.2211    0.1954 C   0  0  0  0  0  0  0  0  0  0  0  0
    7.2690    6.2204   -0.2367 C   0  0  0  0  0  0  0  0  0  0  0  0
    8.6588    5.6271    0.0749 C   0  0  0  0  0  0  0  0  0  0  0  0
    2.2735    5.5108    0.1291 C   0  0  0  0  0  0  0  0  0  0  0  0
    4.6591    3.0227   -0.1683 H   0  0  0  0  0  0  0  0  0  0  0  0
    3.6546    3.6995   -1.4486 H   0  0  0  0  0  0  0  0  0  0  0  0
    2.9072    2.8809   -0.0772 H   0  0  0  0  0  0  0  0  0  0  0  0
    3.7734    4.6773    1.4366 H   0  0  0  0  0  0  0  0  0  0  0  0
    4.6737    5.9711   -1.1816 H   0  0  0  0  0  0  0  0  0  0  0  0
    4.6730    6.7709    0.3903 H   0  0  0  0  0  0  0  0  0  0  0  0
    6.2526    5.0328    1.2565 H   0  0  0  0  0  0  0  0  0  0  0  0
    6.2959    4.2966   -0.3449 H   0  0  0  0  0  0  0  0  0  0  0  0
    7.1883    6.4080   -1.2976 H   0  0  0  0  0  0  0  0  0  0  0  0
    7.1453    7.1480    0.3031 H   0  0  0  0  0  0  0  0  0  0  0  0
    9.4244    6.3252   -0.2298 H   0  0  0  0  0  0  0  0  0  0  0  0
    8.7829    4.6993   -0.4635 H   0  0  0  0  0  0  0  0  0  0  0  0
    8.7423    5.4419    1.1361 H   0  0  0  0  0  0  0  0  0  0  0  0
    1.4933    4.8525    0.4833 H   0  0  0  0  0  0  0  0  0  0  0  0
    2.2190    6.4503    0.6588 H   0  0  0  0  0  0  0  0  0  0  0  0
    2.1439    5.6860   -0.9291 H   0  0  0  0  0  0  0  0  0  0  0  0
  1  2  1  0  0  0  0
  2  3  1  0  0  0  0
  3  4  1  0  0  0  0
  4  5  1  0  0  0  0
  5  6  1  0  0  0  0
  2  7  1  0  0  0  0
  1  8  1  0  0  0  0
  1  9  1  0  0  0  0
  1 10  1  0  0  0  0
  2 11  1  0  0  0  0
  3 12  1  0  0  0  0
  3 13  1  0  0  0  0
  4 14  1  0  0  0  0
  4 15  1  0  0  0  0
  5 16  1  0  0  0  0
  5 17  1  0  0  0  0
  6 18  1  0  0  0  0
  6 19  1  0  0  0  0
  6 20  1  0  0  0  0
  7 21  1  0  0  0  0
  7 22  1  0  0  0  0
  7 23  1  0  0  0  0
M  END
>  <Alias name>
2-Methylhexane

>  <Surface tension>   dyn/cm
19.29

$$$$
Bis(perfluorooctyl) 3-methylglutarate
  ChemBrain IXL

 68 67  0  0  0  0  0  0  0  0  1 V2000
    1.7537    7.1901   -1.2860 O   0  0  0  0  0  0  0  0  0  0  0  0
    2.6582    7.1532   -0.4681 C   0  0  0  0  0  0  0  0  0  0  0  0
    7.2788    6.2082    1.9596 O   0  0  0  0  0  0  0  0  0  0  0  0
    2.3592    6.8707    0.9536 C   0  0  0  0  0  0  0  0  0  0  0  0
    3.5734    7.2568    1.8203 C   0  0  0  0  0  0  0  0  0  0  0  0
    6.0019    6.9233    2.0976 C   0  0  0  0  0  0  0  0  0  0  0  0
    5.9291    7.9093    2.8124 O   0  0  0  0  0  0  0  0  0  0  0  0
    4.8047    6.4472    1.3693 C   0  0  0  0  0  0  0  0  0  0  0  0
    4.0450    7.3892   -0.8948 O   0  0  0  0  0  0  0  0  0  0  0  0
    9.6256    5.5417    0.3954 C   0  0  0  0  0  0  0  0  0  0  0  0
    9.6318    6.6010    1.2483 F   0  0  0  0  0  0  0  0  0  0  0  0
    9.2113    5.9515   -0.8335 F   0  0  0  0  0  0  0  0  0  0  0  0
   11.0482    4.9588    0.2898 C   0  0  0  0  0  0  0  0  0  0  0  0
   11.4538    4.5284    1.5145 F   0  0  0  0  0  0  0  0  0  0  0  0
   11.0464    3.9135   -0.5803 F   0  0  0  0  0  0  0  0  0  0  0  0
    8.6654    4.4599    0.9268 C   0  0  0  0  0  0  0  0  0  0  0  0
    9.0916    4.0349    2.1463 F   0  0  0  0  0  0  0  0  0  0  0  0
    8.6429    3.4097    0.0631 F   0  0  0  0  0  0  0  0  0  0  0  0
    7.2475    5.0498    1.0552 C   0  0  0  0  0  0  0  0  0  0  0  0
    6.8075    5.4431   -0.1701 F   0  0  0  0  0  0  0  0  0  0  0  0
    6.4073    4.1054    1.5570 F   0  0  0  0  0  0  0  0  0  0  0  0
    6.1804    9.1497   -1.7405 C   0  0  0  0  0  0  0  0  0  0  0  0
    6.0050    8.8367   -0.4287 F   0  0  0  0  0  0  0  0  0  0  0  0
    5.4627   10.2654   -2.0403 F   0  0  0  0  0  0  0  0  0  0  0  0
    7.6746    9.4122   -2.0106 C   0  0  0  0  0  0  0  0  0  0  0  0
    8.3910    8.2928   -1.7217 F   0  0  0  0  0  0  0  0  0  0  0  0
    7.8485    9.7363   -3.3199 F   0  0  0  0  0  0  0  0  0  0  0  0
    5.6980    7.9777   -2.6172 C   0  0  0  0  0  0  0  0  0  0  0  0
    6.4352    6.8695   -2.3380 F   0  0  0  0  0  0  0  0  0  0  0  0
    5.8465    8.3022   -3.9295 F   0  0  0  0  0  0  0  0  0  0  0  0
    4.2122    7.6938   -2.3231 C   0  0  0  0  0  0  0  0  0  0  0  0
    3.4697    8.7873   -2.6434 F   0  0  0  0  0  0  0  0  0  0  0  0
    3.7983    6.6316   -3.0647 F   0  0  0  0  0  0  0  0  0  0  0  0
   12.0132    6.0478   -0.2175 C   0  0  0  0  0  0  0  0  0  0  0  0
   12.0113    7.0951    0.6501 F   0  0  0  0  0  0  0  0  0  0  0  0
   11.6104    6.4747   -1.4443 F   0  0  0  0  0  0  0  0  0  0  0  0
    8.1602   10.5757   -1.1245 C   0  0  0  0  0  0  0  0  0  0  0  0
    7.9819   10.2535    0.1847 F   0  0  0  0  0  0  0  0  0  0  0  0
    7.4470   11.6963   -1.4168 F   0  0  0  0  0  0  0  0  0  0  0  0
    3.2684    6.9471    3.2988 C   0  0  0  0  0  0  0  0  0  0  0  0
   13.4368    5.4665   -0.3178 C   0  0  0  0  0  0  0  0  0  0  0  0
   13.8376    5.0348    0.9080 F   0  0  0  0  0  0  0  0  0  0  0  0
   13.4398    4.4225   -1.1894 F   0  0  0  0  0  0  0  0  0  0  0  0
    9.6557   10.8347   -1.3908 C   0  0  0  0  0  0  0  0  0  0  0  0
    9.8338   11.1578   -2.6998 F   0  0  0  0  0  0  0  0  0  0  0  0
   10.3688    9.7139   -1.0994 F   0  0  0  0  0  0  0  0  0  0  0  0
   10.1415   11.9976   -0.5039 C   0  0  0  0  0  0  0  0  0  0  0  0
    9.9645   11.6740    0.8051 F   0  0  0  0  0  0  0  0  0  0  0  0
    9.4275   13.1181   -0.7944 F   0  0  0  0  0  0  0  0  0  0  0  0
   14.4029    6.5572   -0.8194 C   0  0  0  0  0  0  0  0  0  0  0  0
   14.0029    6.9880   -2.0458 F   0  0  0  0  0  0  0  0  0  0  0  0
   14.3989    7.6018    0.0515 F   0  0  0  0  0  0  0  0  0  0  0  0
   15.8268    5.9763   -0.9183 C   0  0  0  0  0  0  0  0  0  0  0  0
   16.6793    6.9388   -1.3614 F   0  0  0  0  0  0  0  0  0  0  0  0
   16.2270    5.5459    0.3082 F   0  0  0  0  0  0  0  0  0  0  0  0
   15.8307    4.9315   -1.7889 F   0  0  0  0  0  0  0  0  0  0  0  0
   11.6367   12.2575   -0.7712 C   0  0  0  0  0  0  0  0  0  0  0  0
   12.3506   11.1369   -0.4813 F   0  0  0  0  0  0  0  0  0  0  0  0
   11.8136   12.5817   -2.0801 F   0  0  0  0  0  0  0  0  0  0  0  0
   12.0655   13.2834    0.0119 F   0  0  0  0  0  0  0  0  0  0  0  0
    2.1495    5.8152    1.0756 H   0  0  0  0  0  0  0  0  0  0  0  0
    1.4967    7.4482    1.2627 H   0  0  0  0  0  0  0  0  0  0  0  0
    3.7758    8.3147    1.7074 H   0  0  0  0  0  0  0  0  0  0  0  0
    4.6451    5.3978    1.5840 H   0  0  0  0  0  0  0  0  0  0  0  0
    4.9534    6.5794    0.3048 H   0  0  0  0  0  0  0  0  0  0  0  0
    3.0729    5.8880    3.4128 H   0  0  0  0  0  0  0  0  0  0  0  0
    4.1191    7.2249    3.9087 H   0  0  0  0  0  0  0  0  0  0  0  0
    2.3989    7.5107    3.6137 H   0  0  0  0  0  0  0  0  0  0  0  0
  1  2  2  0  0  0  0
  2  4  1  0  0  0  0
  4  5  1  0  0  0  0
  6  7  2  0  0  0  0
  5  8  1  0  0  0  0
  6  8  1  0  0  0  0
  6  3  1  0  0  0  0
  2  9  1  0  0  0  0
 10 11  1  0  0  0  0
 10 12  1  0  0  0  0
 13 14  1  0  0  0  0
 13 15  1  0  0  0  0
 10 13  1  0  0  0  0
 16 17  1  0  0  0  0
 16 18  1  0  0  0  0
 16 10  1  0  0  0  0
 19 20  1  0  0  0  0
 19 21  1  0  0  0  0
 19 16  1  0  0  0  0
 22 23  1  0  0  0  0
 22 24  1  0  0  0  0
 25 26  1  0  0  0  0
 25 27  1  0  0  0  0
 22 25  1  0  0  0  0
 28 29  1  0  0  0  0
 28 30  1  0  0  0  0
 28 22  1  0  0  0  0
 31 32  1  0  0  0  0
 31 33  1  0  0  0  0
 31 28  1  0  0  0  0
 31  9  1  0  0  0  0
 19  3  1  0  0  0  0
 34 35  1  0  0  0  0
 34 36  1  0  0  0  0
 34 13  1  0  0  0  0
 37 38  1  0  0  0  0
 37 39  1  0  0  0  0
 37 25  1  0  0  0  0
  5 40  1  0  0  0  0
 41 42  1  0  0  0  0
 41 43  1  0  0  0  0
 44 45  1  0  0  0  0
 44 46  1  0  0  0  0
 44 37  1  0  0  0  0
 41 34  1  0  0  0  0
 47 48  1  0  0  0  0
 47 49  1  0  0  0  0
 50 51  1  0  0  0  0
 50 52  1  0  0  0  0
 50 41  1  0  0  0  0
 47 44  1  0  0  0  0
 53 54  1  0  0  0  0
 53 55  1  0  0  0  0
 53 56  1  0  0  0  0
 57 58  1  0  0  0  0
 57 59  1  0  0  0  0
 57 60  1  0  0  0  0
 57 47  1  0  0  0  0
 53 50  1  0  0  0  0
  4 61  1  0  0  0  0
  4 62  1  0  0  0  0
  5 63  1  0  0  0  0
  8 64  1  0  0  0  0
  8 65  1  0  0  0  0
 40 66  1  0  0  0  0
 40 67  1  0  0  0  0
 40 68  1  0  0  0  0
M  END
>  <Alias name>
Bis(perfluorooctyl) 3-methylglutarate

>  <Surface tension>   dyn/cm
19.5

$$$$
Isopropylamine
  ChemBrain IXL

 13 12  0  0  0  0  0  0  0  0  1 V2000
    2.3649    4.1502    0.3014 N   0  0  0  0  0  0  0  0  0  0  0  0
    3.5332    3.4935   -0.3025 C   0  0  0  0  0  0  0  0  0  0  0  0
    4.8223    4.0671    0.3171 C   0  0  0  0  0  0  0  0  0  0  0  0
    3.4654    1.9773   -0.0354 C   0  0  0  0  0  0  0  0  0  0  0  0
    2.4093    5.1429    0.1265 H   0  0  0  0  0  0  0  0  0  0  0  0
    1.5209    3.7746   -0.1043 H   0  0  0  0  0  0  0  0  0  0  0  0
    3.5356    3.6721   -1.3707 H   0  0  0  0  0  0  0  0  0  0  0  0
    4.8699    5.1326    0.1293 H   0  0  0  0  0  0  0  0  0  0  0  0
    5.6830    3.5833   -0.1278 H   0  0  0  0  0  0  0  0  0  0  0  0
    4.8198    3.8885    1.3853 H   0  0  0  0  0  0  0  0  0  0  0  0
    4.3262    1.4936   -0.4803 H   0  0  0  0  0  0  0  0  0  0  0  0
    3.4628    1.7987    1.0327 H   0  0  0  0  0  0  0  0  0  0  0  0
    2.5595    1.5742   -0.4711 H   0  0  0  0  0  0  0  0  0  0  0  0
  1  2  1  0  0  0  0
  2  3  1  0  0  0  0
  2  4  1  0  0  0  0
  1  5  1  0  0  0  0
  1  6  1  0  0  0  0
  2  7  1  0  0  0  0
  3  8  1  0  0  0  0
  3  9  1  0  0  0  0
  3 10  1  0  0  0  0
  4 11  1  0  0  0  0
  4 12  1  0  0  0  0
  4 13  1  0  0  0  0
M  END
>  <Alias name>
Isopropylamine

>  <Surface tension>   dyn/cm
19.53

$$$$
3,3-Dimethylpentane
  ChemBrain IXL

 23 22  0  0  0  0  0  0  0  0  1 V2000
    6.1602    2.2966   -0.0270 C   0  0  0  0  0  0  0  0  0  0  0  0
    5.5723    3.4011   -0.9369 C   0  0  0  0  0  0  0  0  0  0  0  0
    4.5624    4.2847   -0.1364 C   0  0  0  0  0  0  0  0  0  0  0  0
    3.3530    3.4003    0.3422 C   0  0  0  0  0  0  0  0  0  0  0  0
    2.2785    4.2690    1.0502 C   0  0  0  0  0  0  0  0  0  0  0  0
    4.0498    5.4199   -1.0610 C   0  0  0  0  0  0  0  0  0  0  0  0
    5.2862    4.9095    1.0907 C   0  0  0  0  0  0  0  0  0  0  0  0
    5.3728    1.6390    0.3016 H   0  0  0  0  0  0  0  0  0  0  0  0
    6.8925    1.7283   -0.5811 H   0  0  0  0  0  0  0  0  0  0  0  0
    6.6326    2.7510    0.8312 H   0  0  0  0  0  0  0  0  0  0  0  0
    6.3764    4.0233   -1.3033 H   0  0  0  0  0  0  0  0  0  0  0  0
    5.0653    2.9435   -1.7743 H   0  0  0  0  0  0  0  0  0  0  0  0
    3.7084    2.6508    1.0307 H   0  0  0  0  0  0  0  0  0  0  0  0
    2.9067    2.9143   -0.5135 H   0  0  0  0  0  0  0  0  0  0  0  0
    1.8848    4.9960    0.3599 H   0  0  0  0  0  0  0  0  0  0  0  0
    2.7171    4.7734    1.8950 H   0  0  0  0  0  0  0  0  0  0  0  0
    1.4758    3.6329    1.3925 H   0  0  0  0  0  0  0  0  0  0  0  0
    4.8906    5.9881   -1.4323 H   0  0  0  0  0  0  0  0  0  0  0  0
    3.3960    6.0726   -0.5058 H   0  0  0  0  0  0  0  0  0  0  0  0
    3.5104    4.9913   -1.8929 H   0  0  0  0  0  0  0  0  0  0  0  0
    4.6145    5.5759    1.6077 H   0  0  0  0  0  0  0  0  0  0  0  0
    6.1506    5.4643    0.7544 H   0  0  0  0  0  0  0  0  0  0  0  0
    5.6023    4.1255    1.7633 H   0  0  0  0  0  0  0  0  0  0  0  0
  1  2  1  0  0  0  0
  2  3  1  0  0  0  0
  3  4  1  0  0  0  0
  4  5  1  0  0  0  0
  3  6  1  0  0  0  0
  3  7  1  0  0  0  0
  1  8  1  0  0  0  0
  1  9  1  0  0  0  0
  1 10  1  0  0  0  0
  2 11  1  0  0  0  0
  2 12  1  0  0  0  0
  4 13  1  0  0  0  0
  4 14  1  0  0  0  0
  5 15  1  0  0  0  0
  5 16  1  0  0  0  0
  5 17  1  0  0  0  0
  6 18  1  0  0  0  0
  6 19  1  0  0  0  0
  6 20  1  0  0  0  0
  7 21  1  0  0  0  0
  7 22  1  0  0  0  0
  7 23  1  0  0  0  0
M  END
>  <Alias name>
3,3-Dimethylpentane

>  <Surface tension>   dyn/cm
19.6

$$$$
2,2-Dimethylhexane
  ChemBrain IXL

 26 25  0  0  0  0  0  0  0  0  1 V2000
    3.7631    4.6151    1.4200 C   0  0  0  0  0  0  0  0  0  0  0  0
    3.6293    5.0169   -0.0778 C   0  0  0  0  0  0  0  0  0  0  0  0
    4.8363    5.9233   -0.4878 C   0  0  0  0  0  0  0  0  0  0  0  0
    6.1806    5.1771   -0.2569 C   0  0  0  0  0  0  0  0  0  0  0  0
    7.3585    6.1095   -0.6275 C   0  0  0  0  0  0  0  0  0  0  0  0
    8.6942    5.3721   -0.3972 C   0  0  0  0  0  0  0  0  0  0  0  0
    3.5987    3.7421   -0.9616 C   0  0  0  0  0  0  0  0  0  0  0  0
    2.3181    5.8154   -0.2796 C   0  0  0  0  0  0  0  0  0  0  0  0
    4.1955    5.4390    1.9704 H   0  0  0  0  0  0  0  0  0  0  0  0
    4.4014    3.7477    1.5140 H   0  0  0  0  0  0  0  0  0  0  0  0
    2.7841    4.4048    1.8277 H   0  0  0  0  0  0  0  0  0  0  0  0
    4.7479    6.1869   -1.5327 H   0  0  0  0  0  0  0  0  0  0  0  0
    4.8232    6.8247    0.1095 H   0  0  0  0  0  0  0  0  0  0  0  0
    6.2632    4.8925    0.7817 H   0  0  0  0  0  0  0  0  0  0  0  0
    6.2166    4.2951   -0.8757 H   0  0  0  0  0  0  0  0  0  0  0  0
    7.2798    6.3934   -1.6669 H   0  0  0  0  0  0  0  0  0  0  0  0
    7.3258    6.9947   -0.0092 H   0  0  0  0  0  0  0  0  0  0  0  0
    9.5146    6.0238   -0.6589 H   0  0  0  0  0  0  0  0  0  0  0  0
    8.7273    4.4863   -1.0140 H   0  0  0  0  0  0  0  0  0  0  0  0
    8.7760    5.0903    0.6426 H   0  0  0  0  0  0  0  0  0  0  0  0
    4.4826    3.1528   -0.7799 H   0  0  0  0  0  0  0  0  0  0  0  0
    3.5622    4.0262   -2.0032 H   0  0  0  0  0  0  0  0  0  0  0  0
    2.7235    3.1578   -0.7178 H   0  0  0  0  0  0  0  0  0  0  0  0
    1.4758    5.2057    0.0140 H   0  0  0  0  0  0  0  0  0  0  0  0
    2.3436    6.7093    0.3263 H   0  0  0  0  0  0  0  0  0  0  0  0
    2.2190    6.0887   -1.3202 H   0  0  0  0  0  0  0  0  0  0  0  0
  1  2  1  0  0  0  0
  2  3  1  0  0  0  0
  3  4  1  0  0  0  0
  4  5  1  0  0  0  0
  5  6  1  0  0  0  0
  2  7  1  0  0  0  0
  2  8  1  0  0  0  0
  1  9  1  0  0  0  0
  1 10  1  0  0  0  0
  1 11  1  0  0  0  0
  3 12  1  0  0  0  0
  3 13  1  0  0  0  0
  4 14  1  0  0  0  0
  4 15  1  0  0  0  0
  5 16  1  0  0  0  0
  5 17  1  0  0  0  0
  6 18  1  0  0  0  0
  6 19  1  0  0  0  0
  6 20  1  0  0  0  0
  7 21  1  0  0  0  0
  7 22  1  0  0  0  0
  7 23  1  0  0  0  0
  8 24  1  0  0  0  0
  8 25  1  0  0  0  0
  8 26  1  0  0  0  0
M  END
>  <Alias name>
2,2-Dimethylhexane

>  <Surface tension>   dyn/cm
19.61

$$$$
2,2,4-Trimethylhexane
  ChemBrain IXL

 29 28  0  0  0  0  0  0  0  0  1 V2000
    4.1102    6.6092   -0.1315 C   0  0  0  0  0  0  0  0  0  0  0  0
    3.5013    5.2151    0.1280 C   0  0  0  0  0  0  0  0  0  0  0  0
    4.3632    4.0715   -0.5518 C   0  0  0  0  0  0  0  0  0  0  0  0
    5.8822    4.1301   -0.1237 C   0  0  0  0  0  0  0  0  0  0  0  0
    6.6906    5.0815   -1.0832 C   0  0  0  0  0  0  0  0  0  0  0  0
    8.1708    5.1471   -0.6406 C   0  0  0  0  0  0  0  0  0  0  0  0
    2.0714    5.1744   -0.4633 C   0  0  0  0  0  0  0  0  0  0  0  0
    3.4167    4.9707    1.6614 C   0  0  0  0  0  0  0  0  0  0  0  0
    6.4772    2.7009   -0.2171 C   0  0  0  0  0  0  0  0  0  0  0  0
    3.4425    7.3684    0.2500 H   0  0  0  0  0  0  0  0  0  0  0  0
    4.2472    6.7527   -1.1935 H   0  0  0  0  0  0  0  0  0  0  0  0
    5.0598    6.6875    0.3724 H   0  0  0  0  0  0  0  0  0  0  0  0
    4.2952    4.1572   -1.6275 H   0  0  0  0  0  0  0  0  0  0  0  0
    3.9532    3.1163   -0.2511 H   0  0  0  0  0  0  0  0  0  0  0  0
    5.9621    4.4775    0.8913 H   0  0  0  0  0  0  0  0  0  0  0  0
    6.6370    4.7007   -2.0927 H   0  0  0  0  0  0  0  0  0  0  0  0
    6.2794    6.0613   -1.0580 H   0  0  0  0  0  0  0  0  0  0  0  0
    8.7036    5.8410   -1.2737 H   0  0  0  0  0  0  0  0  0  0  0  0
    8.6181    4.1711   -0.7259 H   0  0  0  0  0  0  0  0  0  0  0  0
    8.2262    5.4814    0.3852 H   0  0  0  0  0  0  0  0  0  0  0  0
    1.6260    4.2106   -0.2632 H   0  0  0  0  0  0  0  0  0  0  0  0
    1.4712    5.9495   -0.0090 H   0  0  0  0  0  0  0  0  0  0  0  0
    2.1180    5.3346   -1.5307 H   0  0  0  0  0  0  0  0  0  0  0  0
    2.7805    5.7205    2.1105 H   0  0  0  0  0  0  0  0  0  0  0  0
    4.4008    5.0325    2.0950 H   0  0  0  0  0  0  0  0  0  0  0  0
    3.0022    3.9902    1.8481 H   0  0  0  0  0  0  0  0  0  0  0  0
    7.4901    2.7033    0.1493 H   0  0  0  0  0  0  0  0  0  0  0  0
    6.4659    2.3722   -1.2461 H   0  0  0  0  0  0  0  0  0  0  0  0
    5.8832    2.0265    0.3816 H   0  0  0  0  0  0  0  0  0  0  0  0
  1  2  1  0  0  0  0
  2  3  1  0  0  0  0
  3  4  1  0  0  0  0
  4  5  1  0  0  0  0
  5  6  1  0  0  0  0
  2  7  1  0  0  0  0
  2  8  1  0  0  0  0
  4  9  1  0  0  0  0
  1 10  1  0  0  0  0
  1 11  1  0  0  0  0
  1 12  1  0  0  0  0
  3 13  1  0  0  0  0
  3 14  1  0  0  0  0
  4 15  1  0  0  0  0
  5 16  1  0  0  0  0
  5 17  1  0  0  0  0
  6 18  1  0  0  0  0
  6 19  1  0  0  0  0
  6 20  1  0  0  0  0
  7 21  1  0  0  0  0
  7 22  1  0  0  0  0
  7 23  1  0  0  0  0
  8 24  1  0  0  0  0
  8 25  1  0  0  0  0
  8 26  1  0  0  0  0
  9 27  1  0  0  0  0
  9 28  1  0  0  0  0
  9 29  1  0  0  0  0
M  END
>  <Alias name>
2,2,4-Trimethylhexane

>  <Surface tension>   dyn/cm
19.67

$$$$
Diisopropylamine
  ChemBrain IXL

 22 21  0  0  0  0  0  0  0  0  1 V2000
    2.9280    3.7048   -0.9860 C   0  0  0  0  0  0  0  0  0  0  0  0
    3.4617    4.3758    0.2982 C   0  0  0  0  0  0  0  0  0  0  0  0
    4.7198    5.0929    0.0040 N   0  0  0  0  0  0  0  0  0  0  0  0
    5.7380    4.1447   -0.4936 C   0  0  0  0  0  0  0  0  0  0  0  0
    7.0416    4.9098   -0.7940 C   0  0  0  0  0  0  0  0  0  0  0  0
    6.0148    3.0644    0.5742 C   0  0  0  0  0  0  0  0  0  0  0  0
    2.4153    5.3786    0.8218 C   0  0  0  0  0  0  0  0  0  0  0  0
    4.5482    5.7997   -0.6956 H   0  0  0  0  0  0  0  0  0  0  0  0
    1.9914    3.2062   -0.7693 H   0  0  0  0  0  0  0  0  0  0  0  0
    2.7678    4.4583   -1.7472 H   0  0  0  0  0  0  0  0  0  0  0  0
    3.6474    2.9795   -1.3416 H   0  0  0  0  0  0  0  0  0  0  0  0
    3.6422    3.6212    1.0514 H   0  0  0  0  0  0  0  0  0  0  0  0
    5.3826    3.6737   -1.3999 H   0  0  0  0  0  0  0  0  0  0  0  0
    6.8510    5.6668   -1.5445 H   0  0  0  0  0  0  0  0  0  0  0  0
    7.7899    4.2181   -1.1608 H   0  0  0  0  0  0  0  0  0  0  0  0
    7.4000    5.3822    0.1123 H   0  0  0  0  0  0  0  0  0  0  0  0
    6.7834    2.3914    0.2149 H   0  0  0  0  0  0  0  0  0  0  0  0
    5.1092    2.5053    0.7672 H   0  0  0  0  0  0  0  0  0  0  0  0
    6.3490    3.5381    1.4889 H   0  0  0  0  0  0  0  0  0  0  0  0
    1.4922    4.8561    1.0405 H   0  0  0  0  0  0  0  0  0  0  0  0
    2.7861    5.8492    1.7239 H   0  0  0  0  0  0  0  0  0  0  0  0
    2.2322    6.1354    0.0691 H   0  0  0  0  0  0  0  0  0  0  0  0
  1  2  1  0  0  0  0
  2  3  1  0  0  0  0
  3  4  1  0  0  0  0
  4  5  1  0  0  0  0
  4  6  1  0  0  0  0
  2  7  1  0  0  0  0
  3  8  1  0  0  0  0
  1  9  1  0  0  0  0
  1 10  1  0  0  0  0
  1 11  1  0  0  0  0
  2 12  1  0  0  0  0
  4 13  1  0  0  0  0
  5 14  1  0  0  0  0
  5 15  1  0  0  0  0
  5 16  1  0  0  0  0
  6 17  1  0  0  0  0
  6 18  1  0  0  0  0
  6 19  1  0  0  0  0
  7 20  1  0  0  0  0
  7 21  1  0  0  0  0
  7 22  1  0  0  0  0
M  END
>  <Alias name>
Diisopropylamine

>  <Surface tension>   dyn/cm
19.68

$$$$
2-Chloropropane
  ChemBrain IXL

 11 10  0  0  0  0  0  0  0  0  1 V2000
    2.1636    3.2990    0.4070 C   0  0  0  0  0  0  0  0  0  0  0  0
    3.3521    2.7373   -0.3976 C   0  0  0  0  0  0  0  0  0  0  0  0
    4.3225    3.8822   -0.7481 C   0  0  0  0  0  0  0  0  0  0  0  0
    4.2055    1.5123    0.5789 Cl  0  0  0  0  0  0  0  0  0  0  0  0
    1.4818    2.4944    0.6531 H   0  0  0  0  0  0  0  0  0  0  0  0
    2.5284    3.7548    1.3192 H   0  0  0  0  0  0  0  0  0  0  0  0
    1.6455    4.0426   -0.1858 H   0  0  0  0  0  0  0  0  0  0  0  0
    2.9871    2.2816   -1.3097 H   0  0  0  0  0  0  0  0  0  0  0  0
    3.8045    4.6257   -1.3411 H   0  0  0  0  0  0  0  0  0  0  0  0
    5.1574    3.4873   -1.3136 H   0  0  0  0  0  0  0  0  0  0  0  0
    4.6876    4.3380    0.1639 H   0  0  0  0  0  0  0  0  0  0  0  0
  1  2  1  0  0  0  0
  2  3  1  0  0  0  0
  2  4  1  0  0  0  0
  1  5  1  0  0  0  0
  1  6  1  0  0  0  0
  1  7  1  0  0  0  0
  2  8  1  0  0  0  0
  3  9  1  0  0  0  0
  3 10  1  0  0  0  0
  3 11  1  0  0  0  0
M  END
>  <Alias name>
2-Chloropropane

>  <Surface tension>   dyn/cm
19.69

$$$$
2,2,3-Trimethylpentane
  ChemBrain IXL

 26 25  0  0  0  0  0  0  0  0  1 V2000
    2.8485    4.1700    1.2921 C   0  0  0  0  0  0  0  0  0  0  0  0
    3.3250    4.7293   -0.0822 C   0  0  0  0  0  0  0  0  0  0  0  0
    4.2562    3.6617   -0.8375 C   0  0  0  0  0  0  0  0  0  0  0  0
    5.6328    3.4467   -0.0941 C   0  0  0  0  0  0  0  0  0  0  0  0
    6.6966    4.4774   -0.5841 C   0  0  0  0  0  0  0  0  0  0  0  0
    2.0810    5.0279   -0.9581 C   0  0  0  0  0  0  0  0  0  0  0  0
    4.0873    6.0498    0.1550 C   0  0  0  0  0  0  0  0  0  0  0  0
    3.5172    2.2954   -0.9185 C   0  0  0  0  0  0  0  0  0  0  0  0
    3.7021    3.9251    1.9017 H   0  0  0  0  0  0  0  0  0  0  0  0
    2.2510    3.2869    1.1375 H   0  0  0  0  0  0  0  0  0  0  0  0
    2.2527    4.9182    1.7959 H   0  0  0  0  0  0  0  0  0  0  0  0
    4.4515    4.0078   -1.8431 H   0  0  0  0  0  0  0  0  0  0  0  0
    5.4948    3.5388    0.9688 H   0  0  0  0  0  0  0  0  0  0  0  0
    5.9973    2.4537   -0.3175 H   0  0  0  0  0  0  0  0  0  0  0  0
    6.3886    5.4684   -0.3526 H   0  0  0  0  0  0  0  0  0  0  0  0
    6.8203    4.3820   -1.6526 H   0  0  0  0  0  0  0  0  0  0  0  0
    7.6388    4.2752   -0.0966 H   0  0  0  0  0  0  0  0  0  0  0  0
    1.4920    4.1334   -1.0701 H   0  0  0  0  0  0  0  0  0  0  0  0
    1.4832    5.7922   -0.4830 H   0  0  0  0  0  0  0  0  0  0  0  0
    2.3997    5.3741   -1.9305 H   0  0  0  0  0  0  0  0  0  0  0  0
    3.4082    6.7884    0.5565 H   0  0  0  0  0  0  0  0  0  0  0  0
    4.4935    6.4068   -0.7802 H   0  0  0  0  0  0  0  0  0  0  0  0
    4.8856    5.8834    0.8595 H   0  0  0  0  0  0  0  0  0  0  0  0
    4.1200    1.5962   -1.4797 H   0  0  0  0  0  0  0  0  0  0  0  0
    3.3572    1.9091    0.0742 H   0  0  0  0  0  0  0  0  0  0  0  0
    2.5699    2.4243   -1.4125 H   0  0  0  0  0  0  0  0  0  0  0  0
  1  2  1  0  0  0  0
  2  3  1  0  0  0  0
  3  4  1  0  0  0  0
  4  5  1  0  0  0  0
  2  6  1  0  0  0  0
  2  7  1  0  0  0  0
  3  8  1  0  0  0  0
  1  9  1  0  0  0  0
  1 10  1  0  0  0  0
  1 11  1  0  0  0  0
  3 12  1  0  0  0  0
  4 13  1  0  0  0  0
  4 14  1  0  0  0  0
  5 15  1  0  0  0  0
  5 16  1  0  0  0  0
  5 17  1  0  0  0  0
  6 18  1  0  0  0  0
  6 19  1  0  0  0  0
  6 20  1  0  0  0  0
  7 21  1  0  0  0  0
  7 22  1  0  0  0  0
  7 23  1  0  0  0  0
  8 24  1  0  0  0  0
  8 25  1  0  0  0  0
  8 26  1  0  0  0  0
M  END
>  <Alias name>
2,2,3-Trimethylpentane

>  <Surface tension>   dyn/cm
19.77

$$$$
3-Methylhexane
  ChemBrain IXL

 23 22  0  0  0  0  0  0  0  0  1 V2000
    1.9287    5.6636    0.4898 C   0  0  0  0  0  0  0  0  0  0  0  0
    3.4712    5.6008    0.5896 C   0  0  0  0  0  0  0  0  0  0  0  0
    3.9948    4.2677   -0.0194 C   0  0  0  0  0  0  0  0  0  0  0  0
    5.5420    4.2544    0.0311 C   0  0  0  0  0  0  0  0  0  0  0  0
    6.0985    5.4558   -0.7719 C   0  0  0  0  0  0  0  0  0  0  0  0
    7.6452    5.4514   -0.7259 C   0  0  0  0  0  0  0  0  0  0  0  0
    3.4478    3.0639    0.7858 C   0  0  0  0  0  0  0  0  0  0  0  0
    1.4932    4.8764    1.0827 H   0  0  0  0  0  0  0  0  0  0  0  0
    1.5850    6.6191    0.8574 H   0  0  0  0  0  0  0  0  0  0  0  0
    1.6297    5.5469   -0.5412 H   0  0  0  0  0  0  0  0  0  0  0  0
    3.7675    5.6651    1.6268 H   0  0  0  0  0  0  0  0  0  0  0  0
    3.8956    6.4315    0.0445 H   0  0  0  0  0  0  0  0  0  0  0  0
    3.6699    4.1896   -1.0472 H   0  0  0  0  0  0  0  0  0  0  0  0
    5.8690    4.3256    1.0588 H   0  0  0  0  0  0  0  0  0  0  0  0
    5.9079    3.3332   -0.3998 H   0  0  0  0  0  0  0  0  0  0  0  0
    5.7701    5.3936   -1.7995 H   0  0  0  0  0  0  0  0  0  0  0  0
    5.7329    6.3770   -0.3412 H   0  0  0  0  0  0  0  0  0  0  0  0
    8.0041    6.4598   -0.8708 H   0  0  0  0  0  0  0  0  0  0  0  0
    8.0271    4.8315   -1.5238 H   0  0  0  0  0  0  0  0  0  0  0  0
    7.9868    5.0835    0.2316 H   0  0  0  0  0  0  0  0  0  0  0  0
    3.8487    2.1470    0.3783 H   0  0  0  0  0  0  0  0  0  0  0  0
    3.7445    3.1572    1.8205 H   0  0  0  0  0  0  0  0  0  0  0  0
    2.3727    3.0431    0.7201 H   0  0  0  0  0  0  0  0  0  0  0  0
  1  2  1  0  0  0  0
  2  3  1  0  0  0  0
  3  4  1  0  0  0  0
  4  5  1  0  0  0  0
  5  6  1  0  0  0  0
  3  7  1  0  0  0  0
  1  8  1  0  0  0  0
  1  9  1  0  0  0  0
  1 10  1  0  0  0  0
  2 11  1  0  0  0  0
  2 12  1  0  0  0  0
  3 13  1  0  0  0  0
  4 14  1  0  0  0  0
  4 15  1  0  0  0  0
  5 16  1  0  0  0  0
  5 17  1  0  0  0  0
  6 18  1  0  0  0  0
  6 19  1  0  0  0  0
  6 20  1  0  0  0  0
  7 21  1  0  0  0  0
  7 22  1  0  0  0  0
  7 23  1  0  0  0  0
M  END
>  <Alias name>
3-Methylhexane

>  <Surface tension>   dyn/cm
19.79

$$$$
Isooctane
  ChemBrain IXL

 26 25  0  0  0  0  0  0  0  0  1 V2000
    8.2960    5.5180   -0.4947 C   0  0  0  0  0  0  0  0  0  0  0  0
    7.0221    6.3586   -0.2818 C   0  0  0  0  0  0  0  0  0  0  0  0
    5.9128    5.4689    0.3122 C   0  0  0  0  0  0  0  0  0  0  0  0
    4.6388    6.3099    0.5253 C   0  0  0  0  0  0  0  0  0  0  0  0
    3.5294    5.4213    1.1221 C   0  0  0  0  0  0  0  0  0  0  0  0
    2.2575    6.2640    1.3389 C   0  0  0  0  0  0  0  0  0  0  0  0
    9.4052    6.4076   -1.0889 C   0  0  0  0  0  0  0  0  0  0  0  0
    3.2195    4.2641    0.1522 C   0  0  0  0  0  0  0  0  0  0  0  0
    8.0824    4.7066   -1.1747 H   0  0  0  0  0  0  0  0  0  0  0  0
    8.6250    5.1167    0.4525 H   0  0  0  0  0  0  0  0  0  0  0  0
    6.6931    6.7600   -1.2289 H   0  0  0  0  0  0  0  0  0  0  0  0
    7.2357    7.1699    0.3984 H   0  0  0  0  0  0  0  0  0  0  0  0
    5.6993    4.6578   -0.3680 H   0  0  0  0  0  0  0  0  0  0  0  0
    6.2417    5.0675    1.2593 H   0  0  0  0  0  0  0  0  0  0  0  0
    4.8532    7.1221    1.2040 H   0  0  0  0  0  0  0  0  0  0  0  0
    4.3089    6.7100   -0.4221 H   0  0  0  0  0  0  0  0  0  0  0  0
    3.8603    5.0191    2.0682 H   0  0  0  0  0  0  0  0  0  0  0  0
    1.9266    6.6663    0.3928 H   0  0  0  0  0  0  0  0  0  0  0  0
    2.4744    7.0748    2.0186 H   0  0  0  0  0  0  0  0  0  0  0  0
    9.6188    7.2190   -0.4089 H   0  0  0  0  0  0  0  0  0  0  0  0
   10.2980    5.8184   -1.2380 H   0  0  0  0  0  0  0  0  0  0  0  0
    9.0762    6.8088   -2.0361 H   0  0  0  0  0  0  0  0  0  0  0  0
    1.4803    5.6417    1.7572 H   0  0  0  0  0  0  0  0  0  0  0  0
    2.8902    4.6663   -0.7945 H   0  0  0  0  0  0  0  0  0  0  0  0
    2.4408    3.6431    0.5699 H   0  0  0  0  0  0  0  0  0  0  0  0
    4.1100    3.6721    0.0017 H   0  0  0  0  0  0  0  0  0  0  0  0
  1  2  1  0  0  0  0
  2  3  1  0  0  0  0
  3  4  1  0  0  0  0
  4  5  1  0  0  0  0
  5  6  1  0  0  0  0
  1  9  1  0  0  0  0
  1 10  1  0  0  0  0
  1  7  1  0  0  0  0
  2 11  1  0  0  0  0
  2 12  1  0  0  0  0
  3 13  1  0  0  0  0
  3 14  1  0  0  0  0
  4 15  1  0  0  0  0
  4 16  1  0  0  0  0
  5  8  1  0  0  0  0
  5 17  1  0  0  0  0
  6 18  1  0  0  0  0
  6 19  1  0  0  0  0
  7 20  1  0  0  0  0
  7 21  1  0  0  0  0
  7 22  1  0  0  0  0
  6 23  1  0  0  0  0
  8 24  1  0  0  0  0
  8 25  1  0  0  0  0
  8 26  1  0  0  0  0
M  END
>  <Alias name>
2-Methylheptane

>  <Surface tension>   dyn/cm
19.79

$$$$
Ethyl-n-propylether
  ChemBrain IXL

 18 17  0  0  0  0  0  0  0  0  1 V2000
    2.3258    5.1375    0.4166 C   0  0  0  0  0  0  0  0  0  0  0  0
    3.6268    4.3153    0.3402 C   0  0  0  0  0  0  0  0  0  0  0  0
    4.7567    5.2114    0.0550 O   0  0  0  0  0  0  0  0  0  0  0  0
    6.0653    4.5489   -0.0441 C   0  0  0  0  0  0  0  0  0  0  0  0
    7.1516    5.5999   -0.3440 C   0  0  0  0  0  0  0  0  0  0  0  0
    8.5234    4.9055   -0.4479 C   0  0  0  0  0  0  0  0  0  0  0  0
    1.4933    4.4774    0.6266 H   0  0  0  0  0  0  0  0  0  0  0  0
    2.4102    5.8744    1.2057 H   0  0  0  0  0  0  0  0  0  0  0  0
    2.1594    5.6386   -0.5290 H   0  0  0  0  0  0  0  0  0  0  0  0
    3.7932    3.8142    1.2858 H   0  0  0  0  0  0  0  0  0  0  0  0
    3.5424    3.5784   -0.4489 H   0  0  0  0  0  0  0  0  0  0  0  0
    6.2910    4.0535    0.8921 H   0  0  0  0  0  0  0  0  0  0  0  0
    6.0402    3.8177   -0.8426 H   0  0  0  0  0  0  0  0  0  0  0  0
    6.9259    6.0954   -1.2802 H   0  0  0  0  0  0  0  0  0  0  0  0
    7.1767    6.3312    0.4545 H   0  0  0  0  0  0  0  0  0  0  0  0
    9.2869    5.6442   -0.6587 H   0  0  0  0  0  0  0  0  0  0  0  0
    8.4983    4.1743   -1.2464 H   0  0  0  0  0  0  0  0  0  0  0  0
    8.7491    4.4101    0.4883 H   0  0  0  0  0  0  0  0  0  0  0  0
  1  2  1  0  0  0  0
  2  3  1  0  0  0  0
  3  4  1  0  0  0  0
  4  5  1  0  0  0  0
  5  6  1  0  0  0  0
  1  7  1  0  0  0  0
  1  8  1  0  0  0  0
  1  9  1  0  0  0  0
  2 10  1  0  0  0  0
  2 11  1  0  0  0  0
  4 12  1  0  0  0  0
  4 13  1  0  0  0  0
  5 14  1  0  0  0  0
  5 15  1  0  0  0  0
  6 16  1  0  0  0  0
  6 17  1  0  0  0  0
  6 18  1  0  0  0  0
M  END
>  <Alias name>
Ethyl-n-propylether

>  <Surface tension>   dyn/cm
19.8

$$$$
Triethylborine
  ChemBrain IXL

 22 21  0  0  0  0  0  0  0  0  1 V2000
    4.3570    4.8979    0.0601 B   0  0  0  0  0  0  0  0  0  0  0  0
    5.9144    4.7839    0.1372 C   0  0  0  0  0  0  0  0  0  0  0  0
    3.4748    3.6079    0.1120 C   0  0  0  0  0  0  0  0  0  0  0  0
    3.6817    6.3019   -0.0688 C   0  0  0  0  0  0  0  0  0  0  0  0
    6.5489    6.1613   -0.1421 C   0  0  0  0  0  0  0  0  0  0  0  0
    4.3810    2.3635    0.2043 C   0  0  0  0  0  0  0  0  0  0  0  0
    2.1484    6.1394   -0.0877 C   0  0  0  0  0  0  0  0  0  0  0  0
    6.2028    4.4479    1.1254 H   0  0  0  0  0  0  0  0  0  0  0  0
    6.2608    4.0716   -0.6011 H   0  0  0  0  0  0  0  0  0  0  0  0
    2.8708    3.5479   -0.7848 H   0  0  0  0  0  0  0  0  0  0  0  0
    2.8285    3.6480    0.9799 H   0  0  0  0  0  0  0  0  0  0  0  0
    3.9684    6.9184    0.7739 H   0  0  0  0  0  0  0  0  0  0  0  0
    4.0053    6.7745   -0.9879 H   0  0  0  0  0  0  0  0  0  0  0  0
    6.2049    6.8742    0.5971 H   0  0  0  0  0  0  0  0  0  0  0  0
    6.2607    6.4982   -1.1303 H   0  0  0  0  0  0  0  0  0  0  0  0
    7.6274    6.0790   -0.0893 H   0  0  0  0  0  0  0  0  0  0  0  0
    4.9866    2.4232    1.1003 H   0  0  0  0  0  0  0  0  0  0  0  0
    5.0255    2.3205   -0.6650 H   0  0  0  0  0  0  0  0  0  0  0  0
    3.7671    1.4723    0.2425 H   0  0  0  0  0  0  0  0  0  0  0  0
    1.8605    5.5241   -0.9312 H   0  0  0  0  0  0  0  0  0  0  0  0
    1.8238    5.6671    0.8314 H   0  0  0  0  0  0  0  0  0  0  0  0
    1.6835    7.1134   -0.1764 H   0  0  0  0  0  0  0  0  0  0  0  0
  1  2  1  0  0  0  0
  1  3  1  0  0  0  0
  1  4  1  0  0  0  0
  2  5  1  0  0  0  0
  3  6  1  0  0  0  0
  4  7  1  0  0  0  0
  2  8  1  0  0  0  0
  2  9  1  0  0  0  0
  3 10  1  0  0  0  0
  3 11  1  0  0  0  0
  4 12  1  0  0  0  0
  4 13  1  0  0  0  0
  5 14  1  0  0  0  0
  5 15  1  0  0  0  0
  5 16  1  0  0  0  0
  6 17  1  0  0  0  0
  6 18  1  0  0  0  0
  6 19  1  0  0  0  0
  7 20  1  0  0  0  0
  7 21  1  0  0  0  0
  7 22  1  0  0  0  0
M  END
>  <Alias name>
Triethylborane

>  <Surface tension>   dyn/cm
19.84

$$$$
2,5-Dimethylhexane
  ChemBrain IXL

 26 25  0  0  0  0  0  0  0  0  1 V2000
    3.6496    6.7728    0.9475 C   0  0  0  0  0  0  0  0  0  0  0  0
    3.5231    5.4006    0.2490 C   0  0  0  0  0  0  0  0  0  0  0  0
    4.8662    4.6320    0.3584 C   0  0  0  0  0  0  0  0  0  0  0  0
    5.9913    5.4371   -0.3458 C   0  0  0  0  0  0  0  0  0  0  0  0
    7.3345    4.6687   -0.2360 C   0  0  0  0  0  0  0  0  0  0  0  0
    7.2080    3.2961   -0.9338 C   0  0  0  0  0  0  0  0  0  0  0  0
    2.4032    4.5803    0.9268 C   0  0  0  0  0  0  0  0  0  0  0  0
    8.4542    5.4886   -0.9145 C   0  0  0  0  0  0  0  0  0  0  0  0
    2.7132    7.3058    0.8679 H   0  0  0  0  0  0  0  0  0  0  0  0
    4.4317    7.3469    0.4733 H   0  0  0  0  0  0  0  0  0  0  0  0
    3.8926    6.6256    1.9895 H   0  0  0  0  0  0  0  0  0  0  0  0
    3.2777    5.5493   -0.7924 H   0  0  0  0  0  0  0  0  0  0  0  0
    4.7641    3.6664   -0.1151 H   0  0  0  0  0  0  0  0  0  0  0  0
    5.1194    4.4958    1.4008 H   0  0  0  0  0  0  0  0  0  0  0  0
    6.0933    6.4028    0.1276 H   0  0  0  0  0  0  0  0  0  0  0  0
    5.7382    5.5732   -1.3882 H   0  0  0  0  0  0  0  0  0  0  0  0
    7.5800    4.5206    0.8054 H   0  0  0  0  0  0  0  0  0  0  0  0
    8.1444    2.7632   -0.8540 H   0  0  0  0  0  0  0  0  0  0  0  0
    6.4261    2.7222   -0.4592 H   0  0  0  0  0  0  0  0  0  0  0  0
    6.9648    3.4427   -1.9759 H   0  0  0  0  0  0  0  0  0  0  0  0
    2.3071    3.6243    0.4327 H   0  0  0  0  0  0  0  0  0  0  0  0
    2.6494    4.4246    1.9672 H   0  0  0  0  0  0  0  0  0  0  0  0
    1.4695    5.1180    0.8544 H   0  0  0  0  0  0  0  0  0  0  0  0
    8.5503    6.4449   -0.4209 H   0  0  0  0  0  0  0  0  0  0  0  0
    8.2080    5.6437   -1.9549 H   0  0  0  0  0  0  0  0  0  0  0  0
    9.3880    4.9511   -0.8418 H   0  0  0  0  0  0  0  0  0  0  0  0
  1  2  1  0  0  0  0
  2  3  1  0  0  0  0
  3  4  1  0  0  0  0
  4  5  1  0  0  0  0
  5  6  1  0  0  0  0
  2  7  1  0  0  0  0
  5  8  1  0  0  0  0
  1  9  1  0  0  0  0
  1 10  1  0  0  0  0
  1 11  1  0  0  0  0
  2 12  1  0  0  0  0
  3 13  1  0  0  0  0
  3 14  1  0  0  0  0
  4 15  1  0  0  0  0
  4 16  1  0  0  0  0
  5 17  1  0  0  0  0
  6 18  1  0  0  0  0
  6 19  1  0  0  0  0
  6 20  1  0  0  0  0
  7 21  1  0  0  0  0
  7 22  1  0  0  0  0
  7 23  1  0  0  0  0
  8 24  1  0  0  0  0
  8 25  1  0  0  0  0
  8 26  1  0  0  0  0
M  END
>  <Alias name>
2,5-Dimethylhexane

>  <Surface tension>   dyn/cm
19.86

$$$$
Ethylamine
  ChemBrain IXL

 10  9  0  0  0  0  0  0  0  0  1 V2000
    3.5752    2.6814   -0.2458 C   0  0  0  0  0  0  0  0  0  0  0  0
    4.5437    3.7858   -0.1906 N   0  0  0  0  0  0  0  0  0  0  0  0
    2.2016    3.1777    0.2458 C   0  0  0  0  0  0  0  0  0  0  0  0
    4.2278    4.5400   -0.7817 H   0  0  0  0  0  0  0  0  0  0  0  0
    5.4432    3.4607   -0.5120 H   0  0  0  0  0  0  0  0  0  0  0  0
    3.9145    1.8716    0.3882 H   0  0  0  0  0  0  0  0  0  0  0  0
    3.4876    2.3287   -1.2660 H   0  0  0  0  0  0  0  0  0  0  0  0
    1.4881    2.3640    0.2052 H   0  0  0  0  0  0  0  0  0  0  0  0
    2.2892    3.5304    1.2660 H   0  0  0  0  0  0  0  0  0  0  0  0
    1.8622    3.9874   -0.3882 H   0  0  0  0  0  0  0  0  0  0  0  0
  1  2  1  0  0  0  0
  1  3  1  0  0  0  0
  2  4  1  0  0  0  0
  2  5  1  0  0  0  0
  1  6  1  0  0  0  0
  1  7  1  0  0  0  0
  3  8  1  0  0  0  0
  3  9  1  0  0  0  0
  3 10  1  0  0  0  0
M  END
>  <Alias name>
Ethylamine

>  <Surface tension>   dyn/cm
19.89

$$$$
Bis(perfluorohexyl) 3-methylglutarate
  ChemBrain IXL

 56 55  0  0  0  0  0  0  0  0  1 V2000
    1.8908    6.9834    2.0866 O   0  0  0  0  0  0  0  0  0  0  0  0
    2.5277    7.4280    1.1458 C   0  0  0  0  0  0  0  0  0  0  0  0
    7.1517    9.7266   -0.3087 O   0  0  0  0  0  0  0  0  0  0  0  0
    2.2800    8.8076    0.6705 C   0  0  0  0  0  0  0  0  0  0  0  0
    3.3583    9.1974   -0.3591 C   0  0  0  0  0  0  0  0  0  0  0  0
    5.7922    9.3564   -0.7279 C   0  0  0  0  0  0  0  0  0  0  0  0
    5.5217    9.2715   -1.9145 O   0  0  0  0  0  0  0  0  0  0  0  0
    4.7517    9.0869    0.2895 C   0  0  0  0  0  0  0  0  0  0  0  0
    3.5410    6.5935    0.4842 O   0  0  0  0  0  0  0  0  0  0  0  0
    9.7474    9.0553    0.8147 C   0  0  0  0  0  0  0  0  0  0  0  0
    9.5409    9.0119   -0.5289 F   0  0  0  0  0  0  0  0  0  0  0  0
    9.4609    7.8413    1.3568 F   0  0  0  0  0  0  0  0  0  0  0  0
   11.2204    9.4092    1.0969 C   0  0  0  0  0  0  0  0  0  0  0  0
   11.5039   10.6280    0.5642 F   0  0  0  0  0  0  0  0  0  0  0  0
   11.4294    9.4419    2.4403 F   0  0  0  0  0  0  0  0  0  0  0  0
    8.8329   10.1261    1.4406 C   0  0  0  0  0  0  0  0  0  0  0  0
    9.1284   11.3421    0.9082 F   0  0  0  0  0  0  0  0  0  0  0  0
    9.0296   10.1602    2.7859 F   0  0  0  0  0  0  0  0  0  0  0  0
    7.3604    9.7803    1.1454 C   0  0  0  0  0  0  0  0  0  0  0  0
    7.0604    8.5714    1.6915 F   0  0  0  0  0  0  0  0  0  0  0  0
    6.5541   10.7338    1.6843 F   0  0  0  0  0  0  0  0  0  0  0  0
    6.1356    5.2713    0.4174 C   0  0  0  0  0  0  0  0  0  0  0  0
    6.4870    5.3473    1.7291 F   0  0  0  0  0  0  0  0  0  0  0  0
    5.9797    6.5260   -0.0836 F   0  0  0  0  0  0  0  0  0  0  0  0
    7.2398    4.5379   -0.3685 C   0  0  0  0  0  0  0  0  0  0  0  0
    7.3921    3.2814    0.1292 F   0  0  0  0  0  0  0  0  0  0  0  0
    6.8908    4.4665   -1.6810 F   0  0  0  0  0  0  0  0  0  0  0  0
    4.8099    4.4969    0.2848 C   0  0  0  0  0  0  0  0  0  0  0  0
    4.9588    3.2504    0.8082 F   0  0  0  0  0  0  0  0  0  0  0  0
    4.4712    4.3996   -1.0287 F   0  0  0  0  0  0  0  0  0  0  0  0
    3.6995    5.2450    1.0476 C   0  0  0  0  0  0  0  0  0  0  0  0
    2.5288    4.5632    0.9279 F   0  0  0  0  0  0  0  0  0  0  0  0
    4.0367    5.3395    2.3618 F   0  0  0  0  0  0  0  0  0  0  0  0
   12.1354    8.3450    0.4605 C   0  0  0  0  0  0  0  0  0  0  0  0
   11.9255    8.3115   -0.8828 F   0  0  0  0  0  0  0  0  0  0  0  0
   11.8527    7.1264    0.9940 F   0  0  0  0  0  0  0  0  0  0  0  0
    8.5667    5.3092   -0.2310 C   0  0  0  0  0  0  0  0  0  0  0  0
    8.9212    5.3715    1.0805 F   0  0  0  0  0  0  0  0  0  0  0  0
    8.4114    6.5691   -0.7190 F   0  0  0  0  0  0  0  0  0  0  0  0
    3.1225   10.6470   -0.8259 C   0  0  0  0  0  0  0  0  0  0  0  0
   13.6084    8.6996    0.7415 C   0  0  0  0  0  0  0  0  0  0  0  0
   14.4160    7.7615    0.1781 F   0  0  0  0  0  0  0  0  0  0  0  0
   13.8906    9.9191    0.2098 F   0  0  0  0  0  0  0  0  0  0  0  0
   13.8188    8.7311    2.0848 F   0  0  0  0  0  0  0  0  0  0  0  0
    9.6682    4.5823   -1.0268 C   0  0  0  0  0  0  0  0  0  0  0  0
   10.8396    5.2623   -0.9044 F   0  0  0  0  0  0  0  0  0  0  0  0
    9.8225    3.3220   -0.5397 F   0  0  0  0  0  0  0  0  0  0  0  0
    9.3144    4.5213   -2.3385 F   0  0  0  0  0  0  0  0  0  0  0  0
    1.3026    8.8597    0.2070 H   0  0  0  0  0  0  0  0  0  0  0  0
    2.3185    9.4909    1.5098 H   0  0  0  0  0  0  0  0  0  0  0  0
    3.3024    8.5304   -1.2105 H   0  0  0  0  0  0  0  0  0  0  0  0
    4.8351    9.8099    1.0914 H   0  0  0  0  0  0  0  0  0  0  0  0
    4.8863    8.0888    0.6878 H   0  0  0  0  0  0  0  0  0  0  0  0
    2.1399   10.7266   -1.2743 H   0  0  0  0  0  0  0  0  0  0  0  0
    3.1865   11.3149    0.0242 H   0  0  0  0  0  0  0  0  0  0  0  0
    3.8754   10.9183   -1.5556 H   0  0  0  0  0  0  0  0  0  0  0  0
  1  2  2  0  0  0  0
  2  4  1  0  0  0  0
  4  5  1  0  0  0  0
  6  7  2  0  0  0  0
  5  8  1  0  0  0  0
  6  8  1  0  0  0  0
  6  3  1  0  0  0  0
  2  9  1  0  0  0  0
 10 11  1  0  0  0  0
 10 12  1  0  0  0  0
 13 14  1  0  0  0  0
 13 15  1  0  0  0  0
 10 13  1  0  0  0  0
 16 17  1  0  0  0  0
 16 18  1  0  0  0  0
 16 10  1  0  0  0  0
 19 20  1  0  0  0  0
 19 21  1  0  0  0  0
 19 16  1  0  0  0  0
 22 23  1  0  0  0  0
 22 24  1  0  0  0  0
 25 26  1  0  0  0  0
 25 27  1  0  0  0  0
 22 25  1  0  0  0  0
 28 29  1  0  0  0  0
 28 30  1  0  0  0  0
 28 22  1  0  0  0  0
 31 32  1  0  0  0  0
 31 33  1  0  0  0  0
 31 28  1  0  0  0  0
 31  9  1  0  0  0  0
 19  3  1  0  0  0  0
 34 35  1  0  0  0  0
 34 36  1  0  0  0  0
 34 13  1  0  0  0  0
 37 38  1  0  0  0  0
 37 39  1  0  0  0  0
 37 25  1  0  0  0  0
  5 40  1  0  0  0  0
 41 42  1  0  0  0  0
 41 43  1  0  0  0  0
 41 44  1  0  0  0  0
 45 46  1  0  0  0  0
 45 47  1  0  0  0  0
 45 48  1  0  0  0  0
 45 37  1  0  0  0  0
 41 34  1  0  0  0  0
  4 49  1  0  0  0  0
  4 50  1  0  0  0  0
  5 51  1  0  0  0  0
  8 52  1  0  0  0  0
  8 53  1  0  0  0  0
 40 54  1  0  0  0  0
 40 55  1  0  0  0  0
 40 56  1  0  0  0  0
M  END
>  <Alias name>
Bis(perfluorohexyl) 3-methylglutarate

>  <Surface tension>   dyn/cm
19.9

$$$$
2,2,4,4-Tetramethylpentane
  ChemBrain IXL

 29 28  0  0  0  0  0  0  0  0  1 V2000
    7.4189    4.1216    0.9194 C   0  0  0  0  0  0  0  0  0  0  0  0
    6.2364    4.6104    0.0490 C   0  0  0  0  0  0  0  0  0  0  0  0
    4.8964    4.5179    0.9199 C   0  0  0  0  0  0  0  0  0  0  0  0
    3.5558    4.4345    0.0489 C   0  0  0  0  0  0  0  0  0  0  0  0
    2.3739    4.9141    0.9250 C   0  0  0  0  0  0  0  0  0  0  0  0
    6.5208    6.0886   -0.3653 C   0  0  0  0  0  0  0  0  0  0  0  0
    6.1541    3.7310   -1.2106 C   0  0  0  0  0  0  0  0  0  0  0  0
    3.6375    5.3270   -1.2015 C   0  0  0  0  0  0  0  0  0  0  0  0
    3.2712    2.9607   -0.3807 C   0  0  0  0  0  0  0  0  0  0  0  0
    7.4890    4.7324    1.8080 H   0  0  0  0  0  0  0  0  0  0  0  0
    8.3377    4.1993    0.3561 H   0  0  0  0  0  0  0  0  0  0  0  0
    7.2565    3.0918    1.2026 H   0  0  0  0  0  0  0  0  0  0  0  0
    4.9472    3.6382    1.5469 H   0  0  0  0  0  0  0  0  0  0  0  0
    4.8460    5.3909    1.5561 H   0  0  0  0  0  0  0  0  0  0  0  0
    2.3043    4.2941    1.8072 H   0  0  0  0  0  0  0  0  0  0  0  0
    2.5365    5.9409    1.2189 H   0  0  0  0  0  0  0  0  0  0  0  0
    1.4547    4.8423    0.3614 H   0  0  0  0  0  0  0  0  0  0  0  0
    5.7798    6.4314   -1.0467 H   0  0  0  0  0  0  0  0  0  0  0  0
    7.4900    6.1450   -0.8388 H   0  0  0  0  0  0  0  0  0  0  0  0
    6.5168    6.7147    0.5151 H   0  0  0  0  0  0  0  0  0  0  0  0
    7.0684    3.8315   -1.7776 H   0  0  0  0  0  0  0  0  0  0  0  0
    5.3202    4.0476   -1.8188 H   0  0  0  0  0  0  0  0  0  0  0  0
    6.0253    2.6995   -0.9221 H   0  0  0  0  0  0  0  0  0  0  0  0
    2.7228    5.2325   -1.7690 H   0  0  0  0  0  0  0  0  0  0  0  0
    3.7664    6.3554   -0.9023 H   0  0  0  0  0  0  0  0  0  0  0  0
    4.4710    5.0168   -1.8134 H   0  0  0  0  0  0  0  0  0  0  0  0
    4.0118    2.6250   -1.0662 H   0  0  0  0  0  0  0  0  0  0  0  0
    3.2757    2.3254    0.4931 H   0  0  0  0  0  0  0  0  0  0  0  0
    2.3017    2.9092   -0.8542 H   0  0  0  0  0  0  0  0  0  0  0  0
  1  2  1  0  0  0  0
  2  3  1  0  0  0  0
  3  4  1  0  0  0  0
  4  5  1  0  0  0  0
  2  6  1  0  0  0  0
  2  7  1  0  0  0  0
  4  8  1  0  0  0  0
  4  9  1  0  0  0  0
  1 10  1  0  0  0  0
  1 11  1  0  0  0  0
  1 12  1  0  0  0  0
  3 13  1  0  0  0  0
  3 14  1  0  0  0  0
  5 15  1  0  0  0  0
  5 16  1  0  0  0  0
  5 17  1  0  0  0  0
  6 18  1  0  0  0  0
  6 19  1  0  0  0  0
  6 20  1  0  0  0  0
  7 21  1  0  0  0  0
  7 22  1  0  0  0  0
  7 23  1  0  0  0  0
  8 24  1  0  0  0  0
  8 25  1  0  0  0  0
  8 26  1  0  0  0  0
  9 27  1  0  0  0  0
  9 28  1  0  0  0  0
  9 29  1  0  0  0  0
M  END
>  <Alias name>
2,2,4,4-Tetramethylpentane

>  <Surface tension>   dyn/cm
19.91

$$$$
2,3-Dimethylpentane
  ChemBrain IXL

 23 22  0  0  0  0  0  0  0  0  1 V2000
    2.7199    3.6990    1.2783 C   0  0  0  0  0  0  0  0  0  0  0  0
    3.4139    4.4363    0.0910 C   0  0  0  0  0  0  0  0  0  0  0  0
    4.3181    3.4436   -0.7336 C   0  0  0  0  0  0  0  0  0  0  0  0
    5.3191    2.7120    0.2136 C   0  0  0  0  0  0  0  0  0  0  0  0
    6.2398    3.7400    0.9148 C   0  0  0  0  0  0  0  0  0  0  0  0
    2.3363    5.0550   -0.8425 C   0  0  0  0  0  0  0  0  0  0  0  0
    3.4387    2.3867   -1.4679 C   0  0  0  0  0  0  0  0  0  0  0  0
    1.8244    4.2384    1.5540 H   0  0  0  0  0  0  0  0  0  0  0  0
    3.3862    3.6838    2.1283 H   0  0  0  0  0  0  0  0  0  0  0  0
    2.4570    2.6971    0.9952 H   0  0  0  0  0  0  0  0  0  0  0  0
    4.0293    5.2329    0.4785 H   0  0  0  0  0  0  0  0  0  0  0  0
    4.8750    4.0055   -1.4696 H   0  0  0  0  0  0  0  0  0  0  0  0
    4.7721    2.1530    0.9581 H   0  0  0  0  0  0  0  0  0  0  0  0
    5.9253    2.0323   -0.3677 H   0  0  0  0  0  0  0  0  0  0  0  0
    5.6485    4.3922    1.5372 H   0  0  0  0  0  0  0  0  0  0  0  0
    6.7601    4.3253    0.1704 H   0  0  0  0  0  0  0  0  0  0  0  0
    6.9594    3.2170    1.5273 H   0  0  0  0  0  0  0  0  0  0  0  0
    2.7566    5.1894   -1.8294 H   0  0  0  0  0  0  0  0  0  0  0  0
    1.4792    4.3992   -0.9040 H   0  0  0  0  0  0  0  0  0  0  0  0
    2.0418    6.0212   -0.4597 H   0  0  0  0  0  0  0  0  0  0  0  0
    4.0747    1.7349   -2.0491 H   0  0  0  0  0  0  0  0  0  0  0  0
    2.8933    1.8012   -0.7488 H   0  0  0  0  0  0  0  0  0  0  0  0
    2.7445    2.8860   -2.1260 H   0  0  0  0  0  0  0  0  0  0  0  0
  1  2  1  0  0  0  0
  2  3  1  0  0  0  0
  3  4  1  0  0  0  0
  4  5  1  0  0  0  0
  2  6  1  0  0  0  0
  3  7  1  0  0  0  0
  1  8  1  0  0  0  0
  1  9  1  0  0  0  0
  1 10  1  0  0  0  0
  2 11  1  0  0  0  0
  3 12  1  0  0  0  0
  4 13  1  0  0  0  0
  4 14  1  0  0  0  0
  5 15  1  0  0  0  0
  5 16  1  0  0  0  0
  5 17  1  0  0  0  0
  6 18  1  0  0  0  0
  6 19  1  0  0  0  0
  6 20  1  0  0  0  0
  7 21  1  0  0  0  0
  7 22  1  0  0  0  0
  7 23  1  0  0  0  0
M  END
>  <Alias name>
2,3-Dimethylpentane

>  <Surface tension>   dyn/cm
19.97

$$$$
2,2,5-Trimethylhexane
  ChemBrain IXL

 29 28  0  0  0  0  0  0  0  0  1 V2000
    2.3026    4.9949    0.5314 C   0  0  0  0  0  0  0  0  0  0  0  0
    3.6493    5.5615    0.0237 C   0  0  0  0  0  0  0  0  0  0  0  0
    4.8197    4.7462    0.6571 C   0  0  0  0  0  0  0  0  0  0  0  0
    6.1912    5.3057    0.1802 C   0  0  0  0  0  0  0  0  0  0  0  0
    7.3407    4.5364    0.8821 C   0  0  0  0  0  0  0  0  0  0  0  0
    7.2642    3.0378    0.5148 C   0  0  0  0  0  0  0  0  0  0  0  0
    3.6990    5.4494   -1.5210 C   0  0  0  0  0  0  0  0  0  0  0  0
    3.7659    7.0473    0.4368 C   0  0  0  0  0  0  0  0  0  0  0  0
    8.7000    5.1095    0.4235 C   0  0  0  0  0  0  0  0  0  0  0  0
    2.2116    3.9605    0.2332 H   0  0  0  0  0  0  0  0  0  0  0  0
    2.2660    5.0634    1.6089 H   0  0  0  0  0  0  0  0  0  0  0  0
    1.4888    5.5648    0.1068 H   0  0  0  0  0  0  0  0  0  0  0  0
    4.7327    3.7097    0.3639 H   0  0  0  0  0  0  0  0  0  0  0  0
    4.7610    4.8186    1.7345 H   0  0  0  0  0  0  0  0  0  0  0  0
    6.2599    6.3541    0.4303 H   0  0  0  0  0  0  0  0  0  0  0  0
    6.2812    5.1843   -0.8875 H   0  0  0  0  0  0  0  0  0  0  0  0
    7.2474    4.6487    1.9524 H   0  0  0  0  0  0  0  0  0  0  0  0
    8.0649    2.5046    1.0066 H   0  0  0  0  0  0  0  0  0  0  0  0
    6.3145    2.6369    0.8362 H   0  0  0  0  0  0  0  0  0  0  0  0
    7.3594    2.9238   -0.5550 H   0  0  0  0  0  0  0  0  0  0  0  0
    4.6161    5.8819   -1.8867 H   0  0  0  0  0  0  0  0  0  0  0  0
    2.8591    5.9792   -1.9471 H   0  0  0  0  0  0  0  0  0  0  0  0
    3.6511    4.4094   -1.8086 H   0  0  0  0  0  0  0  0  0  0  0  0
    2.9534    7.6084   -0.0015 H   0  0  0  0  0  0  0  0  0  0  0  0
    4.7077    7.4455    0.0877 H   0  0  0  0  0  0  0  0  0  0  0  0
    3.7188    7.1265    1.5129 H   0  0  0  0  0  0  0  0  0  0  0  0
    8.7583    6.1552    0.6887 H   0  0  0  0  0  0  0  0  0  0  0  0
    8.7930    5.0041   -0.6477 H   0  0  0  0  0  0  0  0  0  0  0  0
    9.4998    4.5702    0.9089 H   0  0  0  0  0  0  0  0  0  0  0  0
  1  2  1  0  0  0  0
  2  3  1  0  0  0  0
  3  4  1  0  0  0  0
  4  5  1  0  0  0  0
  5  6  1  0  0  0  0
  2  7  1  0  0  0  0
  2  8  1  0  0  0  0
  5  9  1  0  0  0  0
  1 10  1  0  0  0  0
  1 11  1  0  0  0  0
  1 12  1  0  0  0  0
  3 13  1  0  0  0  0
  3 14  1  0  0  0  0
  4 15  1  0  0  0  0
  4 16  1  0  0  0  0
  5 17  1  0  0  0  0
  6 18  1  0  0  0  0
  6 19  1  0  0  0  0
  6 20  1  0  0  0  0
  7 21  1  0  0  0  0
  7 22  1  0  0  0  0
  7 23  1  0  0  0  0
  8 24  1  0  0  0  0
  8 25  1  0  0  0  0
  8 26  1  0  0  0  0
  9 27  1  0  0  0  0
  9 28  1  0  0  0  0
  9 29  1  0  0  0  0
M  END
>  <Alias name>
2,2,5-Trimethylhexane

>  <Surface tension>   dyn/cm
20.03

$$$$
2,4-Dimethylhexane
  ChemBrain IXL

 26 25  0  0  0  0  0  0  0  0  1 V2000
    2.0015    4.1300    0.7307 C   0  0  0  0  0  0  0  0  0  0  0  0
    3.4785    3.8963    0.3580 C   0  0  0  0  0  0  0  0  0  0  0  0
    4.1426    5.2511    0.0201 C   0  0  0  0  0  0  0  0  0  0  0  0
    5.6260    5.0312   -0.3563 C   0  0  0  0  0  0  0  0  0  0  0  0
    3.5558    2.9600   -0.8659 C   0  0  0  0  0  0  0  0  0  0  0  0
    6.3729    4.3847    0.8333 C   0  0  0  0  0  0  0  0  0  0  0  0
    7.8522    4.1609    0.4579 C   0  0  0  0  0  0  0  0  0  0  0  0
    6.2720    6.3905   -0.6957 C   0  0  0  0  0  0  0  0  0  0  0  0
    1.5349    3.1821    0.9688 H   0  0  0  0  0  0  0  0  0  0  0  0
    1.9456    4.7859    1.5906 H   0  0  0  0  0  0  0  0  0  0  0  0
    1.4859    4.5862   -0.1054 H   0  0  0  0  0  0  0  0  0  0  0  0
    3.9920    3.4402    1.1941 H   0  0  0  0  0  0  0  0  0  0  0  0
    3.6240    5.7074   -0.8140 H   0  0  0  0  0  0  0  0  0  0  0  0
    4.0834    5.9051    0.8814 H   0  0  0  0  0  0  0  0  0  0  0  0
    5.6870    4.3794   -1.2179 H   0  0  0  0  0  0  0  0  0  0  0  0
    4.5926    2.7809   -1.1194 H   0  0  0  0  0  0  0  0  0  0  0  0
    3.0530    3.4222   -1.7064 H   0  0  0  0  0  0  0  0  0  0  0  0
    3.0747    2.0188   -0.6307 H   0  0  0  0  0  0  0  0  0  0  0  0
    5.9159    3.4333    1.0713 H   0  0  0  0  0  0  0  0  0  0  0  0
    6.3142    5.0384    1.6948 H   0  0  0  0  0  0  0  0  0  0  0  0
    8.3171    5.1125    0.2356 H   0  0  0  0  0  0  0  0  0  0  0  0
    7.9106    3.5182   -0.4118 H   0  0  0  0  0  0  0  0  0  0  0  0
    8.3678    3.6932    1.2874 H   0  0  0  0  0  0  0  0  0  0  0  0
    5.7378    6.8480   -1.5192 H   0  0  0  0  0  0  0  0  0  0  0  0
    7.3060    6.2396   -0.9771 H   0  0  0  0  0  0  0  0  0  0  0  0
    6.2243    7.0393    0.1702 H   0  0  0  0  0  0  0  0  0  0  0  0
  1  2  1  0  0  0  0
  2  3  1  0  0  0  0
  3  4  1  0  0  0  0
  2  5  1  0  0  0  0
  4  6  1  0  0  0  0
  6  7  1  0  0  0  0
  4  8  1  0  0  0  0
  1  9  1  0  0  0  0
  1 10  1  0  0  0  0
  1 11  1  0  0  0  0
  2 12  1  0  0  0  0
  3 13  1  0  0  0  0
  3 14  1  0  0  0  0
  4 15  1  0  0  0  0
  5 16  1  0  0  0  0
  5 17  1  0  0  0  0
  5 18  1  0  0  0  0
  6 19  1  0  0  0  0
  6 20  1  0  0  0  0
  7 21  1  0  0  0  0
  7 22  1  0  0  0  0
  7 23  1  0  0  0  0
  8 24  1  0  0  0  0
  8 25  1  0  0  0  0
  8 26  1  0  0  0  0
M  END
>  <Alias name>
2,4-Dimethylhexane

>  <Surface tension>   dyn/cm
20.05

$$$$
n-Butylmethylether
  ChemBrain IXL

 18 17  0  0  0  0  0  0  0  0  1 V2000
    2.2425    3.4685    1.8239 C   0  0  0  0  0  0  0  0  0  0  0  0
    3.3918    3.2756    0.9277 O   0  0  0  0  0  0  0  0  0  0  0  0
    4.0429    4.5140    0.4765 C   0  0  0  0  0  0  0  0  0  0  0  0
    5.2234    4.1651   -0.4503 C   0  0  0  0  0  0  0  0  0  0  0  0
    5.9064    5.4631   -0.9236 C   0  0  0  0  0  0  0  0  0  0  0  0
    7.0869    5.1142   -1.8505 C   0  0  0  0  0  0  0  0  0  0  0  0
    1.8338    2.5042    2.0993 H   0  0  0  0  0  0  0  0  0  0  0  0
    2.5640    3.9923    2.7157 H   0  0  0  0  0  0  0  0  0  0  0  0
    1.4831    4.0510    1.3170 H   0  0  0  0  0  0  0  0  0  0  0  0
    3.3275    5.1220   -0.0634 H   0  0  0  0  0  0  0  0  0  0  0  0
    4.4084    5.0634    1.3353 H   0  0  0  0  0  0  0  0  0  0  0  0
    5.9386    3.5570    0.0896 H   0  0  0  0  0  0  0  0  0  0  0  0
    4.8579    3.6156   -1.3090 H   0  0  0  0  0  0  0  0  0  0  0  0
    5.1911    6.0712   -1.4635 H   0  0  0  0  0  0  0  0  0  0  0  0
    6.2719    6.0126   -0.0649 H   0  0  0  0  0  0  0  0  0  0  0  0
    7.5666    6.0264   -2.1830 H   0  0  0  0  0  0  0  0  0  0  0  0
    6.7215    4.5649   -2.7094 H   0  0  0  0  0  0  0  0  0  0  0  0
    7.8023    4.5062   -1.3107 H   0  0  0  0  0  0  0  0  0  0  0  0
  1  2  1  0  0  0  0
  2  3  1  0  0  0  0
  3  4  1  0  0  0  0
  4  5  1  0  0  0  0
  5  6  1  0  0  0  0
  1  7  1  0  0  0  0
  1  8  1  0  0  0  0
  1  9  1  0  0  0  0
  3 10  1  0  0  0  0
  3 11  1  0  0  0  0
  4 12  1  0  0  0  0
  4 13  1  0  0  0  0
  5 14  1  0  0  0  0
  5 15  1  0  0  0  0
  6 16  1  0  0  0  0
  6 17  1  0  0  0  0
  6 18  1  0  0  0  0
M  END
>  <Alias name>
n-Butyl methyl ether

>  <Surface tension>   dyn/cm
20.05

$$$$
Vinylbromide
  ChemBrain IXL

  6  5  0  0  0  0  0  0  0  0  1 V2000
    2.1415    2.6916    0.0196 C   0  0  0  0  0  0  0  0  0  0  0  0
    3.4671    2.5391   -0.0222 C   0  0  0  0  0  0  0  0  0  0  0  0
    4.6156    4.0886   -0.0569 Br  0  0  0  0  0  0  0  0  0  0  0  0
    1.4967    1.8217    0.0391 H   0  0  0  0  0  0  0  0  0  0  0  0
    1.7109    3.6852    0.0341 H   0  0  0  0  0  0  0  0  0  0  0  0
    3.8977    1.5455   -0.0366 H   0  0  0  0  0  0  0  0  0  0  0  0
  1  2  2  0  0  0  0
  2  3  1  0  0  0  0
  1  4  1  0  0  0  0
  1  5  1  0  0  0  0
  2  6  1  0  0  0  0
M  END
>  <Alias name>
Bromoethylene

>  <Surface tension>   dyn/cm
20.05

$$$$
1-Fluoropentane
  ChemBrain IXL

 17 16  0  0  0  0  0  0  0  0  1 V2000
    2.1126    4.4856    1.4470 C   0  0  0  0  0  0  0  0  0  0  0  0
    3.3610    3.6786    1.0409 C   0  0  0  0  0  0  0  0  0  0  0  0
    4.2515    4.5377    0.1223 C   0  0  0  0  0  0  0  0  0  0  0  0
    5.5000    3.7308   -0.2837 C   0  0  0  0  0  0  0  0  0  0  0  0
    6.3905    4.5899   -1.2022 C   0  0  0  0  0  0  0  0  0  0  0  0
    7.4923    3.8777   -1.5606 F   0  0  0  0  0  0  0  0  0  0  0  0
    1.4867    3.8818    2.0925 H   0  0  0  0  0  0  0  0  0  0  0  0
    2.4173    5.3811    1.9743 H   0  0  0  0  0  0  0  0  0  0  0  0
    1.5563    4.7609    0.5595 H   0  0  0  0  0  0  0  0  0  0  0  0
    3.9173    3.4033    1.9283 H   0  0  0  0  0  0  0  0  0  0  0  0
    3.0563    2.7831    0.5135 H   0  0  0  0  0  0  0  0  0  0  0  0
    3.6952    4.8131   -0.7651 H   0  0  0  0  0  0  0  0  0  0  0  0
    4.5563    5.4332    0.6497 H   0  0  0  0  0  0  0  0  0  0  0  0
    6.0563    3.4554    0.6037 H   0  0  0  0  0  0  0  0  0  0  0  0
    5.1952    2.8353   -0.8111 H   0  0  0  0  0  0  0  0  0  0  0  0
    5.8342    4.8652   -2.0897 H   0  0  0  0  0  0  0  0  0  0  0  0
    6.6952    5.4854   -0.6749 H   0  0  0  0  0  0  0  0  0  0  0  0
  1  2  1  0  0  0  0
  2  3  1  0  0  0  0
  3  4  1  0  0  0  0
  4  5  1  0  0  0  0
  5  6  1  0  0  0  0
  1  7  1  0  0  0  0
  1  8  1  0  0  0  0
  1  9  1  0  0  0  0
  2 10  1  0  0  0  0
  2 11  1  0  0  0  0
  3 12  1  0  0  0  0
  3 13  1  0  0  0  0
  4 14  1  0  0  0  0
  4 15  1  0  0  0  0
  5 16  1  0  0  0  0
  5 17  1  0  0  0  0
M  END
>  <Alias name>
1-Fluoropentane

>  <Surface tension>   dyn/cm
20.06

$$$$
2,3-Dimethylhexane
  ChemBrain IXL

 26 25  0  0  0  0  0  0  0  0  1 V2000
    1.9581    4.9433   -0.6099 C   0  0  0  0  0  0  0  0  0  0  0  0
    3.4520    5.2396   -0.3344 C   0  0  0  0  0  0  0  0  0  0  0  0
    4.2346    3.8916   -0.1585 C   0  0  0  0  0  0  0  0  0  0  0  0
    5.7302    4.1748    0.1866 C   0  0  0  0  0  0  0  0  0  0  0  0
    6.4090    4.9591   -0.9689 C   0  0  0  0  0  0  0  0  0  0  0  0
    7.9092    5.1678   -0.6523 C   0  0  0  0  0  0  0  0  0  0  0  0
    3.5834    6.1169    0.9352 C   0  0  0  0  0  0  0  0  0  0  0  0
    3.5983    3.0495    0.9822 C   0  0  0  0  0  0  0  0  0  0  0  0
    1.8797    4.1734   -1.3641 H   0  0  0  0  0  0  0  0  0  0  0  0
    1.4789    4.6066    0.2984 H   0  0  0  0  0  0  0  0  0  0  0  0
    1.4743    5.8392   -0.9702 H   0  0  0  0  0  0  0  0  0  0  0  0
    3.8615    5.7735   -1.1762 H   0  0  0  0  0  0  0  0  0  0  0  0
    4.1835    3.3301   -1.0804 H   0  0  0  0  0  0  0  0  0  0  0  0
    5.7892    4.7528    1.0973 H   0  0  0  0  0  0  0  0  0  0  0  0
    6.2452    3.2349    0.3273 H   0  0  0  0  0  0  0  0  0  0  0  0
    6.3117    4.4082   -1.8933 H   0  0  0  0  0  0  0  0  0  0  0  0
    5.9358    5.9210   -1.0812 H   0  0  0  0  0  0  0  0  0  0  0  0
    8.2602    6.0451   -1.1755 H   0  0  0  0  0  0  0  0  0  0  0  0
    8.4719    4.3126   -0.9969 H   0  0  0  0  0  0  0  0  0  0  0  0
    8.0481    5.3049    0.4110 H   0  0  0  0  0  0  0  0  0  0  0  0
    3.0802    7.0591    0.7744 H   0  0  0  0  0  0  0  0  0  0  0  0
    4.6280    6.2982    1.1404 H   0  0  0  0  0  0  0  0  0  0  0  0
    3.1346    5.6108    1.7740 H   0  0  0  0  0  0  0  0  0  0  0  0
    4.1311    2.1142    1.0763 H   0  0  0  0  0  0  0  0  0  0  0  0
    3.6613    3.5906    1.9127 H   0  0  0  0  0  0  0  0  0  0  0  0
    2.5631    2.8488    0.7514 H   0  0  0  0  0  0  0  0  0  0  0  0
  1  2  1  0  0  0  0
  2  3  1  0  0  0  0
  3  4  1  0  0  0  0
  4  5  1  0  0  0  0
  5  6  1  0  0  0  0
  2  7  1  0  0  0  0
  3  8  1  0  0  0  0
  1  9  1  0  0  0  0
  1 10  1  0  0  0  0
  1 11  1  0  0  0  0
  2 12  1  0  0  0  0
  3 13  1  0  0  0  0
  4 14  1  0  0  0  0
  4 15  1  0  0  0  0
  5 16  1  0  0  0  0
  5 17  1  0  0  0  0
  6 18  1  0  0  0  0
  6 19  1  0  0  0  0
  6 20  1  0  0  0  0
  7 21  1  0  0  0  0
  7 22  1  0  0  0  0
  7 23  1  0  0  0  0
  8 24  1  0  0  0  0
  8 25  1  0  0  0  0
  8 26  1  0  0  0  0
M  END
>  <Alias name>
2,3-Dimethylhexane

>  <Surface tension>   dyn/cm
20.09

$$$$
Dichlorodimethylsilane
  ChemBrain IXL

 11 10  0  0  0  0  0  0  0  0  1 V2000
    1.7829    2.4960   -0.5468 Cl  0  0  0  0  0  0  0  0  0  0  0  0
    3.4917    3.4402    0.0095 Si  0  0  0  0  0  0  0  0  0  0  0  0
    3.0534    5.3229    0.6296 Cl  0  0  0  0  0  0  0  0  0  0  0  0
    4.2969    2.4983    1.4033 C   0  0  0  0  0  0  0  0  0  0  0  0
    4.6589    3.5199   -1.4429 C   0  0  0  0  0  0  0  0  0  0  0  0
    5.2086    3.0020    1.7000 H   0  0  0  0  0  0  0  0  0  0  0  0
    4.5307    1.4939    1.0725 H   0  0  0  0  0  0  0  0  0  0  0  0
    3.6191    2.4520    2.2467 H   0  0  0  0  0  0  0  0  0  0  0  0
    5.5706    4.0237   -1.1461 H   0  0  0  0  0  0  0  0  0  0  0  0
    4.1913    4.0669   -2.2522 H   0  0  0  0  0  0  0  0  0  0  0  0
    4.8928    2.5155   -1.7736 H   0  0  0  0  0  0  0  0  0  0  0  0
  1  2  1  0  0  0  0
  2  3  1  0  0  0  0
  2  4  1  0  0  0  0
  2  5  1  0  0  0  0
  4  6  1  0  0  0  0
  4  7  1  0  0  0  0
  4  8  1  0  0  0  0
  5  9  1  0  0  0  0
  5 10  1  0  0  0  0
  5 11  1  0  0  0  0
M  END
>  <Alias name>
Dichlorodimethylsilane

>  <Surface tension>   dyn/cm
20.1

$$$$
trans-2-Heptene
  ChemBrain IXL

 21 20  0  0  0  0  0  0  0  0  1 V2000
    9.5085    5.1377   -0.6135 C   0  0  0  0  0  0  0  0  0  0  0  0
    8.2828    6.0599   -0.4657 C   0  0  0  0  0  0  0  0  0  0  0  0
    7.0207    5.2049   -0.2387 C   0  0  0  0  0  0  0  0  0  0  0  0
    5.7946    6.1272   -0.0909 C   0  0  0  0  0  0  0  0  0  0  0  0
    4.5822    5.3060    0.1273 C   0  0  0  0  0  0  0  0  0  0  0  0
    3.3939    5.8964    0.2798 C   0  0  0  0  0  0  0  0  0  0  0  0
    2.1812    5.0755    0.4980 C   0  0  0  0  0  0  0  0  0  0  0  0
   10.3952    5.7386   -0.7729 H   0  0  0  0  0  0  0  0  0  0  0  0
    9.3633    4.4769   -1.4592 H   0  0  0  0  0  0  0  0  0  0  0  0
    9.6284    4.5494    0.2879 H   0  0  0  0  0  0  0  0  0  0  0  0
    8.4281    6.7206    0.3800 H   0  0  0  0  0  0  0  0  0  0  0  0
    8.1630    6.6481   -1.3670 H   0  0  0  0  0  0  0  0  0  0  0  0
    6.8755    4.5441   -1.0844 H   0  0  0  0  0  0  0  0  0  0  0  0
    7.1407    4.6165    0.6627 H   0  0  0  0  0  0  0  0  0  0  0  0
    5.6748    6.7155   -0.9922 H   0  0  0  0  0  0  0  0  0  0  0  0
    5.9400    6.7880    0.7548 H   0  0  0  0  0  0  0  0  0  0  0  0
    4.6589    4.2261    0.1631 H   0  0  0  0  0  0  0  0  0  0  0  0
    3.3173    6.9761    0.2439 H   0  0  0  0  0  0  0  0  0  0  0  0
    2.4498    4.0261    0.4977 H   0  0  0  0  0  0  0  0  0  0  0  0
    1.7371    5.3341    1.4512 H   0  0  0  0  0  0  0  0  0  0  0  0
    1.4691    5.2659   -0.2954 H   0  0  0  0  0  0  0  0  0  0  0  0
  1  2  1  0  0  0  0
  2  3  1  0  0  0  0
  3  4  1  0  0  0  0
  4  5  1  0  0  0  0
  5  6  2  0  0  0  0
  6  7  1  0  0  0  0
  1  8  1  0  0  0  0
  1  9  1  0  0  0  0
  1 10  1  0  0  0  0
  2 11  1  0  0  0  0
  2 12  1  0  0  0  0
  3 13  1  0  0  0  0
  3 14  1  0  0  0  0
  4 15  1  0  0  0  0
  4 16  1  0  0  0  0
  5 17  1  0  0  0  0
  6 18  1  0  0  0  0
  7 19  1  0  0  0  0
  7 20  1  0  0  0  0
  7 21  1  0  0  0  0
M  END
>  <Alias name>
trans-2-Heptene

>  <Surface tension>   dyn/cm
20.1

$$$$
3,3-Dimethylhexane
  ChemBrain IXL

 26 25  0  0  0  0  0  0  0  0  1 V2000
    2.9214    5.9608    1.0328 C   0  0  0  0  0  0  0  0  0  0  0  0
    2.3423    4.6394    0.4868 C   0  0  0  0  0  0  0  0  0  0  0  0
    3.4038    3.8376   -0.3693 C   0  0  0  0  0  0  0  0  0  0  0  0
    4.7231    3.5663    0.4578 C   0  0  0  0  0  0  0  0  0  0  0  0
    5.7468    4.7432    0.3075 C   0  0  0  0  0  0  0  0  0  0  0  0
    6.9647    4.4788    1.2170 C   0  0  0  0  0  0  0  0  0  0  0  0
    2.7757    2.4760   -0.7581 C   0  0  0  0  0  0  0  0  0  0  0  0
    3.7418    4.6165   -1.6667 C   0  0  0  0  0  0  0  0  0  0  0  0
    2.1356    6.5191    1.5198 H   0  0  0  0  0  0  0  0  0  0  0  0
    3.3248    6.5455    0.2227 H   0  0  0  0  0  0  0  0  0  0  0  0
    3.6967    5.7449    1.7482 H   0  0  0  0  0  0  0  0  0  0  0  0
    1.4859    4.8604   -0.1343 H   0  0  0  0  0  0  0  0  0  0  0  0
    2.0246    4.0274    1.3189 H   0  0  0  0  0  0  0  0  0  0  0  0
    5.1885    2.6632    0.0875 H   0  0  0  0  0  0  0  0  0  0  0  0
    4.4709    3.4303    1.5003 H   0  0  0  0  0  0  0  0  0  0  0  0
    5.2956    5.6658    0.5859 H   0  0  0  0  0  0  0  0  0  0  0  0
    6.0787    4.8029   -0.7175 H   0  0  0  0  0  0  0  0  0  0  0  0
    7.6763    5.2838    1.1083 H   0  0  0  0  0  0  0  0  0  0  0  0
    7.4299    3.5464    0.9334 H   0  0  0  0  0  0  0  0  0  0  0  0
    6.6407    4.4213    2.2461 H   0  0  0  0  0  0  0  0  0  0  0  0
    3.4736    1.9169   -1.3644 H   0  0  0  0  0  0  0  0  0  0  0  0
    2.5473    1.9157    0.1370 H   0  0  0  0  0  0  0  0  0  0  0  0
    1.8674    2.6449   -1.3184 H   0  0  0  0  0  0  0  0  0  0  0  0
    2.8360    4.7864   -2.2307 H   0  0  0  0  0  0  0  0  0  0  0  0
    4.4331    4.0388   -2.2629 H   0  0  0  0  0  0  0  0  0  0  0  0
    4.1903    5.5635   -1.4154 H   0  0  0  0  0  0  0  0  0  0  0  0
  1  2  1  0  0  0  0
  2  3  1  0  0  0  0
  3  4  1  0  0  0  0
  4  5  1  0  0  0  0
  5  6  1  0  0  0  0
  3  7  1  0  0  0  0
  3  8  1  0  0  0  0
  1  9  1  0  0  0  0
  1 10  1  0  0  0  0
  1 11  1  0  0  0  0
  2 12  1  0  0  0  0
  2 13  1  0  0  0  0
  4 14  1  0  0  0  0
  4 15  1  0  0  0  0
  5 16  1  0  0  0  0
  5 17  1  0  0  0  0
  6 18  1  0  0  0  0
  6 19  1  0  0  0  0
  6 20  1  0  0  0  0
  7 21  1  0  0  0  0
  7 22  1  0  0  0  0
  7 23  1  0  0  0  0
  8 24  1  0  0  0  0
  8 25  1  0  0  0  0
  8 26  1  0  0  0  0
M  END
>  <Alias name>
3,3-Dimethylhexane

>  <Surface tension>   dyn/cm
20.17

$$$$
2,2,3,3-Tetramethylbutane
  ChemBrain IXL

 26 25  0  0  0  0  0  0  0  0  1 V2000
    5.1198    2.3318    0.8364 C   0  0  0  0  0  0  0  0  0  0  0  0
    4.4961    3.1802   -0.3051 C   0  0  0  0  0  0  0  0  0  0  0  0
    3.3585    4.1326    0.2828 C   0  0  0  0  0  0  0  0  0  0  0  0
    3.9544    5.0499    1.3809 C   0  0  0  0  0  0  0  0  0  0  0  0
    5.6163    4.0287   -0.9680 C   0  0  0  0  0  0  0  0  0  0  0  0
    3.8958    2.2261   -1.3727 C   0  0  0  0  0  0  0  0  0  0  0  0
    2.7645    5.0174   -0.8467 C   0  0  0  0  0  0  0  0  0  0  0  0
    2.2168    3.2836    0.9079 C   0  0  0  0  0  0  0  0  0  0  0  0
    4.3680    1.6908    1.2652 H   0  0  0  0  0  0  0  0  0  0  0  0
    5.5157    2.9847    1.5999 H   0  0  0  0  0  0  0  0  0  0  0  0
    5.9187    1.7251    0.4353 H   0  0  0  0  0  0  0  0  0  0  0  0
    4.4076    4.4425    2.1509 H   0  0  0  0  0  0  0  0  0  0  0  0
    4.6988    5.6973    0.9487 H   0  0  0  0  0  0  0  0  0  0  0  0
    3.1668    5.6496    1.8137 H   0  0  0  0  0  0  0  0  0  0  0  0
    6.3761    3.3706   -1.3641 H   0  0  0  0  0  0  0  0  0  0  0  0
    5.2004    4.6150   -1.7705 H   0  0  0  0  0  0  0  0  0  0  0  0
    6.0589    4.6825   -0.2357 H   0  0  0  0  0  0  0  0  0  0  0  0
    3.4220    2.8057   -2.1508 H   0  0  0  0  0  0  0  0  0  0  0  0
    3.1684    1.5778   -0.9128 H   0  0  0  0  0  0  0  0  0  0  0  0
    4.6859    1.6275   -1.8024 H   0  0  0  0  0  0  0  0  0  0  0  0
    3.5276    5.6698   -1.2368 H   0  0  0  0  0  0  0  0  0  0  0  0
    2.3867    4.3888   -1.6395 H   0  0  0  0  0  0  0  0  0  0  0  0
    1.9568    5.6132   -0.4468 H   0  0  0  0  0  0  0  0  0  0  0  0
    1.4664    3.9425    1.3201 H   0  0  0  0  0  0  0  0  0  0  0  0
    2.6145    2.6625    1.6929 H   0  0  0  0  0  0  0  0  0  0  0  0
    1.7679    2.6639    0.1502 H   0  0  0  0  0  0  0  0  0  0  0  0
  1  2  1  0  0  0  0
  2  3  1  0  0  0  0
  3  4  1  0  0  0  0
  2  5  1  0  0  0  0
  2  6  1  0  0  0  0
  3  7  1  0  0  0  0
  3  8  1  0  0  0  0
  1  9  1  0  0  0  0
  1 10  1  0  0  0  0
  1 11  1  0  0  0  0
  4 12  1  0  0  0  0
  4 13  1  0  0  0  0
  4 14  1  0  0  0  0
  5 15  1  0  0  0  0
  5 16  1  0  0  0  0
  5 17  1  0  0  0  0
  6 18  1  0  0  0  0
  6 19  1  0  0  0  0
  6 20  1  0  0  0  0
  7 21  1  0  0  0  0
  7 22  1  0  0  0  0
  7 23  1  0  0  0  0
  8 24  1  0  0  0  0
  8 25  1  0  0  0  0
  8 26  1  0  0  0  0
M  END
>  <Alias name>
2,2,3,3-Tetramethylbutane

>  <Surface tension>   dyn/cm
20.22

$$$$
2,3,4-Trimethylpentane
  ChemBrain IXL

 26 25  0  0  0  0  0  0  0  0  1 V2000
    2.8852    4.9590   -1.0519 C   0  0  0  0  0  0  0  0  0  0  0  0
    3.4299    4.4161    0.2925 C   0  0  0  0  0  0  0  0  0  0  0  0
    4.8374    3.7791    0.0803 C   0  0  0  0  0  0  0  0  0  0  0  0
    5.7967    4.8159   -0.5978 C   0  0  0  0  0  0  0  0  0  0  0  0
    7.1867    4.1746   -0.8254 C   0  0  0  0  0  0  0  0  0  0  0  0
    2.4593    3.3491    0.8505 C   0  0  0  0  0  0  0  0  0  0  0  0
    4.7038    2.5200   -0.8160 C   0  0  0  0  0  0  0  0  0  0  0  0
    5.9582    6.0595    0.3114 C   0  0  0  0  0  0  0  0  0  0  0  0
    3.5778    5.6833   -1.4551 H   0  0  0  0  0  0  0  0  0  0  0  0
    2.7671    4.1464   -1.7509 H   0  0  0  0  0  0  0  0  0  0  0  0
    1.9281    5.4308   -0.8864 H   0  0  0  0  0  0  0  0  0  0  0  0
    3.5067    5.2273    0.9981 H   0  0  0  0  0  0  0  0  0  0  0  0
    5.2426    3.4886    1.0392 H   0  0  0  0  0  0  0  0  0  0  0  0
    5.3845    5.1200   -1.5490 H   0  0  0  0  0  0  0  0  0  0  0  0
    7.8551    4.9077   -1.2535 H   0  0  0  0  0  0  0  0  0  0  0  0
    7.0936    3.3400   -1.5004 H   0  0  0  0  0  0  0  0  0  0  0  0
    7.5851    3.8328    0.1186 H   0  0  0  0  0  0  0  0  0  0  0  0
    2.3745    2.5340    0.1458 H   0  0  0  0  0  0  0  0  0  0  0  0
    2.8379    2.9743    1.7904 H   0  0  0  0  0  0  0  0  0  0  0  0
    1.4866    3.7929    1.0061 H   0  0  0  0  0  0  0  0  0  0  0  0
    5.6507    2.0076   -0.8648 H   0  0  0  0  0  0  0  0  0  0  0  0
    4.4020    2.8120   -1.8093 H   0  0  0  0  0  0  0  0  0  0  0  0
    3.9621    1.8580   -0.3945 H   0  0  0  0  0  0  0  0  0  0  0  0
    5.0076    6.5553    0.4215 H   0  0  0  0  0  0  0  0  0  0  0  0
    6.3197    5.7522    1.2819 H   0  0  0  0  0  0  0  0  0  0  0  0
    6.6664    6.7407   -0.1364 H   0  0  0  0  0  0  0  0  0  0  0  0
  1  2  1  0  0  0  0
  2  3  1  0  0  0  0
  3  4  1  0  0  0  0
  4  5  1  0  0  0  0
  2  6  1  0  0  0  0
  3  7  1  0  0  0  0
  4  8  1  0  0  0  0
  1  9  1  0  0  0  0
  1 10  1  0  0  0  0
  1 11  1  0  0  0  0
  2 12  1  0  0  0  0
  3 13  1  0  0  0  0
  4 14  1  0  0  0  0
  5 15  1  0  0  0  0
  5 16  1  0  0  0  0
  5 17  1  0  0  0  0
  6 18  1  0  0  0  0
  6 19  1  0  0  0  0
  6 20  1  0  0  0  0
  7 21  1  0  0  0  0
  7 22  1  0  0  0  0
  7 23  1  0  0  0  0
  8 24  1  0  0  0  0
  8 25  1  0  0  0  0
  8 26  1  0  0  0  0
M  END
>  <Alias name>
2,3,4-Trimethylpentane

>  <Surface tension>   dyn/cm
20.24

$$$$
Heptane
  ChemBrain IXL

 23 22  0  0  0  0  0  0  0  0  1 V2000
    2.2712    2.9953    1.8762 C   0  0  0  0  0  0  0  0  0  0  0  0
    3.1089    4.2810    1.7350 C   0  0  0  0  0  0  0  0  0  0  0  0
    4.2074    4.0647    0.6759 C   0  0  0  0  0  0  0  0  0  0  0  0
    5.0452    5.3504    0.5348 C   0  0  0  0  0  0  0  0  0  0  0  0
    6.1438    5.1341   -0.5241 C   0  0  0  0  0  0  0  0  0  0  0  0
    6.9817    6.4197   -0.6652 C   0  0  0  0  0  0  0  0  0  0  0  0
    8.0803    6.2034   -1.7240 C   0  0  0  0  0  0  0  0  0  0  0  0
    1.5014    3.1469    2.6184 H   0  0  0  0  0  0  0  0  0  0  0  0
    1.8142    2.7573    0.9270 H   0  0  0  0  0  0  0  0  0  0  0  0
    2.9108    2.1807    2.1822 H   0  0  0  0  0  0  0  0  0  0  0  0
    3.5659    4.5190    2.6842 H   0  0  0  0  0  0  0  0  0  0  0  0
    2.4693    5.0957    1.4290 H   0  0  0  0  0  0  0  0  0  0  0  0
    4.8470    3.2500    0.9819 H   0  0  0  0  0  0  0  0  0  0  0  0
    3.7505    3.8268   -0.2733 H   0  0  0  0  0  0  0  0  0  0  0  0
    4.4057    6.1651    0.2288 H   0  0  0  0  0  0  0  0  0  0  0  0
    5.5021    5.5884    1.4840 H   0  0  0  0  0  0  0  0  0  0  0  0
    6.7833    4.3193   -0.2181 H   0  0  0  0  0  0  0  0  0  0  0  0
    5.6869    4.8962   -1.4734 H   0  0  0  0  0  0  0  0  0  0  0  0
    7.4385    6.6577    0.2841 H   0  0  0  0  0  0  0  0  0  0  0  0
    6.3422    7.2345   -0.9712 H   0  0  0  0  0  0  0  0  0  0  0  0
    8.6675    7.1044   -1.8228 H   0  0  0  0  0  0  0  0  0  0  0  0
    8.7198    5.3886   -1.4179 H   0  0  0  0  0  0  0  0  0  0  0  0
    7.6235    5.9654   -2.6733 H   0  0  0  0  0  0  0  0  0  0  0  0
  1  2  1  0  0  0  0
  2  3  1  0  0  0  0
  3  4  1  0  0  0  0
  4  5  1  0  0  0  0
  5  6  1  0  0  0  0
  6  7  1  0  0  0  0
  1  8  1  0  0  0  0
  1  9  1  0  0  0  0
  1 10  1  0  0  0  0
  2 11  1  0  0  0  0
  2 12  1  0  0  0  0
  3 13  1  0  0  0  0
  3 14  1  0  0  0  0
  4 15  1  0  0  0  0
  4 16  1  0  0  0  0
  5 17  1  0  0  0  0
  5 18  1  0  0  0  0
  6 19  1  0  0  0  0
  6 20  1  0  0  0  0
  7 21  1  0  0  0  0
  7 22  1  0  0  0  0
  7 23  1  0  0  0  0
M  END
>  <Alias name>
Heptane

>  <Surface tension>   dyn/cm
20.28

$$$$
Diethoxymethane
  ChemBrain IXL

 19 18  0  0  0  0  0  0  0  0  1 V2000
    5.7913    6.1342    0.3048 C   0  0  0  0  0  0  0  0  0  0  0  0
    7.1052    5.6637   -0.1566 O   0  0  0  0  0  0  0  0  0  0  0  0
    4.7884    5.0830    0.0810 O   0  0  0  0  0  0  0  0  0  0  0  0
    8.2041    6.6258    0.0112 C   0  0  0  0  0  0  0  0  0  0  0  0
    3.4225    5.4274    0.5015 C   0  0  0  0  0  0  0  0  0  0  0  0
    2.4817    4.2425    0.2105 C   0  0  0  0  0  0  0  0  0  0  0  0
    9.5141    6.0052   -0.5109 C   0  0  0  0  0  0  0  0  0  0  0  0
    5.8415    6.3662    1.3615 H   0  0  0  0  0  0  0  0  0  0  0  0
    5.5118    7.0232   -0.2471 H   0  0  0  0  0  0  0  0  0  0  0  0
    8.3133    6.8696    1.0607 H   0  0  0  0  0  0  0  0  0  0  0  0
    7.9836    7.5268   -0.5478 H   0  0  0  0  0  0  0  0  0  0  0  0
    3.0852    6.2989   -0.0457 H   0  0  0  0  0  0  0  0  0  0  0  0
    3.4148    5.6422    1.5629 H   0  0  0  0  0  0  0  0  0  0  0  0
    2.4894    4.0276   -0.8509 H   0  0  0  0  0  0  0  0  0  0  0  0
    2.8189    3.3709    0.7578 H   0  0  0  0  0  0  0  0  0  0  0  0
    1.4754    4.4961    0.5202 H   0  0  0  0  0  0  0  0  0  0  0  0
   10.3236    6.7138   -0.3873 H   0  0  0  0  0  0  0  0  0  0  0  0
    9.4048    5.7613   -1.5604 H   0  0  0  0  0  0  0  0  0  0  0  0
    9.7345    5.1042    0.0480 H   0  0  0  0  0  0  0  0  0  0  0  0
  1  2  1  0  0  0  0
  1  3  1  0  0  0  0
  2  4  1  0  0  0  0
  3  5  1  0  0  0  0
  5  6  1  0  0  0  0
  4  7  1  0  0  0  0
  1  8  1  0  0  0  0
  1  9  1  0  0  0  0
  4 10  1  0  0  0  0
  4 11  1  0  0  0  0
  5 12  1  0  0  0  0
  5 13  1  0  0  0  0
  6 14  1  0  0  0  0
  6 15  1  0  0  0  0
  6 16  1  0  0  0  0
  7 17  1  0  0  0  0
  7 18  1  0  0  0  0
  7 19  1  0  0  0  0
M  END
>  <Alias name>
Formaldehyde diethylacetal

>  <Surface tension>   dyn/cm
20.29

$$$$
1-Heptene
  ChemBrain IXL

 21 20  0  0  0  0  0  0  0  0  1 V2000
    9.6767    6.1196   -0.5355 C   0  0  0  0  0  0  0  0  0  0  0  0
    8.2499    6.6798   -0.3766 C   0  0  0  0  0  0  0  0  0  0  0  0
    7.2764    5.5258   -0.0679 C   0  0  0  0  0  0  0  0  0  0  0  0
    5.8496    6.0859    0.0911 C   0  0  0  0  0  0  0  0  0  0  0  0
    4.8762    4.9319    0.3998 C   0  0  0  0  0  0  0  0  0  0  0  0
    3.5059    5.4700    0.5527 C   0  0  0  0  0  0  0  0  0  0  0  0
    2.4925    4.6464    0.8302 C   0  0  0  0  0  0  0  0  0  0  0  0
   10.3608    6.9307   -0.7524 H   0  0  0  0  0  0  0  0  0  0  0  0
    9.6952    5.4044   -1.3485 H   0  0  0  0  0  0  0  0  0  0  0  0
    9.9766    5.6301    0.3828 H   0  0  0  0  0  0  0  0  0  0  0  0
    7.9499    7.1693   -1.2949 H   0  0  0  0  0  0  0  0  0  0  0  0
    8.2313    7.3949    0.4365 H   0  0  0  0  0  0  0  0  0  0  0  0
    7.5764    5.0362    0.8503 H   0  0  0  0  0  0  0  0  0  0  0  0
    7.2949    4.8106   -0.8811 H   0  0  0  0  0  0  0  0  0  0  0  0
    5.5496    6.5755   -0.8272 H   0  0  0  0  0  0  0  0  0  0  0  0
    5.8312    6.8011    0.9042 H   0  0  0  0  0  0  0  0  0  0  0  0
    5.1763    4.4423    1.3180 H   0  0  0  0  0  0  0  0  0  0  0  0
    4.8945    4.2169   -0.4134 H   0  0  0  0  0  0  0  0  0  0  0  0
    3.3254    6.5318    0.4396 H   0  0  0  0  0  0  0  0  0  0  0  0
    2.6731    3.5846    0.9434 H   0  0  0  0  0  0  0  0  0  0  0  0
    1.4899    5.0401    0.9420 H   0  0  0  0  0  0  0  0  0  0  0  0
  1  2  1  0  0  0  0
  2  3  1  0  0  0  0
  3  4  1  0  0  0  0
  4  5  1  0  0  0  0
  5  6  1  0  0  0  0
  6  7  2  0  0  0  0
  1  8  1  0  0  0  0
  1  9  1  0  0  0  0
  1 10  1  0  0  0  0
  2 11  1  0  0  0  0
  2 12  1  0  0  0  0
  3 13  1  0  0  0  0
  3 14  1  0  0  0  0
  4 15  1  0  0  0  0
  4 16  1  0  0  0  0
  5 17  1  0  0  0  0
  5 18  1  0  0  0  0
  6 19  1  0  0  0  0
  7 20  1  0  0  0  0
  7 21  1  0  0  0  0
M  END
>  <Alias name>
1-Heptene

>  <Surface tension>   dyn/cm
20.3

$$$$
Methyltrichlorosilane
  ChemBrain IXL

  8  7  0  0  0  0  0  0  0  0  1 V2000
    2.1677    2.8477    0.8501 C   0  0  0  0  0  0  0  0  0  0  0  0
    3.7988    2.6387   -0.0296 Si  0  0  0  0  0  0  0  0  0  0  0  0
    4.5846    4.4647   -0.4409 Cl  0  0  0  0  0  0  0  0  0  0  0  0
    5.0795    1.6026    1.1566 Cl  0  0  0  0  0  0  0  0  0  0  0  0
    3.5078    1.6215   -1.7621 Cl  0  0  0  0  0  0  0  0  0  0  0  0
    1.7486    1.8736    1.0697 H   0  0  0  0  0  0  0  0  0  0  0  0
    2.3229    3.3906    1.7742 H   0  0  0  0  0  0  0  0  0  0  0  0
    1.4844    3.4004    0.2171 H   0  0  0  0  0  0  0  0  0  0  0  0
  1  2  1  0  0  0  0
  3  2  1  0  0  0  0
  4  2  1  0  0  0  0
  5  2  1  0  0  0  0
  1  6  1  0  0  0  0
  1  7  1  0  0  0  0
  1  8  1  0  0  0  0
M  END
>  <Alias name>
Methyltrichlorosilane

>  <Surface tension>   dyn/cm
20.3

$$$$
Isobutyric aldehyde
  ChemBrain IXL

 13 12  0  0  0  0  0  0  0  0  1 V2000
    3.8543    4.7697    0.3373 C   0  0  0  0  0  0  0  0  0  0  0  0
    3.6539    3.3939   -0.3274 C   0  0  0  0  0  0  0  0  0  0  0  0
    4.8362    2.5429   -0.0660 C   0  0  0  0  0  0  0  0  0  0  0  0
    2.3968    2.7200    0.2558 C   0  0  0  0  0  0  0  0  0  0  0  0
    5.9575    3.0183   -0.1360 O   0  0  0  0  0  0  0  0  0  0  0  0
    2.9897    5.3929    0.1451 H   0  0  0  0  0  0  0  0  0  0  0  0
    4.7384    5.2429   -0.0719 H   0  0  0  0  0  0  0  0  0  0  0  0
    3.9758    4.6403    1.4056 H   0  0  0  0  0  0  0  0  0  0  0  0
    3.5314    3.5235   -1.3956 H   0  0  0  0  0  0  0  0  0  0  0  0
    4.7059    1.4981    0.1876 H   0  0  0  0  0  0  0  0  0  0  0  0
    2.2574    1.7520   -0.2094 H   0  0  0  0  0  0  0  0  0  0  0  0
    2.5182    2.5928    1.3245 H   0  0  0  0  0  0  0  0  0  0  0  0
    1.5313    3.3416    0.0623 H   0  0  0  0  0  0  0  0  0  0  0  0
  1  2  1  0  0  0  0
  2  3  1  0  0  0  0
  2  4  1  0  0  0  0
  3  5  2  0  0  0  0
  1  6  1  0  0  0  0
  1  7  1  0  0  0  0
  1  8  1  0  0  0  0
  2  9  1  0  0  0  0
  3 10  1  0  0  0  0
  4 11  1  0  0  0  0
  4 12  1  0  0  0  0
  4 13  1  0  0  0  0
M  END
>  <Alias name>
2-Methylpropanal

>  <Surface tension>   dyn/cm
20.31

$$$$
2,4,4-Trimethylhexane
  ChemBrain IXL

 29 28  0  0  0  0  0  0  0  0  1 V2000
    7.3825    4.8901    0.9780 C   0  0  0  0  0  0  0  0  0  0  0  0
    6.1574    5.2137    0.1007 C   0  0  0  0  0  0  0  0  0  0  0  0
    4.8606    4.7866    0.8668 C   0  0  0  0  0  0  0  0  0  0  0  0
    3.5730    5.0719    0.0251 C   0  0  0  0  0  0  0  0  0  0  0  0
    3.3430    3.9503   -1.0359 C   0  0  0  0  0  0  0  0  0  0  0  0
    3.1752    2.5850   -0.3320 C   0  0  0  0  0  0  0  0  0  0  0  0
    6.2860    4.4613   -1.2372 C   0  0  0  0  0  0  0  0  0  0  0  0
    3.7038    6.4392   -0.6804 C   0  0  0  0  0  0  0  0  0  0  0  0
    2.3570    5.1122    0.9748 C   0  0  0  0  0  0  0  0  0  0  0  0
    7.3060    5.4253    1.9164 H   0  0  0  0  0  0  0  0  0  0  0  0
    8.2857    5.1926    0.4626 H   0  0  0  0  0  0  0  0  0  0  0  0
    7.4168    3.8251    1.1716 H   0  0  0  0  0  0  0  0  0  0  0  0
    6.1293    6.2791   -0.0899 H   0  0  0  0  0  0  0  0  0  0  0  0
    4.8055    5.3522    1.7888 H   0  0  0  0  0  0  0  0  0  0  0  0
    4.9094    3.7335    1.1030 H   0  0  0  0  0  0  0  0  0  0  0  0
    4.1747    3.9023   -1.7037 H   0  0  0  0  0  0  0  0  0  0  0  0
    2.4457    4.1726   -1.5999 H   0  0  0  0  0  0  0  0  0  0  0  0
    4.0722    2.3512    0.2244 H   0  0  0  0  0  0  0  0  0  0  0  0
    2.3315    2.6274    0.3439 H   0  0  0  0  0  0  0  0  0  0  0  0
    3.0026    1.8163   -1.0750 H   0  0  0  0  0  0  0  0  0  0  0  0
    7.2679    4.6423   -1.6565 H   0  0  0  0  0  0  0  0  0  0  0  0
    5.5377    4.8176   -1.9245 H   0  0  0  0  0  0  0  0  0  0  0  0
    6.1552    3.3990   -1.0710 H   0  0  0  0  0  0  0  0  0  0  0  0
    2.7978    6.6460   -1.2365 H   0  0  0  0  0  0  0  0  0  0  0  0
    4.5456    6.4177   -1.3593 H   0  0  0  0  0  0  0  0  0  0  0  0
    3.8571    7.2143    0.0603 H   0  0  0  0  0  0  0  0  0  0  0  0
    2.2679    4.1645    1.4892 H   0  0  0  0  0  0  0  0  0  0  0  0
    2.4926    5.9045    1.7006 H   0  0  0  0  0  0  0  0  0  0  0  0
    1.4572    5.2982    0.4016 H   0  0  0  0  0  0  0  0  0  0  0  0
  1  2  1  0  0  0  0
  2  3  1  0  0  0  0
  3  4  1  0  0  0  0
  4  5  1  0  0  0  0
  5  6  1  0  0  0  0
  2  7  1  0  0  0  0
  4  8  1  0  0  0  0
  4  9  1  0  0  0  0
  1 10  1  0  0  0  0
  1 11  1  0  0  0  0
  1 12  1  0  0  0  0
  2 13  1  0  0  0  0
  3 14  1  0  0  0  0
  3 15  1  0  0  0  0
  5 16  1  0  0  0  0
  5 17  1  0  0  0  0
  6 18  1  0  0  0  0
  6 19  1  0  0  0  0
  6 20  1  0  0  0  0
  7 21  1  0  0  0  0
  7 22  1  0  0  0  0
  7 23  1  0  0  0  0
  8 24  1  0  0  0  0
  8 25  1  0  0  0  0
  8 26  1  0  0  0  0
  9 27  1  0  0  0  0
  9 28  1  0  0  0  0
  9 29  1  0  0  0  0
M  END
>  <Alias name>
2,4,4-Trimethylhexane

>  <Surface tension>   dyn/cm
20.33

$$$$
2-Amino-2-methylbutane
  ChemBrain IXL

 19 18  0  0  0  0  0  0  0  0  1 V2000
    5.9725    4.0362   -1.0909 C   0  0  0  0  0  0  0  0  0  0  0  0
    4.9484    3.9619    0.0581 C   0  0  0  0  0  0  0  0  0  0  0  0
    3.5249    3.8833   -0.5269 C   0  0  0  0  0  0  0  0  0  0  0  0
    2.4993    3.8344    0.6222 C   0  0  0  0  0  0  0  0  0  0  0  0
    5.0671    5.1620    0.8988 N   0  0  0  0  0  0  0  0  0  0  0  0
    5.2232    2.7081    0.9109 C   0  0  0  0  0  0  0  0  0  0  0  0
    5.9990    5.2133    1.2820 H   0  0  0  0  0  0  0  0  0  0  0  0
    4.8873    5.9829    0.3403 H   0  0  0  0  0  0  0  0  0  0  0  0
    5.7794    4.9174   -1.6901 H   0  0  0  0  0  0  0  0  0  0  0  0
    5.8850    3.1522   -1.7103 H   0  0  0  0  0  0  0  0  0  0  0  0
    6.9730    4.0914   -0.6797 H   0  0  0  0  0  0  0  0  0  0  0  0
    3.3381    4.7558   -1.1406 H   0  0  0  0  0  0  0  0  0  0  0  0
    3.4321    2.9898   -1.1318 H   0  0  0  0  0  0  0  0  0  0  0  0
    2.6754    2.9528    1.2261 H   0  0  0  0  0  0  0  0  0  0  0  0
    2.6035    4.7199    1.2370 H   0  0  0  0  0  0  0  0  0  0  0  0
    1.4981    3.7963    0.2111 H   0  0  0  0  0  0  0  0  0  0  0  0
    6.2293    2.7557    1.3089 H   0  0  0  0  0  0  0  0  0  0  0  0
    4.5136    2.6645    1.7278 H   0  0  0  0  0  0  0  0  0  0  0  0
    5.1199    1.8231    0.2953 H   0  0  0  0  0  0  0  0  0  0  0  0
  1  2  1  0  0  0  0
  2  3  1  0  0  0  0
  3  4  1  0  0  0  0
  2  5  1  0  0  0  0
  2  6  1  0  0  0  0
  5  7  1  0  0  0  0
  5  8  1  0  0  0  0
  1  9  1  0  0  0  0
  1 10  1  0  0  0  0
  1 11  1  0  0  0  0
  3 12  1  0  0  0  0
  3 13  1  0  0  0  0
  4 14  1  0  0  0  0
  4 15  1  0  0  0  0
  4 16  1  0  0  0  0
  6 17  1  0  0  0  0
  6 18  1  0  0  0  0
  6 19  1  0  0  0  0
M  END
>  <Alias name>
2-Methyl-2-butanamine

>  <Surface tension>   dyn/cm
20.34

$$$$
2,3,5-Trimethylhexane
  ChemBrain IXL

 29 28  0  0  0  0  0  0  0  0  1 V2000
    7.6617    6.3520    0.0655 C   0  0  0  0  0  0  0  0  0  0  0  0
    7.4338    4.8263    0.2086 C   0  0  0  0  0  0  0  0  0  0  0  0
    6.0293    4.5462    0.8600 C   0  0  0  0  0  0  0  0  0  0  0  0
    4.8765    5.1269   -0.0500 C   0  0  0  0  0  0  0  0  0  0  0  0
    3.4771    4.8806    0.5955 C   0  0  0  0  0  0  0  0  0  0  0  0
    3.0676    3.4007    0.4324 C   0  0  0  0  0  0  0  0  0  0  0  0
    7.5285    4.1560   -1.1890 C   0  0  0  0  0  0  0  0  0  0  0  0
    5.8600    3.0163    1.0508 C   0  0  0  0  0  0  0  0  0  0  0  0
    2.4390    5.7583   -0.1386 C   0  0  0  0  0  0  0  0  0  0  0  0
    6.9442    6.7638   -0.6246 H   0  0  0  0  0  0  0  0  0  0  0  0
    7.5480    6.8248    1.0297 H   0  0  0  0  0  0  0  0  0  0  0  0
    8.6596    6.5319   -0.3072 H   0  0  0  0  0  0  0  0  0  0  0  0
    8.2025    4.4163    0.8475 H   0  0  0  0  0  0  0  0  0  0  0  0
    5.9918    5.0261    1.8274 H   0  0  0  0  0  0  0  0  0  0  0  0
    5.0236    6.1886   -0.1630 H   0  0  0  0  0  0  0  0  0  0  0  0
    4.9064    4.6596   -1.0213 H   0  0  0  0  0  0  0  0  0  0  0  0
    3.4928    5.1494    1.6419 H   0  0  0  0  0  0  0  0  0  0  0  0
    1.9907    3.3327    0.4226 H   0  0  0  0  0  0  0  0  0  0  0  0
    3.4605    3.0109   -0.4948 H   0  0  0  0  0  0  0  0  0  0  0  0
    3.4422    2.8289    1.2687 H   0  0  0  0  0  0  0  0  0  0  0  0
    8.5158    4.3175   -1.5968 H   0  0  0  0  0  0  0  0  0  0  0  0
    6.7953    4.5876   -1.8505 H   0  0  0  0  0  0  0  0  0  0  0  0
    7.3496    3.0954   -1.0951 H   0  0  0  0  0  0  0  0  0  0  0  0
    6.7409    2.6169    1.5324 H   0  0  0  0  0  0  0  0  0  0  0  0
    5.7319    2.5428    0.0882 H   0  0  0  0  0  0  0  0  0  0  0  0
    5.0037    2.8204    1.6683 H   0  0  0  0  0  0  0  0  0  0  0  0
    1.4631    5.6056    0.2995 H   0  0  0  0  0  0  0  0  0  0  0  0
    2.7164    6.7978   -0.0448 H   0  0  0  0  0  0  0  0  0  0  0  0
    2.4109    5.4860   -1.1838 H   0  0  0  0  0  0  0  0  0  0  0  0
  1  2  1  0  0  0  0
  2  3  1  0  0  0  0
  3  4  1  0  0  0  0
  4  5  1  0  0  0  0
  5  6  1  0  0  0  0
  2  7  1  0  0  0  0
  3  8  1  0  0  0  0
  5  9  1  0  0  0  0
  1 10  1  0  0  0  0
  1 11  1  0  0  0  0
  1 12  1  0  0  0  0
  2 13  1  0  0  0  0
  3 14  1  0  0  0  0
  4 15  1  0  0  0  0
  4 16  1  0  0  0  0
  5 17  1  0  0  0  0
  6 18  1  0  0  0  0
  6 19  1  0  0  0  0
  6 20  1  0  0  0  0
  7 21  1  0  0  0  0
  7 22  1  0  0  0  0
  7 23  1  0  0  0  0
  8 24  1  0  0  0  0
  8 25  1  0  0  0  0
  8 26  1  0  0  0  0
  9 27  1  0  0  0  0
  9 28  1  0  0  0  0
  9 29  1  0  0  0  0
M  END
>  <Alias name>
2,3,5-Trimethylhexane

>  <Surface tension>   dyn/cm
20.38

$$$$
Bromotrimethylsilane
  ChemBrain IXL

 14 13  0  0  0  0  0  0  0  0  1 V2000
    1.8258    2.9416    0.5579 Br  0  0  0  0  0  0  0  0  0  0  0  0
    3.8811    3.4100    0.0461 Si  0  0  0  0  0  0  0  0  0  0  0  0
    4.0673    5.2543   -0.1530 C   0  0  0  0  0  0  0  0  0  0  0  0
    5.0110    2.8146    1.4042 C   0  0  0  0  0  0  0  0  0  0  0  0
    4.3319    2.5639   -1.5527 C   0  0  0  0  0  0  0  0  0  0  0  0
    3.8056    5.7458    0.7758 H   0  0  0  0  0  0  0  0  0  0  0  0
    3.4111    5.6001   -0.9420 H   0  0  0  0  0  0  0  0  0  0  0  0
    5.0934    5.4879   -0.4085 H   0  0  0  0  0  0  0  0  0  0  0  0
    6.0370    3.0485    1.1486 H   0  0  0  0  0  0  0  0  0  0  0  0
    4.9030    1.7433    1.5198 H   0  0  0  0  0  0  0  0  0  0  0  0
    4.7493    3.3062    2.3329 H   0  0  0  0  0  0  0  0  0  0  0  0
    5.3580    2.7978   -1.8081 H   0  0  0  0  0  0  0  0  0  0  0  0
    3.6756    2.9098   -2.3417 H   0  0  0  0  0  0  0  0  0  0  0  0
    4.2239    1.4926   -1.4371 H   0  0  0  0  0  0  0  0  0  0  0  0
  1  2  1  0  0  0  0
  2  3  1  0  0  0  0
  2  4  1  0  0  0  0
  2  5  1  0  0  0  0
  3  6  1  0  0  0  0
  3  7  1  0  0  0  0
  3  8  1  0  0  0  0
  4  9  1  0  0  0  0
  4 10  1  0  0  0  0
  4 11  1  0  0  0  0
  5 12  1  0  0  0  0
  5 13  1  0  0  0  0
  5 14  1  0  0  0  0
M  END
>  <Alias name>
Bromotrimethylsilane

>  <Surface tension>   dyn/cm
20.38

$$$$
Bis(1,H,1H-heptafluorobutyl) adipate
  ChemBrain IXL

 44 43  0  0  0  0  0  0  0  0  1 V2000
    7.3461   11.7537    0.3390 C   0  0  0  0  0  0  0  0  0  0  0  0
    8.3663   10.5991    0.3128 C   0  0  0  0  0  0  0  0  0  0  0  0
    9.7895   11.1674    0.4737 C   0  0  0  0  0  0  0  0  0  0  0  0
   10.8097   10.0127    0.4487 C   0  0  0  0  0  0  0  0  0  0  0  0
    5.9790   11.2077    0.1864 C   0  0  0  0  0  0  0  0  0  0  0  0
    5.0187   11.9601    0.1811 O   0  0  0  0  0  0  0  0  0  0  0  0
    5.7782    9.7587    0.0411 O   0  0  0  0  0  0  0  0  0  0  0  0
   12.1764   10.5584    0.6056 C   0  0  0  0  0  0  0  0  0  0  0  0
   12.3421   11.7598    0.7380 O   0  0  0  0  0  0  0  0  0  0  0  0
   13.3343    9.6527    0.6017 O   0  0  0  0  0  0  0  0  0  0  0  0
    4.3775    9.3371   -0.1042 C   0  0  0  0  0  0  0  0  0  0  0  0
    4.3146    7.8039   -0.2456 C   0  0  0  0  0  0  0  0  0  0  0  0
    2.8461    7.3619   -0.3972 C   0  0  0  0  0  0  0  0  0  0  0  0
    2.7832    5.8286   -0.5382 C   0  0  0  0  0  0  0  0  0  0  0  0
    4.8505    7.2242    0.8617 F   0  0  0  0  0  0  0  0  0  0  0  0
    5.0190    7.4207   -1.3440 F   0  0  0  0  0  0  0  0  0  0  0  0
    2.3103    7.9414   -1.5047 F   0  0  0  0  0  0  0  0  0  0  0  0
    2.1416    7.7454    0.7010 F   0  0  0  0  0  0  0  0  0  0  0  0
    3.3191    5.2491    0.5693 F   0  0  0  0  0  0  0  0  0  0  0  0
    1.4872    5.4385   -0.6719 F   0  0  0  0  0  0  0  0  0  0  0  0
    3.4877    5.4451   -1.6365 F   0  0  0  0  0  0  0  0  0  0  0  0
   13.0088    8.2288    0.4365 C   0  0  0  0  0  0  0  0  0  0  0  0
   14.3077    7.3998    0.4521 C   0  0  0  0  0  0  0  0  0  0  0  0
   13.9665    5.9070    0.2797 C   0  0  0  0  0  0  0  0  0  0  0  0
   15.2653    5.0779    0.2958 C   0  0  0  0  0  0  0  0  0  0  0  0
   14.9491    7.5843    1.6371 F   0  0  0  0  0  0  0  0  0  0  0  0
   15.1139    7.8011   -0.5670 F   0  0  0  0  0  0  0  0  0  0  0  0
   13.3255    5.7224   -0.9055 F   0  0  0  0  0  0  0  0  0  0  0  0
   13.1599    5.5057    1.2986 F   0  0  0  0  0  0  0  0  0  0  0  0
   15.9064    5.2625    1.4810 F   0  0  0  0  0  0  0  0  0  0  0  0
   14.9641    3.7604    0.1437 F   0  0  0  0  0  0  0  0  0  0  0  0
   16.0719    5.4791   -0.7231 F   0  0  0  0  0  0  0  0  0  0  0  0
    7.4212   12.2804    1.2824 H   0  0  0  0  0  0  0  0  0  0  0  0
    7.5544   12.4380   -0.4741 H   0  0  0  0  0  0  0  0  0  0  0  0
    8.2921   10.0732   -0.6310 H   0  0  0  0  0  0  0  0  0  0  0  0
    8.1571    9.9140    1.1252 H   0  0  0  0  0  0  0  0  0  0  0  0
    9.8635   11.6940    1.4172 H   0  0  0  0  0  0  0  0  0  0  0  0
    9.9990   11.8518   -0.3391 H   0  0  0  0  0  0  0  0  0  0  0  0
   10.7369    9.4871   -0.4954 H   0  0  0  0  0  0  0  0  0  0  0  0
   10.5992    9.3274    1.2605 H   0  0  0  0  0  0  0  0  0  0  0  0
    3.9511    9.7988   -0.9863 H   0  0  0  0  0  0  0  0  0  0  0  0
    3.8160    9.6424    0.7702 H   0  0  0  0  0  0  0  0  0  0  0  0
   12.4984    8.0823   -0.5073 H   0  0  0  0  0  0  0  0  0  0  0  0
   12.3666    7.9088    1.2477 H   0  0  0  0  0  0  0  0  0  0  0  0
  1  2  1  0  0  0  0
  2  3  1  0  0  0  0
  3  4  1  0  0  0  0
  5  6  2  0  0  0  0
  5  7  1  0  0  0  0
  8  9  2  0  0  0  0
  8 10  1  0  0  0  0
  5  1  1  0  0  0  0
  8  4  1  0  0  0  0
  7 11  1  0  0  0  0
 11 12  1  0  0  0  0
 12 13  1  0  0  0  0
 13 14  1  0  0  0  0
 12 15  1  0  0  0  0
 12 16  1  0  0  0  0
 13 17  1  0  0  0  0
 13 18  1  0  0  0  0
 14 19  1  0  0  0  0
 14 20  1  0  0  0  0
 14 21  1  0  0  0  0
 22 23  1  0  0  0  0
 23 24  1  0  0  0  0
 24 25  1  0  0  0  0
 23 26  1  0  0  0  0
 23 27  1  0  0  0  0
 24 28  1  0  0  0  0
 24 29  1  0  0  0  0
 25 30  1  0  0  0  0
 25 31  1  0  0  0  0
 25 32  1  0  0  0  0
 22 10  1  0  0  0  0
  1 33  1  0  0  0  0
  1 34  1  0  0  0  0
  2 35  1  0  0  0  0
  2 36  1  0  0  0  0
  3 37  1  0  0  0  0
  3 38  1  0  0  0  0
  4 39  1  0  0  0  0
  4 40  1  0  0  0  0
 11 41  1  0  0  0  0
 11 42  1  0  0  0  0
 22 43  1  0  0  0  0
 22 44  1  0  0  0  0
M  END
>  <Alias name>
Bis(1,H,1H-heptafluorobutyl) adipate

>  <Surface tension>   dyn/cm
20.4

$$$$
t-Butanol
  ChemBrain IXL

 15 14  0  0  0  0  0  0  0  0  1 V2000
    2.7029    2.2234   -1.0899 C   0  0  0  0  0  0  0  0  0  0  0  0
    3.3897    2.9978    0.0518 C   0  0  0  0  0  0  0  0  0  0  0  0
    2.3226    3.7199    0.8973 C   0  0  0  0  0  0  0  0  0  0  0  0
    4.1352    2.0585    0.9020 O   0  0  0  0  0  0  0  0  0  0  0  0
    4.3620    4.0350   -0.5431 C   0  0  0  0  0  0  0  0  0  0  0  0
    3.4508    1.7173   -1.6824 H   0  0  0  0  0  0  0  0  0  0  0  0
    2.0215    1.4966   -0.6729 H   0  0  0  0  0  0  0  0  0  0  0  0
    2.1552    2.9135   -1.7145 H   0  0  0  0  0  0  0  0  0  0  0  0
    1.7748    4.4101    0.2728 H   0  0  0  0  0  0  0  0  0  0  0  0
    1.6412    2.9931    1.3143 H   0  0  0  0  0  0  0  0  0  0  0  0
    2.8039    4.2626    1.6974 H   0  0  0  0  0  0  0  0  0  0  0  0
    4.8168    1.5685    0.4572 H   0  0  0  0  0  0  0  0  0  0  0  0
    5.1099    3.5289   -1.1356 H   0  0  0  0  0  0  0  0  0  0  0  0
    4.8433    4.5777    0.2570 H   0  0  0  0  0  0  0  0  0  0  0  0
    3.8143    4.7251   -1.1677 H   0  0  0  0  0  0  0  0  0  0  0  0
  1  2  1  0  0  0  0
  2  3  1  0  0  0  0
  2  4  1  0  0  0  0
  2  5  1  0  0  0  0
  1  6  1  0  0  0  0
  1  7  1  0  0  0  0
  1  8  1  0  0  0  0
  3  9  1  0  0  0  0
  3 10  1  0  0  0  0
  3 11  1  0  0  0  0
  4 12  1  0  0  0  0
  5 13  1  0  0  0  0
  5 14  1  0  0  0  0
  5 15  1  0  0  0  0
M  END
>  <Alias name>
2-Methyl-2-propanol

>  <Surface tension>   dyn/cm
20.41

$$$$
2,4-Dimethylheptane
  ChemBrain IXL

 29 28  0  0  0  0  0  0  0  0  1 V2000
    2.1540    4.5635    0.8762 C   0  0  0  0  0  0  0  0  0  0  0  0
    3.5717    4.4683    0.2792 C   0  0  0  0  0  0  0  0  0  0  0  0
    4.0664    5.8845   -0.0952 C   0  0  0  0  0  0  0  0  0  0  0  0
    5.4887    5.8036   -0.6962 C   0  0  0  0  0  0  0  0  0  0  0  0
    3.5378    3.5794   -0.9813 C   0  0  0  0  0  0  0  0  0  0  0  0
    6.4560    5.1877    0.3410 C   0  0  0  0  0  0  0  0  0  0  0  0
    7.8748    5.1027   -0.2586 C   0  0  0  0  0  0  0  0  0  0  0  0
    8.8296    4.4672    0.7704 C   0  0  0  0  0  0  0  0  0  0  0  0
    5.9653    7.2228   -1.0691 C   0  0  0  0  0  0  0  0  0  0  0  0
    1.8061    3.5725    1.1402 H   0  0  0  0  0  0  0  0  0  0  0  0
    2.1764    5.1860    1.7621 H   0  0  0  0  0  0  0  0  0  0  0  0
    1.4831    4.9989    0.1459 H   0  0  0  0  0  0  0  0  0  0  0  0
    4.2404    4.0328    1.0099 H   0  0  0  0  0  0  0  0  0  0  0  0
    3.3930    6.3197   -0.8232 H   0  0  0  0  0  0  0  0  0  0  0  0
    4.0860    6.5048    0.7924 H   0  0  0  0  0  0  0  0  0  0  0  0
    5.4707    5.1858   -1.5844 H   0  0  0  0  0  0  0  0  0  0  0  0
    4.5353    3.4972   -1.3930 H   0  0  0  0  0  0  0  0  0  0  0  0
    3.1746    2.5938   -0.7178 H   0  0  0  0  0  0  0  0  0  0  0  0
    2.8784    4.0219   -1.7177 H   0  0  0  0  0  0  0  0  0  0  0  0
    6.1177    4.1938    0.6031 H   0  0  0  0  0  0  0  0  0  0  0  0
    6.4759    5.8076    1.2288 H   0  0  0  0  0  0  0  0  0  0  0  0
    8.2230    6.0968   -0.5067 H   0  0  0  0  0  0  0  0  0  0  0  0
    7.8524    4.4939   -1.1539 H   0  0  0  0  0  0  0  0  0  0  0  0
    8.8522    5.0758    1.6659 H   0  0  0  0  0  0  0  0  0  0  0  0
    9.8256    4.4070    0.3496 H   0  0  0  0  0  0  0  0  0  0  0  0
    8.4820    3.4720    1.0190 H   0  0  0  0  0  0  0  0  0  0  0  0
    5.2780    7.6576   -1.7841 H   0  0  0  0  0  0  0  0  0  0  0  0
    6.9536    7.1692   -1.5066 H   0  0  0  0  0  0  0  0  0  0  0  0
    5.9972    7.8386   -0.1788 H   0  0  0  0  0  0  0  0  0  0  0  0
  1  2  1  0  0  0  0
  2  3  1  0  0  0  0
  3  4  1  0  0  0  0
  2  5  1  0  0  0  0
  4  6  1  0  0  0  0
  6  7  1  0  0  0  0
  7  8  1  0  0  0  0
  4  9  1  0  0  0  0
  1 10  1  0  0  0  0
  1 11  1  0  0  0  0
  1 12  1  0  0  0  0
  2 13  1  0  0  0  0
  3 14  1  0  0  0  0
  3 15  1  0  0  0  0
  4 16  1  0  0  0  0
  5 17  1  0  0  0  0
  5 18  1  0  0  0  0
  5 19  1  0  0  0  0
  6 20  1  0  0  0  0
  6 21  1  0  0  0  0
  7 22  1  0  0  0  0
  7 23  1  0  0  0  0
  8 24  1  0  0  0  0
  8 25  1  0  0  0  0
  8 26  1  0  0  0  0
  9 27  1  0  0  0  0
  9 28  1  0  0  0  0
  9 29  1  0  0  0  0
M  END
>  <Alias name>
2,4-Dimethylheptane

>  <Surface tension>   dyn/cm
20.42

$$$$
2,5-Dimethylheptane
  ChemBrain IXL

 29 28  0  0  0  0  0  0  0  0  1 V2000
    2.8936    3.9082   -0.6013 C   0  0  0  0  0  0  0  0  0  0  0  0
    3.4193    4.5376    0.7128 C   0  0  0  0  0  0  0  0  0  0  0  0
    4.5871    5.5215    0.4055 C   0  0  0  0  0  0  0  0  0  0  0  0
    5.7826    4.7513   -0.2255 C   0  0  0  0  0  0  0  0  0  0  0  0
    7.0041    5.7045   -0.4017 C   0  0  0  0  0  0  0  0  0  0  0  0
    8.2158    4.8799   -0.9471 C   0  0  0  0  0  0  0  0  0  0  0  0
    9.5168    5.7329   -0.9109 C   0  0  0  0  0  0  0  0  0  0  0  0
    2.2698    5.3070    1.4056 C   0  0  0  0  0  0  0  0  0  0  0  0
    6.6398    6.8438   -1.4011 C   0  0  0  0  0  0  0  0  0  0  0  0
    3.6732    3.3228   -1.0612 H   0  0  0  0  0  0  0  0  0  0  0  0
    2.0507    3.2703   -0.3806 H   0  0  0  0  0  0  0  0  0  0  0  0
    2.5840    4.6917   -1.2776 H   0  0  0  0  0  0  0  0  0  0  0  0
    3.7713    3.7555    1.3697 H   0  0  0  0  0  0  0  0  0  0  0  0
    4.9103    5.9872    1.3260 H   0  0  0  0  0  0  0  0  0  0  0  0
    4.2434    6.2813   -0.2783 H   0  0  0  0  0  0  0  0  0  0  0  0
    5.4936    4.3585   -1.1879 H   0  0  0  0  0  0  0  0  0  0  0  0
    6.0617    3.9346    0.4255 H   0  0  0  0  0  0  0  0  0  0  0  0
    7.2640    6.1322    0.5562 H   0  0  0  0  0  0  0  0  0  0  0  0
    8.0086    4.5806   -1.9649 H   0  0  0  0  0  0  0  0  0  0  0  0
    8.3520    4.0023   -0.3312 H   0  0  0  0  0  0  0  0  0  0  0  0
    9.2816    6.7599   -1.1130 H   0  0  0  0  0  0  0  0  0  0  0  0
   10.1967    5.3803   -1.6726 H   0  0  0  0  0  0  0  0  0  0  0  0
    9.9766    5.6568    0.0634 H   0  0  0  0  0  0  0  0  0  0  0  0
    1.4611    4.6252    1.6257 H   0  0  0  0  0  0  0  0  0  0  0  0
    2.6315    5.7442    2.3250 H   0  0  0  0  0  0  0  0  0  0  0  0
    1.9128    6.0895    0.7510 H   0  0  0  0  0  0  0  0  0  0  0  0
    5.8145    7.4164   -1.0118 H   0  0  0  0  0  0  0  0  0  0  0  0
    6.3614    6.4128   -2.3518 H   0  0  0  0  0  0  0  0  0  0  0  0
    7.4851    7.4923   -1.5372 H   0  0  0  0  0  0  0  0  0  0  0  0
  1  2  1  0  0  0  0
  2  3  1  0  0  0  0
  3  4  1  0  0  0  0
  4  5  1  0  0  0  0
  5  6  1  0  0  0  0
  6  7  1  0  0  0  0
  2  8  1  0  0  0  0
  5  9  1  0  0  0  0
  1 10  1  0  0  0  0
  1 11  1  0  0  0  0
  1 12  1  0  0  0  0
  2 13  1  0  0  0  0
  3 14  1  0  0  0  0
  3 15  1  0  0  0  0
  4 16  1  0  0  0  0
  4 17  1  0  0  0  0
  5 18  1  0  0  0  0
  6 19  1  0  0  0  0
  6 20  1  0  0  0  0
  7 21  1  0  0  0  0
  7 22  1  0  0  0  0
  7 23  1  0  0  0  0
  8 24  1  0  0  0  0
  8 25  1  0  0  0  0
  8 26  1  0  0  0  0
  9 27  1  0  0  0  0
  9 28  1  0  0  0  0
  9 29  1  0  0  0  0
M  END
>  <Alias name>
2,5-Dimethylheptane

>  <Surface tension>   dyn/cm
20.42

$$$$
Diethylamine
  ChemBrain IXL

 16 15  0  0  0  0  0  0  0  0  1 V2000
    2.1102    3.1791    1.2881 C   0  0  0  0  0  0  0  0  0  0  0  0
    3.3020    4.1498    1.1784 C   0  0  0  0  0  0  0  0  0  0  0  0
    4.1596    3.7478    0.0542 N   0  0  0  0  0  0  0  0  0  0  0  0
    5.2959    4.6744   -0.0510 C   0  0  0  0  0  0  0  0  0  0  0  0
    6.1945    4.2535   -1.2301 C   0  0  0  0  0  0  0  0  0  0  0  0
    4.5023    2.8117    0.2106 H   0  0  0  0  0  0  0  0  0  0  0  0
    2.4775    2.1741    1.4556 H   0  0  0  0  0  0  0  0  0  0  0  0
    1.4784    3.4753    2.1163 H   0  0  0  0  0  0  0  0  0  0  0  0
    1.5373    3.2056    0.3694 H   0  0  0  0  0  0  0  0  0  0  0  0
    3.8750    4.1233    2.0970 H   0  0  0  0  0  0  0  0  0  0  0  0
    2.9348    5.1548    1.0109 H   0  0  0  0  0  0  0  0  0  0  0  0
    4.9281    5.6792   -0.2182 H   0  0  0  0  0  0  0  0  0  0  0  0
    5.8695    4.6480    0.8673 H   0  0  0  0  0  0  0  0  0  0  0  0
    7.0316    4.9362   -1.3077 H   0  0  0  0  0  0  0  0  0  0  0  0
    5.6209    4.2797   -2.1484 H   0  0  0  0  0  0  0  0  0  0  0  0
    6.5624    3.2487   -1.0628 H   0  0  0  0  0  0  0  0  0  0  0  0
  1  2  1  0  0  0  0
  2  3  1  0  0  0  0
  3  4  1  0  0  0  0
  4  5  1  0  0  0  0
  3  6  1  0  0  0  0
  1  7  1  0  0  0  0
  1  8  1  0  0  0  0
  1  9  1  0  0  0  0
  2 10  1  0  0  0  0
  2 11  1  0  0  0  0
  4 12  1  0  0  0  0
  4 13  1  0  0  0  0
  5 14  1  0  0  0  0
  5 15  1  0  0  0  0
  5 16  1  0  0  0  0
M  END
>  <Alias name>
Diethylamine

>  <Surface tension>   dyn/cm
20.42

$$$$
3-Ethylpentane
  ChemBrain IXL

 23 22  0  0  0  0  0  0  0  0  1 V2000
    2.4383    4.8149   -0.5247 C   0  0  0  0  0  0  0  0  0  0  0  0
    3.5687    5.4050    0.3547 C   0  0  0  0  0  0  0  0  0  0  0  0
    4.9675    5.0139   -0.2182 C   0  0  0  0  0  0  0  0  0  0  0  0
    5.1508    3.4496   -0.1251 C   0  0  0  0  0  0  0  0  0  0  0  0
    6.4610    3.0001   -0.8049 C   0  0  0  0  0  0  0  0  0  0  0  0
    6.0639    5.7639    0.6136 C   0  0  0  0  0  0  0  0  0  0  0  0
    7.4132    5.8166   -0.1536 C   0  0  0  0  0  0  0  0  0  0  0  0
    2.4671    3.7400   -0.4831 H   0  0  0  0  0  0  0  0  0  0  0  0
    1.4831    5.1602   -0.1580 H   0  0  0  0  0  0  0  0  0  0  0  0
    2.5696    5.1405   -1.5459 H   0  0  0  0  0  0  0  0  0  0  0  0
    3.4737    5.0298    1.3635 H   0  0  0  0  0  0  0  0  0  0  0  0
    3.4797    6.4819    0.3651 H   0  0  0  0  0  0  0  0  0  0  0  0
    5.0257    5.3273   -1.2507 H   0  0  0  0  0  0  0  0  0  0  0  0
    4.3299    2.9812   -0.6370 H   0  0  0  0  0  0  0  0  0  0  0  0
    5.1485    3.1342    0.9083 H   0  0  0  0  0  0  0  0  0  0  0  0
    6.3124    2.0227   -1.2376 H   0  0  0  0  0  0  0  0  0  0  0  0
    6.7354    3.6985   -1.5832 H   0  0  0  0  0  0  0  0  0  0  0  0
    7.2444    2.9309   -0.0660 H   0  0  0  0  0  0  0  0  0  0  0  0
    6.2019    5.2678    1.5629 H   0  0  0  0  0  0  0  0  0  0  0  0
    5.7304    6.7759    0.7889 H   0  0  0  0  0  0  0  0  0  0  0  0
    8.0936    6.4720    0.3696 H   0  0  0  0  0  0  0  0  0  0  0  0
    7.2462    6.1970   -1.1506 H   0  0  0  0  0  0  0  0  0  0  0  0
    7.8415    4.8452   -0.2103 H   0  0  0  0  0  0  0  0  0  0  0  0
  1  2  1  0  0  0  0
  2  3  1  0  0  0  0
  3  4  1  0  0  0  0
  4  5  1  0  0  0  0
  3  6  1  0  0  0  0
  6  7  1  0  0  0  0
  1  8  1  0  0  0  0
  1  9  1  0  0  0  0
  1 10  1  0  0  0  0
  2 11  1  0  0  0  0
  2 12  1  0  0  0  0
  3 13  1  0  0  0  0
  4 14  1  0  0  0  0
  4 15  1  0  0  0  0
  5 16  1  0  0  0  0
  5 17  1  0  0  0  0
  5 18  1  0  0  0  0
  6 19  1  0  0  0  0
  6 20  1  0  0  0  0
  7 21  1  0  0  0  0
  7 22  1  0  0  0  0
  7 23  1  0  0  0  0
M  END
>  <Alias name>
3-Ethylpentane

>  <Surface tension>   dyn/cm
20.46

$$$$
Bis(perfluorobutyl) 3-methylglutarate
  ChemBrain IXL

 44 43  0  0  0  0  0  0  0  0  1 V2000
    1.9953    6.5179    0.0887 O   0  0  0  0  0  0  0  0  0  0  0  0
    3.1236    6.0834    0.2515 C   0  0  0  0  0  0  0  0  0  0  0  0
    7.5316    3.6912    0.4995 O   0  0  0  0  0  0  0  0  0  0  0  0
    3.3681    4.6244    0.2081 C   0  0  0  0  0  0  0  0  0  0  0  0
    4.8859    4.3582    0.1919 C   0  0  0  0  0  0  0  0  0  0  0  0
    6.5983    2.5835    0.2483 C   0  0  0  0  0  0  0  0  0  0  0  0
    7.0251    1.4540    0.0737 O   0  0  0  0  0  0  0  0  0  0  0  0
    5.1411    2.8386    0.2072 C   0  0  0  0  0  0  0  0  0  0  0  0
    4.2402    7.0090    0.4909 O   0  0  0  0  0  0  0  0  0  0  0  0
    5.5011    4.9697   -1.0818 C   0  0  0  0  0  0  0  0  0  0  0  0
    9.5841    5.5846   -0.3554 C   0  0  0  0  0  0  0  0  0  0  0  0
    8.2669    5.9195   -0.4055 F   0  0  0  0  0  0  0  0  0  0  0  0
    9.9572    5.0338   -1.5415 F   0  0  0  0  0  0  0  0  0  0  0  0
   10.4254    6.8478   -0.0884 C   0  0  0  0  0  0  0  0  0  0  0  0
   11.7420    6.5118   -0.0312 F   0  0  0  0  0  0  0  0  0  0  0  0
   10.2294    7.7437   -1.0927 F   0  0  0  0  0  0  0  0  0  0  0  0
   10.0473    7.4026    1.0943 F   0  0  0  0  0  0  0  0  0  0  0  0
    9.8124    4.5662    0.7784 C   0  0  0  0  0  0  0  0  0  0  0  0
    9.4601    5.1248    1.9672 F   0  0  0  0  0  0  0  0  0  0  0  0
   11.1257    4.2146    0.8142 F   0  0  0  0  0  0  0  0  0  0  0  0
    8.9519    3.3133    0.5244 C   0  0  0  0  0  0  0  0  0  0  0  0
    9.2954    2.7621   -0.6705 F   0  0  0  0  0  0  0  0  0  0  0  0
    9.1632    2.4092    1.5182 F   0  0  0  0  0  0  0  0  0  0  0  0
    6.1390    9.0493   -0.3814 C   0  0  0  0  0  0  0  0  0  0  0  0
    5.5789    9.4270   -1.5617 F   0  0  0  0  0  0  0  0  0  0  0  0
    6.4646    7.7300   -0.4357 F   0  0  0  0  0  0  0  0  0  0  0  0
    7.4103    9.8820   -0.1264 C   0  0  0  0  0  0  0  0  0  0  0  0
    7.9746    9.4992    1.0503 F   0  0  0  0  0  0  0  0  0  0  0  0
    8.2947    9.6811   -1.1398 F   0  0  0  0  0  0  0  0  0  0  0  0
    7.0837   11.2008   -0.0646 F   0  0  0  0  0  0  0  0  0  0  0  0
    5.1335    9.2836    0.7626 C   0  0  0  0  0  0  0  0  0  0  0  0
    4.7912   10.5992    0.8030 F   0  0  0  0  0  0  0  0  0  0  0  0
    5.7014    8.9265    1.9456 F   0  0  0  0  0  0  0  0  0  0  0  0
    3.8723    8.4319    0.5204 C   0  0  0  0  0  0  0  0  0  0  0  0
    2.9795    8.6485    1.5232 F   0  0  0  0  0  0  0  0  0  0  0  0
    3.3117    8.7799   -0.6687 F   0  0  0  0  0  0  0  0  0  0  0  0
    2.9193    4.2096   -0.6861 H   0  0  0  0  0  0  0  0  0  0  0  0
    2.9292    4.1586    1.0817 H   0  0  0  0  0  0  0  0  0  0  0  0
    5.3408    4.8095    1.0650 H   0  0  0  0  0  0  0  0  0  0  0  0
    4.7217    2.3931   -0.6865 H   0  0  0  0  0  0  0  0  0  0  0  0
    4.6735    2.4028    1.0814 H   0  0  0  0  0  0  0  0  0  0  0  0
    5.3214    6.0376   -1.0927 H   0  0  0  0  0  0  0  0  0  0  0  0
    5.0464    4.5182   -1.9549 H   0  0  0  0  0  0  0  0  0  0  0  0
    6.5678    4.7829   -1.0930 H   0  0  0  0  0  0  0  0  0  0  0  0
  1  2  2  0  0  0  0
  2  4  1  0  0  0  0
  4  5  1  0  0  0  0
  6  7  2  0  0  0  0
  5  8  1  0  0  0  0
  6  8  1  0  0  0  0
  6  3  1  0  0  0  0
  2  9  1  0  0  0  0
  5 10  1  0  0  0  0
 11 12  1  0  0  0  0
 11 13  1  0  0  0  0
 14 15  1  0  0  0  0
 14 16  1  0  0  0  0
 14 17  1  0  0  0  0
 11 14  1  0  0  0  0
 18 19  1  0  0  0  0
 18 20  1  0  0  0  0
 18 11  1  0  0  0  0
 21 22  1  0  0  0  0
 21 23  1  0  0  0  0
 21 18  1  0  0  0  0
 24 25  1  0  0  0  0
 24 26  1  0  0  0  0
 27 28  1  0  0  0  0
 27 29  1  0  0  0  0
 27 30  1  0  0  0  0
 24 27  1  0  0  0  0
 31 32  1  0  0  0  0
 31 33  1  0  0  0  0
 31 24  1  0  0  0  0
 34 35  1  0  0  0  0
 34 36  1  0  0  0  0
 34 31  1  0  0  0  0
 34  9  1  0  0  0  0
 21  3  1  0  0  0  0
  4 37  1  0  0  0  0
  4 38  1  0  0  0  0
  5 39  1  0  0  0  0
  8 40  1  0  0  0  0
  8 41  1  0  0  0  0
 10 42  1  0  0  0  0
 10 43  1  0  0  0  0
 10 44  1  0  0  0  0
M  END
>  <Alias name>
Bis(perfluorobutyl) 3-methylglutarate

>  <Surface tension>   dyn/cm
20.5

$$$$
Di-n-propylether
  ChemBrain IXL

 21 20  0  0  0  0  0  0  0  0  1 V2000
    3.3709    3.6166    0.5267 C   0  0  0  0  0  0  0  0  0  0  0  0
    4.2611    4.8720    0.4475 C   0  0  0  0  0  0  0  0  0  0  0  0
    5.4523    4.5777   -0.3622 O   0  0  0  0  0  0  0  0  0  0  0  0
    6.3904    5.6987   -0.5176 C   0  0  0  0  0  0  0  0  0  0  0  0
    2.1222    3.9251    1.3755 C   0  0  0  0  0  0  0  0  0  0  0  0
    7.5848    5.2528   -1.3833 C   0  0  0  0  0  0  0  0  0  0  0  0
    8.5683    6.4280   -1.5461 C   0  0  0  0  0  0  0  0  0  0  0  0
    3.0671    3.3273   -0.4685 H   0  0  0  0  0  0  0  0  0  0  0  0
    3.9257    2.8100    0.9825 H   0  0  0  0  0  0  0  0  0  0  0  0
    4.5649    5.1613    1.4427 H   0  0  0  0  0  0  0  0  0  0  0  0
    3.7063    5.6787   -0.0084 H   0  0  0  0  0  0  0  0  0  0  0  0
    6.7458    6.0081    0.4542 H   0  0  0  0  0  0  0  0  0  0  0  0
    5.8873    6.5255   -0.9969 H   0  0  0  0  0  0  0  0  0  0  0  0
    1.5673    4.7318    0.9197 H   0  0  0  0  0  0  0  0  0  0  0  0
    2.4259    4.2144    2.3708 H   0  0  0  0  0  0  0  0  0  0  0  0
    1.4983    3.0453    1.4310 H   0  0  0  0  0  0  0  0  0  0  0  0
    8.0880    4.4261   -0.9040 H   0  0  0  0  0  0  0  0  0  0  0  0
    7.2295    4.9435   -2.3551 H   0  0  0  0  0  0  0  0  0  0  0  0
    9.4054    6.1154   -2.1528 H   0  0  0  0  0  0  0  0  0  0  0  0
    8.9237    6.7373   -0.5743 H   0  0  0  0  0  0  0  0  0  0  0  0
    8.0652    7.2548   -2.0254 H   0  0  0  0  0  0  0  0  0  0  0  0
  1  2  1  0  0  0  0
  2  3  1  0  0  0  0
  3  4  1  0  0  0  0
  1  5  1  0  0  0  0
  4  6  1  0  0  0  0
  6  7  1  0  0  0  0
  1  8  1  0  0  0  0
  1  9  1  0  0  0  0
  2 10  1  0  0  0  0
  2 11  1  0  0  0  0
  4 12  1  0  0  0  0
  4 13  1  0  0  0  0
  5 14  1  0  0  0  0
  5 15  1  0  0  0  0
  5 16  1  0  0  0  0
  6 17  1  0  0  0  0
  6 18  1  0  0  0  0
  7 19  1  0  0  0  0
  7 20  1  0  0  0  0
  7 21  1  0  0  0  0
M  END
>  <Alias name>
Dipropyl ether

>  <Surface tension>   dyn/cm
20.5

$$$$
t-Butylmercaptan
  ChemBrain IXL

 15 14  0  0  0  0  0  0  0  0  1 V2000
    3.8442    3.4222    0.0703 C   0  0  0  0  0  0  0  0  0  0  0  0
    5.4816    3.8897    0.7042 S   0  0  0  0  0  0  0  0  0  0  0  0
    3.6695    3.9741   -1.3578 C   0  0  0  0  0  0  0  0  0  0  0  0
    2.7523    4.0099    0.9852 C   0  0  0  0  0  0  0  0  0  0  0  0
    3.7220    1.8863    0.0460 C   0  0  0  0  0  0  0  0  0  0  0  0
    5.3384    5.2198    0.6278 H   0  0  0  0  0  0  0  0  0  0  0  0
    2.6935    3.6955   -1.7356 H   0  0  0  0  0  0  0  0  0  0  0  0
    4.4368    3.5611   -2.0008 H   0  0  0  0  0  0  0  0  0  0  0  0
    3.7553    5.0536   -1.3407 H   0  0  0  0  0  0  0  0  0  0  0  0
    1.7763    3.7314    0.6074 H   0  0  0  0  0  0  0  0  0  0  0  0
    2.8381    5.0894    1.0024 H   0  0  0  0  0  0  0  0  0  0  0  0
    2.8750    3.6220    1.9889 H   0  0  0  0  0  0  0  0  0  0  0  0
    3.8448    1.4984    1.0497 H   0  0  0  0  0  0  0  0  0  0  0  0
    2.7460    1.6077   -0.3318 H   0  0  0  0  0  0  0  0  0  0  0  0
    4.4894    1.4733   -0.5970 H   0  0  0  0  0  0  0  0  0  0  0  0
  1  2  1  0  0  0  0
  1  3  1  0  0  0  0
  1  4  1  0  0  0  0
  1  5  1  0  0  0  0
  2  6  1  0  0  0  0
  3  7  1  0  0  0  0
  3  8  1  0  0  0  0
  3  9  1  0  0  0  0
  4 10  1  0  0  0  0
  4 11  1  0  0  0  0
  4 12  1  0  0  0  0
  5 13  1  0  0  0  0
  5 14  1  0  0  0  0
  5 15  1  0  0  0  0
M  END
>  <Alias name>
t-Butylmercaptan

>  <Surface tension>   dyn/cm
20.51

$$$$
3-Ethyl-2-methylpentane
  ChemBrain IXL

 26 25  0  0  0  0  0  0  0  0  1 V2000
    5.6614    3.4976   -1.4821 C   0  0  0  0  0  0  0  0  0  0  0  0
    4.4537    3.5622   -0.5167 C   0  0  0  0  0  0  0  0  0  0  0  0
    4.3828    4.9893    0.1899 C   0  0  0  0  0  0  0  0  0  0  0  0
    3.6128    5.9943   -0.7292 C   0  0  0  0  0  0  0  0  0  0  0  0
    2.1133    5.6063   -0.8216 C   0  0  0  0  0  0  0  0  0  0  0  0
    4.5624    2.4239    0.5460 C   0  0  0  0  0  0  0  0  0  0  0  0
    5.8210    5.5837    0.4632 C   0  0  0  0  0  0  0  0  0  0  0  0
    6.6811    4.6241    1.3043 C   0  0  0  0  0  0  0  0  0  0  0  0
    5.5962    4.3058   -2.1951 H   0  0  0  0  0  0  0  0  0  0  0  0
    6.5796    3.5842   -0.9214 H   0  0  0  0  0  0  0  0  0  0  0  0
    5.6508    2.5536   -2.0072 H   0  0  0  0  0  0  0  0  0  0  0  0
    3.5540    3.4072   -1.0790 H   0  0  0  0  0  0  0  0  0  0  0  0
    3.8508    4.8967    1.1269 H   0  0  0  0  0  0  0  0  0  0  0  0
    4.0499    5.9890   -1.7172 H   0  0  0  0  0  0  0  0  0  0  0  0
    3.6914    6.9873   -0.3102 H   0  0  0  0  0  0  0  0  0  0  0  0
    2.0117    4.6455   -1.2923 H   0  0  0  0  0  0  0  0  0  0  0  0
    1.6905    5.5678    0.1712 H   0  0  0  0  0  0  0  0  0  0  0  0
    1.5882    6.3469   -1.4063 H   0  0  0  0  0  0  0  0  0  0  0  0
    5.4630    2.5203    1.1025 H   0  0  0  0  0  0  0  0  0  0  0  0
    4.5549    1.4668    0.0450 H   0  0  0  0  0  0  0  0  0  0  0  0
    3.7188    2.4808    1.2182 H   0  0  0  0  0  0  0  0  0  0  0  0
    5.7152    6.5170    0.9969 H   0  0  0  0  0  0  0  0  0  0  0  0
    6.3175    5.7721   -0.4774 H   0  0  0  0  0  0  0  0  0  0  0  0
    7.5896    5.1270    1.6012 H   0  0  0  0  0  0  0  0  0  0  0  0
    6.9330    3.7583    0.7170 H   0  0  0  0  0  0  0  0  0  0  0  0
    6.1332    4.3225    2.1854 H   0  0  0  0  0  0  0  0  0  0  0  0
  1  2  1  0  0  0  0
  2  3  1  0  0  0  0
  3  4  1  0  0  0  0
  4  5  1  0  0  0  0
  2  6  1  0  0  0  0
  3  7  1  0  0  0  0
  7  8  1  0  0  0  0
  1  9  1  0  0  0  0
  1 10  1  0  0  0  0
  1 11  1  0  0  0  0
  2 12  1  0  0  0  0
  3 13  1  0  0  0  0
  4 14  1  0  0  0  0
  4 15  1  0  0  0  0
  5 16  1  0  0  0  0
  5 17  1  0  0  0  0
  5 18  1  0  0  0  0
  6 19  1  0  0  0  0
  6 20  1  0  0  0  0
  6 21  1  0  0  0  0
  7 22  1  0  0  0  0
  7 23  1  0  0  0  0
  8 24  1  0  0  0  0
  8 25  1  0  0  0  0
  8 26  1  0  0  0  0
M  END
>  <Alias name>
3-Ethyl-2-methylpentane

>  <Surface tension>   dyn/cm
20.59

$$$$
1,5-Pentanediol bis(perfluorobutyrate)
  ChemBrain IXL

 41 40  0  0  0  0  0  0  0  0  1 V2000
    7.9820   10.6201   -0.4735 C   0  0  0  0  0  0  0  0  0  0  0  0
    9.2356    9.7519   -0.2514 C   0  0  0  0  0  0  0  0  0  0  0  0
   10.4889   10.6484   -0.2569 C   0  0  0  0  0  0  0  0  0  0  0  0
   11.7426    9.7801   -0.0358 C   0  0  0  0  0  0  0  0  0  0  0  0
   12.9966   10.6756   -0.0487 C   0  0  0  0  0  0  0  0  0  0  0  0
   15.4651   10.5830    0.1658 C   0  0  0  0  0  0  0  0  0  0  0  0
   15.4719   11.7908   -0.0062 O   0  0  0  0  0  0  0  0  0  0  0  0
   14.1924    9.8475    0.1636 O   0  0  0  0  0  0  0  0  0  0  0  0
    2.3268    8.8629    0.6785 C   0  0  0  0  0  0  0  0  0  0  0  0
    5.5155   10.4725   -0.6801 C   0  0  0  0  0  0  0  0  0  0  0  0
    5.5085   11.6840   -0.8242 O   0  0  0  0  0  0  0  0  0  0  0  0
    6.7871    9.7639   -0.4763 O   0  0  0  0  0  0  0  0  0  0  0  0
    1.8076    8.7982    1.9339 F   0  0  0  0  0  0  0  0  0  0  0  0
    1.4470    9.4947   -0.1439 F   0  0  0  0  0  0  0  0  0  0  0  0
    2.5552    7.6042    0.2170 F   0  0  0  0  0  0  0  0  0  0  0  0
    3.6532    9.6467    0.7110 C   0  0  0  0  0  0  0  0  0  0  0  0
    3.4242   10.9066    1.1691 F   0  0  0  0  0  0  0  0  0  0  0  0
    4.5318    9.0169    1.5364 F   0  0  0  0  0  0  0  0  0  0  0  0
    4.2436    9.7164   -0.7107 C   0  0  0  0  0  0  0  0  0  0  0  0
    3.3635   10.3429   -1.5368 F   0  0  0  0  0  0  0  0  0  0  0  0
    4.4760    8.4566   -1.1673 F   0  0  0  0  0  0  0  0  0  0  0  0
   18.6415    8.6735   -0.7663 C   0  0  0  0  0  0  0  0  0  0  0  0
   19.5291    9.4943   -0.1434 F   0  0  0  0  0  0  0  0  0  0  0  0
   18.4197    7.5763    0.0060 F   0  0  0  0  0  0  0  0  0  0  0  0
   19.1476    8.2872   -1.9681 F   0  0  0  0  0  0  0  0  0  0  0  0
   17.3138    9.4244   -0.9855 C   0  0  0  0  0  0  0  0  0  0  0  0
   17.5363   10.5237   -1.7547 F   0  0  0  0  0  0  0  0  0  0  0  0
   16.4275    8.6047   -1.6118 F   0  0  0  0  0  0  0  0  0  0  0  0
   16.7383    9.8584    0.3765 C   0  0  0  0  0  0  0  0  0  0  0  0
   17.6262   10.6751    1.0044 F   0  0  0  0  0  0  0  0  0  0  0  0
   16.5123    8.7588    1.1443 F   0  0  0  0  0  0  0  0  0  0  0  0
    8.0614   11.1321   -1.4245 H   0  0  0  0  0  0  0  0  0  0  0  0
    7.9019   11.3491    0.3234 H   0  0  0  0  0  0  0  0  0  0  0  0
    9.3124    9.0191   -1.0450 H   0  0  0  0  0  0  0  0  0  0  0  0
    9.1589    9.2445    0.7023 H   0  0  0  0  0  0  0  0  0  0  0  0
   10.4124   11.3808    0.5373 H   0  0  0  0  0  0  0  0  0  0  0  0
   10.5652   11.1564   -1.2103 H   0  0  0  0  0  0  0  0  0  0  0  0
   11.6687    9.2761    0.9199 H   0  0  0  0  0  0  0  0  0  0  0  0
   11.8163    9.0444   -0.8272 H   0  0  0  0  0  0  0  0  0  0  0  0
   12.9224   11.4120    0.7420 H   0  0  0  0  0  0  0  0  0  0  0  0
   13.0711   11.1788   -1.0048 H   0  0  0  0  0  0  0  0  0  0  0  0
  1  2  1  0  0  0  0
  2  3  1  0  0  0  0
  3  4  1  0  0  0  0
  4  5  1  0  0  0  0
  6  7  2  0  0  0  0
  6  8  1  0  0  0  0
 10 11  2  0  0  0  0
 10 12  1  0  0  0  0
 12  1  1  0  0  0  0
  8  5  1  0  0  0  0
  9 13  1  0  0  0  0
  9 14  1  0  0  0  0
  9 15  1  0  0  0  0
 16 17  1  0  0  0  0
 16 18  1  0  0  0  0
 19 20  1  0  0  0  0
 19 21  1  0  0  0  0
 16  9  1  0  0  0  0
 19 16  1  0  0  0  0
 22 23  1  0  0  0  0
 22 24  1  0  0  0  0
 22 25  1  0  0  0  0
 26 27  1  0  0  0  0
 26 28  1  0  0  0  0
 29 30  1  0  0  0  0
 29 31  1  0  0  0  0
 26 22  1  0  0  0  0
 29 26  1  0  0  0  0
 29  6  1  0  0  0  0
 19 10  1  0  0  0  0
  1 32  1  0  0  0  0
  1 33  1  0  0  0  0
  2 34  1  0  0  0  0
  2 35  1  0  0  0  0
  3 36  1  0  0  0  0
  3 37  1  0  0  0  0
  4 38  1  0  0  0  0
  4 39  1  0  0  0  0
  5 40  1  0  0  0  0
  5 41  1  0  0  0  0
M  END
>  <Alias name>
1,5-Pentanediol bis(perfluorobutyrate)

>  <Surface tension>   dyn/cm
20.6

$$$$
1,6-Hexanediol bis(perfluorooctanoate)
  ChemBrain IXL

 68 67  0  0  0  0  0  0  0  0  1 V2000
    6.8552   10.9683   -0.4570 C   0  0  0  0  0  0  0  0  0  0  0  0
    8.3704   10.7774   -0.2510 C   0  0  0  0  0  0  0  0  0  0  0  0
    8.7120    9.3452   -0.4011 C   0  0  0  0  0  0  0  0  0  0  0  0
   10.1056    8.9023   -0.2505 O   0  0  0  0  0  0  0  0  0  0  0  0
    7.8371    8.5322   -0.6497 O   0  0  0  0  0  0  0  0  0  0  0  0
    6.4999   12.4599   -0.3035 C   0  0  0  0  0  0  0  0  0  0  0  0
   15.9180   11.0157    0.8993 C   0  0  0  0  0  0  0  0  0  0  0  0
   14.9074    9.8933    0.5933 C   0  0  0  0  0  0  0  0  0  0  0  0
   17.3349   10.4180    0.9991 C   0  0  0  0  0  0  0  0  0  0  0  0
   12.4822    9.3709    0.1716 C   0  0  0  0  0  0  0  0  0  0  0  0
   11.0683    9.9717    0.0505 C   0  0  0  0  0  0  0  0  0  0  0  0
   13.4920   10.4925    0.4829 C   0  0  0  0  0  0  0  0  0  0  0  0
    6.1764   10.2428    0.4716 F   0  0  0  0  0  0  0  0  0  0  0  0
    6.5103   10.5461   -1.7029 F   0  0  0  0  0  0  0  0  0  0  0  0
    9.0492   11.5049   -1.1781 F   0  0  0  0  0  0  0  0  0  0  0  0
    8.7149   11.1974    0.9958 F   0  0  0  0  0  0  0  0  0  0  0  0
    6.8444   12.8821    0.9426 F   0  0  0  0  0  0  0  0  0  0  0  0
    7.1790   13.1856   -1.2319 F   0  0  0  0  0  0  0  0  0  0  0  0
   21.3659   12.5515    0.3716 C   0  0  0  0  0  0  0  0  0  0  0  0
   20.7611   12.0392    1.6932 C   0  0  0  0  0  0  0  0  0  0  0  0
   19.6984   11.0519    1.3994 C   0  0  0  0  0  0  0  0  0  0  0  0
   18.2992   11.4889    1.2892 O   0  0  0  0  0  0  0  0  0  0  0  0
   19.9837    9.8753    1.2486 O   0  0  0  0  0  0  0  0  0  0  0  0
   22.4796   13.5717    0.6778 C   0  0  0  0  0  0  0  0  0  0  0  0
   20.3949   13.1492   -0.3697 F   0  0  0  0  0  0  0  0  0  0  0  0
   21.8878   11.5056   -0.3236 F   0  0  0  0  0  0  0  0  0  0  0  0
   21.7340   11.4498    2.4386 F   0  0  0  0  0  0  0  0  0  0  0  0
   20.2309   13.0838    2.3841 F   0  0  0  0  0  0  0  0  0  0  0  0
   21.9596   14.6129    1.3814 F   0  0  0  0  0  0  0  0  0  0  0  0
   23.4552   12.9714    1.4109 F   0  0  0  0  0  0  0  0  0  0  0  0
    4.6299   14.1429   -0.3592 C   0  0  0  0  0  0  0  0  0  0  0  0
    4.9848   12.6510   -0.5100 C   0  0  0  0  0  0  0  0  0  0  0  0
    3.1148   14.3340   -0.5662 C   0  0  0  0  0  0  0  0  0  0  0  0
    5.3093   14.8668   -1.2887 F   0  0  0  0  0  0  0  0  0  0  0  0
    4.9743   14.5672    0.8862 F   0  0  0  0  0  0  0  0  0  0  0  0
    4.3057   11.9272    0.4198 F   0  0  0  0  0  0  0  0  0  0  0  0
    4.6399   12.2266   -1.7553 F   0  0  0  0  0  0  0  0  0  0  0  0
    2.7702   13.9087   -1.8111 F   0  0  0  0  0  0  0  0  0  0  0  0
    2.4355   13.6111    0.3641 F   0  0  0  0  0  0  0  0  0  0  0  0
   24.1880   15.1152   -0.3378 C   0  0  0  0  0  0  0  0  0  0  0  0
   23.0769   14.0922   -0.6439 C   0  0  0  0  0  0  0  0  0  0  0  0
   24.7826   15.6388   -1.6595 C   0  0  0  0  0  0  0  0  0  0  0  0
   25.1660   14.5169    0.3938 F   0  0  0  0  0  0  0  0  0  0  0  0
   23.6658   16.1542    0.3674 F   0  0  0  0  0  0  0  0  0  0  0  0
   22.1006   14.6896   -1.3785 F   0  0  0  0  0  0  0  0  0  0  0  0
   23.5999   13.0515   -1.3460 F   0  0  0  0  0  0  0  0  0  0  0  0
   25.3049   14.5997   -2.3646 F   0  0  0  0  0  0  0  0  0  0  0  0
   23.8045   16.2369   -2.3911 F   0  0  0  0  0  0  0  0  0  0  0  0
   25.8936   16.6618   -1.3534 C   0  0  0  0  0  0  0  0  0  0  0  0
   26.8720   16.0634   -0.6225 F   0  0  0  0  0  0  0  0  0  0  0  0
   26.4178   17.1245   -2.5199 F   0  0  0  0  0  0  0  0  0  0  0  0
   25.3714   17.7005   -0.6475 F   0  0  0  0  0  0  0  0  0  0  0  0
    2.7601   15.8261   -0.4166 C   0  0  0  0  0  0  0  0  0  0  0  0
    1.4230   15.9948   -0.5992 F   0  0  0  0  0  0  0  0  0  0  0  0
    3.1048   16.2514    0.8284 F   0  0  0  0  0  0  0  0  0  0  0  0
    3.4395   16.5491   -1.3468 F   0  0  0  0  0  0  0  0  0  0  0  0
   15.8918   11.7515    0.1050 H   0  0  0  0  0  0  0  0  0  0  0  0
   15.6588   11.4888    1.8384 H   0  0  0  0  0  0  0  0  0  0  0  0
   14.9283    9.1613    1.3913 H   0  0  0  0  0  0  0  0  0  0  0  0
   15.1711    9.4152   -0.3420 H   0  0  0  0  0  0  0  0  0  0  0  0
   17.3615    9.6831    1.7942 H   0  0  0  0  0  0  0  0  0  0  0  0
   17.5936    9.9437    0.0605 H   0  0  0  0  0  0  0  0  0  0  0  0
   12.4966    8.6402    0.9708 H   0  0  0  0  0  0  0  0  0  0  0  0
   12.7517    8.8911   -0.7611 H   0  0  0  0  0  0  0  0  0  0  0  0
   11.0546   10.7047   -0.7467 H   0  0  0  0  0  0  0  0  0  0  0  0
   10.7976   10.4488    0.9842 H   0  0  0  0  0  0  0  0  0  0  0  0
   13.4721   11.2272   -0.3126 H   0  0  0  0  0  0  0  0  0  0  0  0
   13.2269   10.9673    1.4195 H   0  0  0  0  0  0  0  0  0  0  0  0
  1  2  1  0  0  0  0
  2  3  1  0  0  0  0
  3  4  1  0  0  0  0
  3  5  2  0  0  0  0
  1  6  1  0  0  0  0
  7  8  1  0  0  0  0
  7  9  1  0  0  0  0
 10 11  1  0  0  0  0
 10 12  1  0  0  0  0
 11  4  1  0  0  0  0
  8 12  1  0  0  0  0
  1 13  1  0  0  0  0
  1 14  1  0  0  0  0
  2 15  1  0  0  0  0
  2 16  1  0  0  0  0
  6 17  1  0  0  0  0
  6 18  1  0  0  0  0
 19 20  1  0  0  0  0
 20 21  1  0  0  0  0
 21 22  1  0  0  0  0
 21 23  2  0  0  0  0
 19 24  1  0  0  0  0
 19 25  1  0  0  0  0
 19 26  1  0  0  0  0
 20 27  1  0  0  0  0
 20 28  1  0  0  0  0
 24 29  1  0  0  0  0
 24 30  1  0  0  0  0
 22  9  1  0  0  0  0
 31 32  1  0  0  0  0
 31 33  1  0  0  0  0
 31 34  1  0  0  0  0
 31 35  1  0  0  0  0
 32 36  1  0  0  0  0
 32 37  1  0  0  0  0
 33 38  1  0  0  0  0
 33 39  1  0  0  0  0
 40 41  1  0  0  0  0
 40 42  1  0  0  0  0
 40 43  1  0  0  0  0
 40 44  1  0  0  0  0
 41 45  1  0  0  0  0
 41 46  1  0  0  0  0
 42 47  1  0  0  0  0
 42 48  1  0  0  0  0
 41 24  1  0  0  0  0
 32  6  1  0  0  0  0
 49 50  1  0  0  0  0
 49 51  1  0  0  0  0
 49 52  1  0  0  0  0
 53 54  1  0  0  0  0
 53 55  1  0  0  0  0
 53 56  1  0  0  0  0
 49 42  1  0  0  0  0
 53 33  1  0  0  0  0
  7 57  1  0  0  0  0
  7 58  1  0  0  0  0
  8 59  1  0  0  0  0
  8 60  1  0  0  0  0
  9 61  1  0  0  0  0
  9 62  1  0  0  0  0
 10 63  1  0  0  0  0
 10 64  1  0  0  0  0
 11 65  1  0  0  0  0
 11 66  1  0  0  0  0
 12 67  1  0  0  0  0
 12 68  1  0  0  0  0
M  END
>  <Alias name>
1,6-Hexanediol bis(perfluorooctanoate)

>  <Surface tension>   dyn/cm
20.6

$$$$
n-Butylethylether
  ChemBrain IXL

 21 20  0  0  0  0  0  0  0  0  1 V2000
    8.4114    6.8913   -0.4729 C   0  0  0  0  0  0  0  0  0  0  0  0
    6.9486    6.8639    0.0111 C   0  0  0  0  0  0  0  0  0  0  0  0
    6.3630    5.4542   -0.2018 C   0  0  0  0  0  0  0  0  0  0  0  0
    4.9004    5.4269    0.2822 C   0  0  0  0  0  0  0  0  0  0  0  0
    4.3423    4.0822    0.0789 O   0  0  0  0  0  0  0  0  0  0  0  0
    2.9439    3.9191    0.5020 C   0  0  0  0  0  0  0  0  0  0  0  0
    2.4917    2.4711    0.2330 C   0  0  0  0  0  0  0  0  0  0  0  0
    8.8226    7.8819   -0.3233 H   0  0  0  0  0  0  0  0  0  0  0  0
    8.4481    6.6405   -1.5259 H   0  0  0  0  0  0  0  0  0  0  0  0
    8.9916    6.1707    0.0902 H   0  0  0  0  0  0  0  0  0  0  0  0
    6.3687    7.5846   -0.5521 H   0  0  0  0  0  0  0  0  0  0  0  0
    6.9121    7.1148    1.0639 H   0  0  0  0  0  0  0  0  0  0  0  0
    6.9430    4.7335    0.3612 H   0  0  0  0  0  0  0  0  0  0  0  0
    6.3995    5.2034   -1.2547 H   0  0  0  0  0  0  0  0  0  0  0  0
    4.3202    6.1475   -0.2809 H   0  0  0  0  0  0  0  0  0  0  0  0
    4.8638    5.6776    1.3351 H   0  0  0  0  0  0  0  0  0  0  0  0
    2.3159    4.6029   -0.0556 H   0  0  0  0  0  0  0  0  0  0  0  0
    2.8596    4.1329    1.5603 H   0  0  0  0  0  0  0  0  0  0  0  0
    3.1197    1.7873    0.7906 H   0  0  0  0  0  0  0  0  0  0  0  0
    1.4615    2.3508    0.5446 H   0  0  0  0  0  0  0  0  0  0  0  0
    2.5760    2.2573   -0.8253 H   0  0  0  0  0  0  0  0  0  0  0  0
  1  2  1  0  0  0  0
  2  3  1  0  0  0  0
  3  4  1  0  0  0  0
  4  5  1  0  0  0  0
  5  6  1  0  0  0  0
  6  7  1  0  0  0  0
  1  8  1  0  0  0  0
  1  9  1  0  0  0  0
  1 10  1  0  0  0  0
  2 11  1  0  0  0  0
  2 12  1  0  0  0  0
  3 13  1  0  0  0  0
  3 14  1  0  0  0  0
  4 15  1  0  0  0  0
  4 16  1  0  0  0  0
  6 17  1  0  0  0  0
  6 18  1  0  0  0  0
  7 19  1  0  0  0  0
  7 20  1  0  0  0  0
  7 21  1  0  0  0  0
M  END
>  <Alias name>
n-Butylethylether

>  <Surface tension>   dyn/cm
20.65

$$$$
2,3,3-Trimethylpentane
  ChemBrain IXL

 26 25  0  0  0  0  0  0  0  0  1 V2000
    3.1717    2.8349   -1.2350 C   0  0  0  0  0  0  0  0  0  0  0  0
    3.5218    4.1600   -0.5007 C   0  0  0  0  0  0  0  0  0  0  0  0
    4.7694    3.9607    0.4597 C   0  0  0  0  0  0  0  0  0  0  0  0
    6.0197    3.4608   -0.3575 C   0  0  0  0  0  0  0  0  0  0  0  0
    6.3632    4.4448   -1.5093 C   0  0  0  0  0  0  0  0  0  0  0  0
    2.2925    4.6279    0.3182 C   0  0  0  0  0  0  0  0  0  0  0  0
    4.4434    2.9086    1.5646 C   0  0  0  0  0  0  0  0  0  0  0  0
    5.1058    5.3170    1.1445 C   0  0  0  0  0  0  0  0  0  0  0  0
    4.0134    2.5139   -1.8262 H   0  0  0  0  0  0  0  0  0  0  0  0
    2.9258    2.0727   -0.5140 H   0  0  0  0  0  0  0  0  0  0  0  0
    2.3232    2.9995   -1.8834 H   0  0  0  0  0  0  0  0  0  0  0  0
    3.7574    4.9152   -1.2323 H   0  0  0  0  0  0  0  0  0  0  0  0
    6.8687    3.3844    0.3068 H   0  0  0  0  0  0  0  0  0  0  0  0
    5.8102    2.4882   -0.7734 H   0  0  0  0  0  0  0  0  0  0  0  0
    6.5706    5.4211   -1.1042 H   0  0  0  0  0  0  0  0  0  0  0  0
    5.5343    4.5068   -2.1943 H   0  0  0  0  0  0  0  0  0  0  0  0
    7.2344    4.0853   -2.0367 H   0  0  0  0  0  0  0  0  0  0  0  0
    1.4720    4.8351   -0.3534 H   0  0  0  0  0  0  0  0  0  0  0  0
    2.0006    3.8550    1.0093 H   0  0  0  0  0  0  0  0  0  0  0  0
    2.5443    5.5247    0.8646 H   0  0  0  0  0  0  0  0  0  0  0  0
    4.2046    1.9626    1.1073 H   0  0  0  0  0  0  0  0  0  0  0  0
    5.3039    2.7864    2.2071 H   0  0  0  0  0  0  0  0  0  0  0  0
    3.6062    3.2457    2.1534 H   0  0  0  0  0  0  0  0  0  0  0  0
    4.2756    5.6243    1.7638 H   0  0  0  0  0  0  0  0  0  0  0  0
    5.9875    5.2019    1.7590 H   0  0  0  0  0  0  0  0  0  0  0  0
    5.2872    6.0686    0.3932 H   0  0  0  0  0  0  0  0  0  0  0  0
  1  2  1  0  0  0  0
  2  3  1  0  0  0  0
  3  4  1  0  0  0  0
  4  5  1  0  0  0  0
  2  6  1  0  0  0  0
  3  7  1  0  0  0  0
  3  8  1  0  0  0  0
  1  9  1  0  0  0  0
  1 10  1  0  0  0  0
  1 11  1  0  0  0  0
  2 12  1  0  0  0  0
  4 13  1  0  0  0  0
  4 14  1  0  0  0  0
  5 15  1  0  0  0  0
  5 16  1  0  0  0  0
  5 17  1  0  0  0  0
  6 18  1  0  0  0  0
  6 19  1  0  0  0  0
  6 20  1  0  0  0  0
  7 21  1  0  0  0  0
  7 22  1  0  0  0  0
  7 23  1  0  0  0  0
  8 24  1  0  0  0  0
  8 25  1  0  0  0  0
  8 26  1  0  0  0  0
M  END
>  <Alias name>
2,3,3-Trimethylpentane

>  <Surface tension>   dyn/cm
20.66

$$$$
Triethylsilane
  ChemBrain IXL

 23 22  0  0  0  0  0  0  0  0  1 V2000
    5.0883    4.4897    1.2305 C   0  0  0  0  0  0  0  0  0  0  0  0
    5.1523    5.8650   -0.0264 Si  0  0  0  0  0  0  0  0  0  0  0  0
    6.6973    5.6936   -1.0555 C   0  0  0  0  0  0  0  0  0  0  0  0
    3.6551    5.7645   -1.1327 C   0  0  0  0  0  0  0  0  0  0  0  0
    5.0751    3.1308    0.5044 C   0  0  0  0  0  0  0  0  0  0  0  0
    2.3778    5.9028   -0.2821 C   0  0  0  0  0  0  0  0  0  0  0  0
    7.9349    5.7733   -0.1410 C   0  0  0  0  0  0  0  0  0  0  0  0
    5.1650    7.1704    0.6705 H   0  0  0  0  0  0  0  0  0  0  0  0
    4.1907    4.5884    1.8282 H   0  0  0  0  0  0  0  0  0  0  0  0
    5.9581    4.5472    1.8730 H   0  0  0  0  0  0  0  0  0  0  0  0
    6.6868    4.7387   -1.5660 H   0  0  0  0  0  0  0  0  0  0  0  0
    6.7355    6.4928   -1.7852 H   0  0  0  0  0  0  0  0  0  0  0  0
    3.6913    6.5638   -1.8625 H   0  0  0  0  0  0  0  0  0  0  0  0
    3.6471    4.8095   -1.6432 H   0  0  0  0  0  0  0  0  0  0  0  0
    5.9728    3.0321   -0.0934 H   0  0  0  0  0  0  0  0  0  0  0  0
    5.0379    2.3319    1.2345 H   0  0  0  0  0  0  0  0  0  0  0  0
    4.2052    3.0733   -0.1382 H   0  0  0  0  0  0  0  0  0  0  0  0
    2.3415    5.1031    0.4474 H   0  0  0  0  0  0  0  0  0  0  0  0
    2.3860    6.8576    0.2290 H   0  0  0  0  0  0  0  0  0  0  0  0
    1.5082    5.8449   -0.9248 H   0  0  0  0  0  0  0  0  0  0  0  0
    7.9453    6.7280    0.3701 H   0  0  0  0  0  0  0  0  0  0  0  0
    8.8324    5.6741   -0.7389 H   0  0  0  0  0  0  0  0  0  0  0  0
    7.8969    4.9736    0.5884 H   0  0  0  0  0  0  0  0  0  0  0  0
  1  2  1  0  0  0  0
  2  3  1  0  0  0  0
  2  4  1  0  0  0  0
  1  5  1  0  0  0  0
  4  6  1  0  0  0  0
  3  7  1  0  0  0  0
  2  8  1  0  0  0  0
  1  9  1  0  0  0  0
  1 10  1  0  0  0  0
  3 11  1  0  0  0  0
  3 12  1  0  0  0  0
  4 13  1  0  0  0  0
  4 14  1  0  0  0  0
  5 15  1  0  0  0  0
  5 16  1  0  0  0  0
  5 17  1  0  0  0  0
  6 18  1  0  0  0  0
  6 19  1  0  0  0  0
  6 20  1  0  0  0  0
  7 21  1  0  0  0  0
  7 22  1  0  0  0  0
  7 23  1  0  0  0  0
M  END
>  <Alias name>
Triethylsilane

>  <Surface tension>   dyn/cm
20.71

$$$$
Triethylamine
  ChemBrain IXL

 22 21  0  0  0  0  0  0  0  0  1 V2000
    2.6875    2.4217    0.4135 C   0  0  0  0  0  0  0  0  0  0  0  0
    3.4066    3.6077   -0.2591 C   0  0  0  0  0  0  0  0  0  0  0  0
    4.7934    3.6812    0.2266 N   0  0  0  0  0  0  0  0  0  0  0  0
    5.4961    2.4317   -0.1044 C   0  0  0  0  0  0  0  0  0  0  0  0
    6.9489    2.5073    0.4053 C   0  0  0  0  0  0  0  0  0  0  0  0
    5.4785    4.8142   -0.4149 C   0  0  0  0  0  0  0  0  0  0  0  0
    4.7437    6.1240   -0.0677 C   0  0  0  0  0  0  0  0  0  0  0  0
    3.1997    1.5035    0.1675 H   0  0  0  0  0  0  0  0  0  0  0  0
    2.6900    2.5597    1.4846 H   0  0  0  0  0  0  0  0  0  0  0  0
    1.6684    2.3711    0.0595 H   0  0  0  0  0  0  0  0  0  0  0  0
    3.4071    3.4679   -1.3300 H   0  0  0  0  0  0  0  0  0  0  0  0
    2.8912    4.5249   -0.0162 H   0  0  0  0  0  0  0  0  0  0  0  0
    5.4971    2.2920   -1.1753 H   0  0  0  0  0  0  0  0  0  0  0  0
    4.9930    1.6004    0.3665 H   0  0  0  0  0  0  0  0  0  0  0  0
    7.4541    3.3357   -0.0683 H   0  0  0  0  0  0  0  0  0  0  0  0
    7.4626    1.5880    0.1656 H   0  0  0  0  0  0  0  0  0  0  0  0
    6.9479    2.6505    1.4757 H   0  0  0  0  0  0  0  0  0  0  0  0
    6.4963    4.8678   -0.0584 H   0  0  0  0  0  0  0  0  0  0  0  0
    5.4792    4.6749   -1.4859 H   0  0  0  0  0  0  0  0  0  0  0  0
    3.7270    6.0730   -0.4278 H   0  0  0  0  0  0  0  0  0  0  0  0
    4.7399    6.2616    1.0035 H   0  0  0  0  0  0  0  0  0  0  0  0
    5.2499    6.9554   -0.5356 H   0  0  0  0  0  0  0  0  0  0  0  0
  1  2  1  0  0  0  0
  2  3  1  0  0  0  0
  3  4  1  0  0  0  0
  4  5  1  0  0  0  0
  3  6  1  0  0  0  0
  6  7  1  0  0  0  0
  1  8  1  0  0  0  0
  1  9  1  0  0  0  0
  1 10  1  0  0  0  0
  2 11  1  0  0  0  0
  2 12  1  0  0  0  0
  4 13  1  0  0  0  0
  4 14  1  0  0  0  0
  5 15  1  0  0  0  0
  5 16  1  0  0  0  0
  5 17  1  0  0  0  0
  6 18  1  0  0  0  0
  6 19  1  0  0  0  0
  7 20  1  0  0  0  0
  7 21  1  0  0  0  0
  7 22  1  0  0  0  0
M  END
>  <Alias name>
Triethylamine

>  <Surface tension>   dyn/cm
20.72

$$$$
3,4-Dimethylhexane
  ChemBrain IXL

 26 25  0  0  0  0  0  0  0  0  1 V2000
    2.0939    3.2510   -1.0469 C   0  0  0  0  0  0  0  0  0  0  0  0
    3.1986    4.3381   -1.0215 C   0  0  0  0  0  0  0  0  0  0  0  0
    4.0489    4.2191    0.3012 C   0  0  0  0  0  0  0  0  0  0  0  0
    4.8721    2.8573    0.3516 C   0  0  0  0  0  0  0  0  0  0  0  0
    6.2704    2.9759   -0.3692 C   0  0  0  0  0  0  0  0  0  0  0  0
    6.1154    3.4312   -1.8297 C   0  0  0  0  0  0  0  0  0  0  0  0
    5.0145    5.4267    0.4111 C   0  0  0  0  0  0  0  0  0  0  0  0
    5.1237    2.4858    1.8319 C   0  0  0  0  0  0  0  0  0  0  0  0
    2.5438    2.2743   -1.0743 H   0  0  0  0  0  0  0  0  0  0  0  0
    1.4799    3.3856   -1.9252 H   0  0  0  0  0  0  0  0  0  0  0  0
    1.4795    3.3406   -0.1627 H   0  0  0  0  0  0  0  0  0  0  0  0
    2.7308    5.3116   -1.0516 H   0  0  0  0  0  0  0  0  0  0  0  0
    3.8219    4.2254   -1.8750 H   0  0  0  0  0  0  0  0  0  0  0  0
    3.3685    4.2422    1.1417 H   0  0  0  0  0  0  0  0  0  0  0  0
    4.2990    2.0737   -0.1076 H   0  0  0  0  0  0  0  0  0  0  0  0
    6.8890    3.6861    0.1595 H   0  0  0  0  0  0  0  0  0  0  0  0
    6.7532    2.0095   -0.3530 H   0  0  0  0  0  0  0  0  0  0  0  0
    7.0706    3.3607   -2.3288 H   0  0  0  0  0  0  0  0  0  0  0  0
    5.7786    4.4536   -1.8537 H   0  0  0  0  0  0  0  0  0  0  0  0
    5.3992    2.7979   -2.3332 H   0  0  0  0  0  0  0  0  0  0  0  0
    4.4413    6.3412    0.4569 H   0  0  0  0  0  0  0  0  0  0  0  0
    5.6105    5.3314    1.3072 H   0  0  0  0  0  0  0  0  0  0  0  0
    5.6628    5.4542   -0.4522 H   0  0  0  0  0  0  0  0  0  0  0  0
    4.1778    2.3721    2.3410 H   0  0  0  0  0  0  0  0  0  0  0  0
    5.6726    1.5571    1.8814 H   0  0  0  0  0  0  0  0  0  0  0  0
    5.6967    3.2685    2.3078 H   0  0  0  0  0  0  0  0  0  0  0  0
  1  2  1  0  0  0  0
  2  3  1  0  0  0  0
  3  4  1  0  0  0  0
  4  5  1  0  0  0  0
  5  6  1  0  0  0  0
  3  7  1  0  0  0  0
  4  8  1  0  0  0  0
  1  9  1  0  0  0  0
  1 10  1  0  0  0  0
  1 11  1  0  0  0  0
  2 12  1  0  0  0  0
  2 13  1  0  0  0  0
  3 14  1  0  0  0  0
  4 15  1  0  0  0  0
  5 16  1  0  0  0  0
  5 17  1  0  0  0  0
  6 18  1  0  0  0  0
  6 19  1  0  0  0  0
  6 20  1  0  0  0  0
  7 21  1  0  0  0  0
  7 22  1  0  0  0  0
  7 23  1  0  0  0  0
  8 24  1  0  0  0  0
  8 25  1  0  0  0  0
  8 26  1  0  0  0  0
M  END
>  <Alias name>
3,4-Dimethylhexane

>  <Surface tension>   dyn/cm
20.76

$$$$
s-Butyl vinyl ether
  ChemBrain IXL

 19 18  0  0  0  0  0  0  0  0  1 V2000
    5.3236    3.0513   -0.0649 C   0  0  0  0  0  0  0  0  0  0  0  0
    5.7903    4.4713    0.3101 C   0  0  0  0  0  0  0  0  0  0  0  0
    7.1587    4.7510   -0.3412 C   0  0  0  0  0  0  0  0  0  0  0  0
    7.6275    6.1692    0.0375 C   0  0  0  0  0  0  0  0  0  0  0  0
    4.8083    5.4532   -0.1721 O   0  0  0  0  0  0  0  0  0  0  0  0
    3.4605    5.3152    0.3980 C   0  0  0  0  0  0  0  0  0  0  0  0
    2.4898    6.1534    0.0271 C   0  0  0  0  0  0  0  0  0  0  0  0
    6.0493    2.3283    0.2863 H   0  0  0  0  0  0  0  0  0  0  0  0
    4.3641    2.8531    0.3965 H   0  0  0  0  0  0  0  0  0  0  0  0
    5.2294    2.9747   -1.1411 H   0  0  0  0  0  0  0  0  0  0  0  0
    5.8801    4.5493    1.3865 H   0  0  0  0  0  0  0  0  0  0  0  0
    7.8814    4.0256    0.0117 H   0  0  0  0  0  0  0  0  0  0  0  0
    7.0682    4.6761   -1.4178 H   0  0  0  0  0  0  0  0  0  0  0  0
    6.9042    6.8945   -0.3142 H   0  0  0  0  0  0  0  0  0  0  0  0
    8.5886    6.3663   -0.4212 H   0  0  0  0  0  0  0  0  0  0  0  0
    7.7193    6.2437    1.1141 H   0  0  0  0  0  0  0  0  0  0  0  0
    3.2548    4.5336    1.1190 H   0  0  0  0  0  0  0  0  0  0  0  0
    1.4964    6.0508    0.4461 H   0  0  0  0  0  0  0  0  0  0  0  0
    2.6958    6.9358   -0.6927 H   0  0  0  0  0  0  0  0  0  0  0  0
  1  2  1  0  0  0  0
  2  3  1  0  0  0  0
  3  4  1  0  0  0  0
  5  6  1  0  0  0  0
  6  7  2  0  0  0  0
  2  5  1  0  0  0  0
  1  8  1  0  0  0  0
  1  9  1  0  0  0  0
  1 10  1  0  0  0  0
  2 11  1  0  0  0  0
  3 12  1  0  0  0  0
  3 13  1  0  0  0  0
  4 14  1  0  0  0  0
  4 15  1  0  0  0  0
  4 16  1  0  0  0  0
  6 17  1  0  0  0  0
  7 18  1  0  0  0  0
  7 19  1  0  0  0  0
M  END
>  <Alias name>
s-Butyl vinyl ether

>  <Surface tension>   dyn/cm
20.76

$$$$
cis-2-Heptene
  ChemBrain IXL

 21 20  0  0  0  0  0  0  0  0  1 V2000
    8.9075    5.8555   -0.9227 C   0  0  0  0  0  0  0  0  0  0  0  0
    7.4948    6.2822   -0.4789 C   0  0  0  0  0  0  0  0  0  0  0  0
    6.6374    5.0282   -0.2172 C   0  0  0  0  0  0  0  0  0  0  0  0
    5.2244    5.4551    0.2266 C   0  0  0  0  0  0  0  0  0  0  0  0
    4.3992    4.2497    0.4782 C   0  0  0  0  0  0  0  0  0  0  0  0
    3.1274    4.3773    0.8692 C   0  0  0  0  0  0  0  0  0  0  0  0
    2.5375    5.7243    1.0526 C   0  0  0  0  0  0  0  0  0  0  0  0
    9.5096    6.7367   -1.1065 H   0  0  0  0  0  0  0  0  0  0  0  0
    8.8390    5.2693   -1.8307 H   0  0  0  0  0  0  0  0  0  0  0  0
    9.3667    5.2607   -0.1428 H   0  0  0  0  0  0  0  0  0  0  0  0
    7.0357    6.8771   -1.2588 H   0  0  0  0  0  0  0  0  0  0  0  0
    7.5634    6.8685    0.4291 H   0  0  0  0  0  0  0  0  0  0  0  0
    7.0964    4.4334    0.5627 H   0  0  0  0  0  0  0  0  0  0  0  0
    6.5688    4.4419   -1.1253 H   0  0  0  0  0  0  0  0  0  0  0  0
    4.7657    6.0502   -0.5535 H   0  0  0  0  0  0  0  0  0  0  0  0
    5.2932    6.0415    1.1346 H   0  0  0  0  0  0  0  0  0  0  0  0
    4.8273    3.2639    0.3451 H   0  0  0  0  0  0  0  0  0  0  0  0
    2.5271    3.4949    1.0523 H   0  0  0  0  0  0  0  0  0  0  0  0
    1.5073    5.6268    1.3715 H   0  0  0  0  0  0  0  0  0  0  0  0
    3.0986    6.2649    1.8049 H   0  0  0  0  0  0  0  0  0  0  0  0
    2.5755    6.2658    0.1153 H   0  0  0  0  0  0  0  0  0  0  0  0
  1  2  1  0  0  0  0
  2  3  1  0  0  0  0
  3  4  1  0  0  0  0
  4  5  1  0  0  0  0
  5  6  2  0  0  0  0
  6  7  1  0  0  0  0
  1  8  1  0  0  0  0
  1  9  1  0  0  0  0
  1 10  1  0  0  0  0
  2 11  1  0  0  0  0
  2 12  1  0  0  0  0
  3 13  1  0  0  0  0
  3 14  1  0  0  0  0
  4 15  1  0  0  0  0
  4 16  1  0  0  0  0
  5 17  1  0  0  0  0
  6 18  1  0  0  0  0
  7 19  1  0  0  0  0
  7 20  1  0  0  0  0
  7 21  1  0  0  0  0
M  END
>  <Alias name>
cis-2-Heptene

>  <Surface tension>   dyn/cm
20.81

$$$$
4-Ethyl-2-methylhexane
  ChemBrain IXL

 29 28  0  0  0  0  0  0  0  0  1 V2000
    2.3777    4.6928    0.9386 C   0  0  0  0  0  0  0  0  0  0  0  0
    3.2041    5.7598    0.1922 C   0  0  0  0  0  0  0  0  0  0  0  0
    4.2135    5.1122   -0.8417 C   0  0  0  0  0  0  0  0  0  0  0  0
    5.1682    4.0697   -0.1275 C   0  0  0  0  0  0  0  0  0  0  0  0
    4.8188    2.5917   -0.5615 C   0  0  0  0  0  0  0  0  0  0  0  0
    3.3085    2.3335   -0.4965 C   0  0  0  0  0  0  0  0  0  0  0  0
    2.2455    6.7071   -0.5625 C   0  0  0  0  0  0  0  0  0  0  0  0
    6.6513    4.3501   -0.5297 C   0  0  0  0  0  0  0  0  0  0  0  0
    7.1195    5.7039    0.0637 C   0  0  0  0  0  0  0  0  0  0  0  0
    3.0401    4.0294    1.4708 H   0  0  0  0  0  0  0  0  0  0  0  0
    1.7197    5.1797    1.6423 H   0  0  0  0  0  0  0  0  0  0  0  0
    1.7890    4.1312    0.2314 H   0  0  0  0  0  0  0  0  0  0  0  0
    3.7657    6.3324    0.9151 H   0  0  0  0  0  0  0  0  0  0  0  0
    4.8101    5.9043   -1.2611 H   0  0  0  0  0  0  0  0  0  0  0  0
    3.6723    4.6229   -1.6395 H   0  0  0  0  0  0  0  0  0  0  0  0
    5.0727    4.1704    0.9450 H   0  0  0  0  0  0  0  0  0  0  0  0
    5.3255    1.9130    0.1085 H   0  0  0  0  0  0  0  0  0  0  0  0
    5.1602    2.4315   -1.5744 H   0  0  0  0  0  0  0  0  0  0  0  0
    2.7886    3.1951   -0.8715 H   0  0  0  0  0  0  0  0  0  0  0  0
    3.0098    2.1398    0.5216 H   0  0  0  0  0  0  0  0  0  0  0  0
    3.0643    1.4894   -1.1233 H   0  0  0  0  0  0  0  0  0  0  0  0
    1.5733    7.1761    0.1414 H   0  0  0  0  0  0  0  0  0  0  0  0
    2.8188    7.4667   -1.0730 H   0  0  0  0  0  0  0  0  0  0  0  0
    1.6740    6.1416   -1.2841 H   0  0  0  0  0  0  0  0  0  0  0  0
    7.2796    3.5607   -0.1428 H   0  0  0  0  0  0  0  0  0  0  0  0
    6.7351    4.3781   -1.6066 H   0  0  0  0  0  0  0  0  0  0  0  0
    6.5212    6.5048   -0.3356 H   0  0  0  0  0  0  0  0  0  0  0  0
    8.1552    5.8685   -0.1937 H   0  0  0  0  0  0  0  0  0  0  0  0
    7.0166    5.6795    1.1384 H   0  0  0  0  0  0  0  0  0  0  0  0
  1  2  1  0  0  0  0
  2  3  1  0  0  0  0
  3  4  1  0  0  0  0
  4  5  1  0  0  0  0
  5  6  1  0  0  0  0
  2  7  1  0  0  0  0
  4  8  1  0  0  0  0
  8  9  1  0  0  0  0
  1 10  1  0  0  0  0
  1 11  1  0  0  0  0
  1 12  1  0  0  0  0
  2 13  1  0  0  0  0
  3 14  1  0  0  0  0
  3 15  1  0  0  0  0
  4 16  1  0  0  0  0
  5 17  1  0  0  0  0
  5 18  1  0  0  0  0
  6 19  1  0  0  0  0
  6 20  1  0  0  0  0
  6 21  1  0  0  0  0
  7 22  1  0  0  0  0
  7 23  1  0  0  0  0
  7 24  1  0  0  0  0
  8 25  1  0  0  0  0
  8 26  1  0  0  0  0
  9 27  1  0  0  0  0
  9 28  1  0  0  0  0
  9 29  1  0  0  0  0
M  END
>  <Alias name>
4-Ethyl-2-methylhexane

>  <Surface tension>   dyn/cm
20.85

$$$$
2,2-Dimethylheptane
  ChemBrain IXL

 29 28  0  0  0  0  0  0  0  0  1 V2000
    2.3848    5.2864    0.9539 C   0  0  0  0  0  0  0  0  0  0  0  0
    3.6268    5.5724    0.0780 C   0  0  0  0  0  0  0  0  0  0  0  0
    4.9183    5.2363    0.9007 C   0  0  0  0  0  0  0  0  0  0  0  0
    6.2005    5.5260    0.0665 C   0  0  0  0  0  0  0  0  0  0  0  0
    3.6272    7.0682   -0.3277 C   0  0  0  0  0  0  0  0  0  0  0  0
    3.5606    4.6918   -1.1957 C   0  0  0  0  0  0  0  0  0  0  0  0
    7.4517    5.1712    0.9064 C   0  0  0  0  0  0  0  0  0  0  0  0
    8.7294    5.4568    0.0817 C   0  0  0  0  0  0  0  0  0  0  0  0
    9.9756    5.1014    0.9190 C   0  0  0  0  0  0  0  0  0  0  0  0
    2.3822    4.2464    1.2469 H   0  0  0  0  0  0  0  0  0  0  0  0
    2.4153    5.9088    1.8366 H   0  0  0  0  0  0  0  0  0  0  0  0
    1.4887    5.5040    0.3909 H   0  0  0  0  0  0  0  0  0  0  0  0
    4.9349    5.8397    1.7977 H   0  0  0  0  0  0  0  0  0  0  0  0
    4.9022    4.1909    1.1761 H   0  0  0  0  0  0  0  0  0  0  0  0
    6.1932    4.9281   -0.8301 H   0  0  0  0  0  0  0  0  0  0  0  0
    6.2343    6.5704   -0.1967 H   0  0  0  0  0  0  0  0  0  0  0  0
    2.7091    7.2994   -0.8485 H   0  0  0  0  0  0  0  0  0  0  0  0
    4.4647    7.2682   -0.9757 H   0  0  0  0  0  0  0  0  0  0  0  0
    3.7020    7.6820    0.5582 H   0  0  0  0  0  0  0  0  0  0  0  0
    4.3864    4.9304   -1.8457 H   0  0  0  0  0  0  0  0  0  0  0  0
    3.6108    3.6494   -0.9162 H   0  0  0  0  0  0  0  0  0  0  0  0
    2.6318    4.8802   -1.7142 H   0  0  0  0  0  0  0  0  0  0  0  0
    7.4628    5.7702    1.8061 H   0  0  0  0  0  0  0  0  0  0  0  0
    7.4217    4.1238    1.1719 H   0  0  0  0  0  0  0  0  0  0  0  0
    8.7610    6.5038   -0.1825 H   0  0  0  0  0  0  0  0  0  0  0  0
    8.7188    4.8588   -0.8180 H   0  0  0  0  0  0  0  0  0  0  0  0
    9.9864    5.6979    1.8192 H   0  0  0  0  0  0  0  0  0  0  0  0
   10.8660    5.3038    0.3425 H   0  0  0  0  0  0  0  0  0  0  0  0
    9.9472    4.0537    1.1815 H   0  0  0  0  0  0  0  0  0  0  0  0
  1  2  1  0  0  0  0
  2  3  1  0  0  0  0
  3  4  1  0  0  0  0
  2  5  1  0  0  0  0
  2  6  1  0  0  0  0
  4  7  1  0  0  0  0
  7  8  1  0  0  0  0
  8  9  1  0  0  0  0
  1 10  1  0  0  0  0
  1 11  1  0  0  0  0
  1 12  1  0  0  0  0
  3 13  1  0  0  0  0
  3 14  1  0  0  0  0
  4 15  1  0  0  0  0
  4 16  1  0  0  0  0
  5 17  1  0  0  0  0
  5 18  1  0  0  0  0
  5 19  1  0  0  0  0
  6 20  1  0  0  0  0
  6 21  1  0  0  0  0
  6 22  1  0  0  0  0
  7 23  1  0  0  0  0
  7 24  1  0  0  0  0
  8 25  1  0  0  0  0
  8 26  1  0  0  0  0
  9 27  1  0  0  0  0
  9 28  1  0  0  0  0
  9 29  1  0  0  0  0
M  END
>  <Alias name>
2,2-Dimethylheptane

>  <Surface tension>   dyn/cm
20.89

$$$$
3,5-Dimethylheptane
  ChemBrain IXL

 29 28  0  0  0  0  0  0  0  0  1 V2000
    1.9511    5.7141   -1.0801 C   0  0  0  0  0  0  0  0  0  0  0  0
    3.4905    5.5903   -0.9825 C   0  0  0  0  0  0  0  0  0  0  0  0
    3.9489    5.7058    0.5087 C   0  0  0  0  0  0  0  0  0  0  0  0
    5.5043    5.5767    0.5995 C   0  0  0  0  0  0  0  0  0  0  0  0
    5.9693    4.1790    0.0817 C   0  0  0  0  0  0  0  0  0  0  0  0
    7.5059    4.0216    0.2805 C   0  0  0  0  0  0  0  0  0  0  0  0
    8.2642    5.0718   -0.5652 C   0  0  0  0  0  0  0  0  0  0  0  0
    3.5237    7.0821    1.0883 C   0  0  0  0  0  0  0  0  0  0  0  0
    5.2403    3.0683    0.8712 C   0  0  0  0  0  0  0  0  0  0  0  0
    1.4894    4.9639   -0.4555 H   0  0  0  0  0  0  0  0  0  0  0  0
    1.6432    6.6939   -0.7541 H   0  0  0  0  0  0  0  0  0  0  0  0
    1.6447    5.5663   -2.1050 H   0  0  0  0  0  0  0  0  0  0  0  0
    3.7899    4.6335   -1.3755 H   0  0  0  0  0  0  0  0  0  0  0  0
    3.9511    6.3761   -1.5638 H   0  0  0  0  0  0  0  0  0  0  0  0
    3.4885    4.9197    1.0882 H   0  0  0  0  0  0  0  0  0  0  0  0
    5.8098    5.6929    1.6302 H   0  0  0  0  0  0  0  0  0  0  0  0
    5.9601    6.3516    0.0034 H   0  0  0  0  0  0  0  0  0  0  0  0
    5.7351    4.0843   -0.9660 H   0  0  0  0  0  0  0  0  0  0  0  0
    7.7509    4.1555    1.3244 H   0  0  0  0  0  0  0  0  0  0  0  0
    7.8052    3.0318   -0.0328 H   0  0  0  0  0  0  0  0  0  0  0  0
    8.0141    6.0630   -0.2236 H   0  0  0  0  0  0  0  0  0  0  0  0
    7.9860    4.9668   -1.6033 H   0  0  0  0  0  0  0  0  0  0  0  0
    9.3276    4.9155   -0.4607 H   0  0  0  0  0  0  0  0  0  0  0  0
    2.4489    7.1583    1.0929 H   0  0  0  0  0  0  0  0  0  0  0  0
    3.8918    7.1744    2.1000 H   0  0  0  0  0  0  0  0  0  0  0  0
    3.9392    7.8739    0.4814 H   0  0  0  0  0  0  0  0  0  0  0  0
    5.5600    2.1009    0.5116 H   0  0  0  0  0  0  0  0  0  0  0  0
    5.4766    3.1583    1.9213 H   0  0  0  0  0  0  0  0  0  0  0  0
    4.1741    3.1693    0.7324 H   0  0  0  0  0  0  0  0  0  0  0  0
  1  2  1  0  0  0  0
  2  3  1  0  0  0  0
  3  4  1  0  0  0  0
  4  5  1  0  0  0  0
  5  6  1  0  0  0  0
  6  7  1  0  0  0  0
  3  8  1  0  0  0  0
  5  9  1  0  0  0  0
  1 10  1  0  0  0  0
  1 11  1  0  0  0  0
  1 12  1  0  0  0  0
  2 13  1  0  0  0  0
  2 14  1  0  0  0  0
  3 15  1  0  0  0  0
  4 16  1  0  0  0  0
  4 17  1  0  0  0  0
  5 18  1  0  0  0  0
  6 19  1  0  0  0  0
  6 20  1  0  0  0  0
  7 21  1  0  0  0  0
  7 22  1  0  0  0  0
  7 23  1  0  0  0  0
  8 24  1  0  0  0  0
  8 25  1  0  0  0  0
  8 26  1  0  0  0  0
  9 27  1  0  0  0  0
  9 28  1  0  0  0  0
  9 29  1  0  0  0  0
M  END
>  <Alias name>
3,5-Dimethylheptane

>  <Surface tension>   dyn/cm
20.9

$$$$
2,2'-(Ethylidenebis(oxy))bis-propane
  ChemBrain IXL

 28 27  0  0  0  0  0  0  0  0  1 V2000
    3.2123    4.7430   -1.5307 C   0  0  0  0  0  0  0  0  0  0  0  0
    3.5585    4.4653   -0.0537 C   0  0  0  0  0  0  0  0  0  0  0  0
    4.9875    4.7381    0.1788 O   0  0  0  0  0  0  0  0  0  0  0  0
    5.4196    6.1209   -0.0924 C   0  0  0  0  0  0  0  0  0  0  0  0
    6.8622    6.2430    0.1705 O   0  0  0  0  0  0  0  0  0  0  0  0
    7.7228    5.3549   -0.6289 C   0  0  0  0  0  0  0  0  0  0  0  0
    9.1956    5.5777   -0.2342 C   0  0  0  0  0  0  0  0  0  0  0  0
    3.2596    2.9896    0.2740 C   0  0  0  0  0  0  0  0  0  0  0  0
    4.6485    7.0927    0.8230 C   0  0  0  0  0  0  0  0  0  0  0  0
    7.5401    5.6690   -2.1278 C   0  0  0  0  0  0  0  0  0  0  0  0
    3.4115    5.7821   -1.7595 H   0  0  0  0  0  0  0  0  0  0  0  0
    3.8173    4.1104   -2.1684 H   0  0  0  0  0  0  0  0  0  0  0  0
    2.1641    4.5307   -1.7016 H   0  0  0  0  0  0  0  0  0  0  0  0
    2.9601    5.1038    0.5835 H   0  0  0  0  0  0  0  0  0  0  0  0
    5.2199    6.3657   -1.1273 H   0  0  0  0  0  0  0  0  0  0  0  0
    7.4512    4.3236   -0.4406 H   0  0  0  0  0  0  0  0  0  0  0  0
    9.3246    5.3565    0.8180 H   0  0  0  0  0  0  0  0  0  0  0  0
    9.4677    6.6090   -0.4223 H   0  0  0  0  0  0  0  0  0  0  0  0
    9.8294    4.9243   -0.8208 H   0  0  0  0  0  0  0  0  0  0  0  0
    3.8578    2.3500   -0.3631 H   0  0  0  0  0  0  0  0  0  0  0  0
    3.5017    2.7941    1.3112 H   0  0  0  0  0  0  0  0  0  0  0  0
    2.2092    2.7877    0.1041 H   0  0  0  0  0  0  0  0  0  0  0  0
    3.5874    7.0119    0.6238 H   0  0  0  0  0  0  0  0  0  0  0  0
    4.8416    6.8429    1.8589 H   0  0  0  0  0  0  0  0  0  0  0  0
    4.9754    8.1068    0.6293 H   0  0  0  0  0  0  0  0  0  0  0  0
    7.8036    6.7026   -2.3148 H   0  0  0  0  0  0  0  0  0  0  0  0
    6.5078    5.5031   -2.4086 H   0  0  0  0  0  0  0  0  0  0  0  0
    8.1814    5.0215   -2.7128 H   0  0  0  0  0  0  0  0  0  0  0  0
  1  2  1  0  0  0  0
  2  3  1  0  0  0  0
  3  4  1  0  0  0  0
  4  5  1  0  0  0  0
  5  6  1  0  0  0  0
  6  7  1  0  0  0  0
  2  8  1  0  0  0  0
  4  9  1  0  0  0  0
  6 10  1  0  0  0  0
  1 11  1  0  0  0  0
  1 12  1  0  0  0  0
  1 13  1  0  0  0  0
  2 14  1  0  0  0  0
  4 15  1  0  0  0  0
  6 16  1  0  0  0  0
  7 17  1  0  0  0  0
  7 18  1  0  0  0  0
  7 19  1  0  0  0  0
  8 20  1  0  0  0  0
  8 21  1  0  0  0  0
  8 22  1  0  0  0  0
  9 23  1  0  0  0  0
  9 24  1  0  0  0  0
  9 25  1  0  0  0  0
 10 26  1  0  0  0  0
 10 27  1  0  0  0  0
 10 28  1  0  0  0  0
M  END
>  <Alias name>
1,1-Diisopropoxyethane

>  <Surface tension>   dyn/cm
20.97

$$$$
2,2,3-Trimethylhexane
  ChemBrain IXL

 29 28  0  0  0  0  0  0  0  0  1 V2000
    4.0613    5.3284    1.3971 C   0  0  0  0  0  0  0  0  0  0  0  0
    3.5902    5.1922   -0.0732 C   0  0  0  0  0  0  0  0  0  0  0  0
    4.5235    4.1680   -0.8639 C   0  0  0  0  0  0  0  0  0  0  0  0
    6.0213    4.2276   -0.3712 C   0  0  0  0  0  0  0  0  0  0  0  0
    6.5859    5.6610   -0.4483 C   0  0  0  0  0  0  0  0  0  0  0  0
    8.1032    5.6321   -0.1674 C   0  0  0  0  0  0  0  0  0  0  0  0
    3.6113    6.5926   -0.7672 C   0  0  0  0  0  0  0  0  0  0  0  0
    4.0044    2.7262   -0.6498 C   0  0  0  0  0  0  0  0  0  0  0  0
    2.1265    4.6723   -0.0847 C   0  0  0  0  0  0  0  0  0  0  0  0
    5.0564    5.7465    1.4228 H   0  0  0  0  0  0  0  0  0  0  0  0
    4.0665    4.3550    1.8655 H   0  0  0  0  0  0  0  0  0  0  0  0
    3.3858    5.9808    1.9317 H   0  0  0  0  0  0  0  0  0  0  0  0
    4.4837    4.3970   -1.9192 H   0  0  0  0  0  0  0  0  0  0  0  0
    6.0779    3.8799    0.6503 H   0  0  0  0  0  0  0  0  0  0  0  0
    6.6189    3.5794   -0.9970 H   0  0  0  0  0  0  0  0  0  0  0  0
    6.4107    6.0675   -1.4338 H   0  0  0  0  0  0  0  0  0  0  0  0
    6.1023    6.2775    0.2906 H   0  0  0  0  0  0  0  0  0  0  0  0
    8.4982    6.6357   -0.2219 H   0  0  0  0  0  0  0  0  0  0  0  0
    8.5935    5.0119   -0.9030 H   0  0  0  0  0  0  0  0  0  0  0  0
    8.2798    5.2289    0.8193 H   0  0  0  0  0  0  0  0  0  0  0  0
    2.9505    7.2637   -0.2375 H   0  0  0  0  0  0  0  0  0  0  0  0
    3.2727    6.4903   -1.7874 H   0  0  0  0  0  0  0  0  0  0  0  0
    4.5963    6.9948   -0.7625 H   0  0  0  0  0  0  0  0  0  0  0  0
    4.6428    2.0318   -1.1770 H   0  0  0  0  0  0  0  0  0  0  0  0
    4.0123    2.4925    0.4049 H   0  0  0  0  0  0  0  0  0  0  0  0
    2.9973    2.6455   -1.0298 H   0  0  0  0  0  0  0  0  0  0  0  0
    2.0560    3.7659    0.4973 H   0  0  0  0  0  0  0  0  0  0  0  0
    1.4781    5.4216    0.3456 H   0  0  0  0  0  0  0  0  0  0  0  0
    1.8203    4.4748   -1.1022 H   0  0  0  0  0  0  0  0  0  0  0  0
  1  2  1  0  0  0  0
  2  3  1  0  0  0  0
  3  4  1  0  0  0  0
  4  5  1  0  0  0  0
  5  6  1  0  0  0  0
  2  7  1  0  0  0  0
  3  8  1  0  0  0  0
  2  9  1  0  0  0  0
  1 10  1  0  0  0  0
  1 11  1  0  0  0  0
  1 12  1  0  0  0  0
  3 13  1  0  0  0  0
  4 14  1  0  0  0  0
  4 15  1  0  0  0  0
  5 16  1  0  0  0  0
  5 17  1  0  0  0  0
  6 18  1  0  0  0  0
  6 19  1  0  0  0  0
  6 20  1  0  0  0  0
  7 21  1  0  0  0  0
  7 22  1  0  0  0  0
  7 23  1  0  0  0  0
  8 24  1  0  0  0  0
  8 25  1  0  0  0  0
  8 26  1  0  0  0  0
  9 27  1  0  0  0  0
  9 28  1  0  0  0  0
  9 29  1  0  0  0  0
M  END
>  <Alias name>
2,2,3-Trimethylhexane

>  <Surface tension>   dyn/cm
20.97

$$$$
Diisopropoxymethane
  ChemBrain IXL

 25 24  0  0  0  0  0  0  0  0  1 V2000
    3.4773    4.1805   -0.2735 C   0  0  0  0  0  0  0  0  0  0  0  0
    3.5735    5.6211    0.2691 C   0  0  0  0  0  0  0  0  0  0  0  0
    4.8434    6.2280   -0.1629 O   0  0  0  0  0  0  0  0  0  0  0  0
    9.6823    6.5621   -0.3157 C   0  0  0  0  0  0  0  0  0  0  0  0
    8.5368    5.6953    0.2421 C   0  0  0  0  0  0  0  0  0  0  0  0
    7.2448    6.2639   -0.1761 O   0  0  0  0  0  0  0  0  0  0  0  0
    6.0572    5.5450    0.3108 C   0  0  0  0  0  0  0  0  0  0  0  0
    2.3967    6.4536   -0.2755 C   0  0  0  0  0  0  0  0  0  0  0  0
    8.6698    4.2579   -0.3011 C   0  0  0  0  0  0  0  0  0  0  0  0
    4.2980    3.5919    0.1161 H   0  0  0  0  0  0  0  0  0  0  0  0
    2.5381    3.7399    0.0374 H   0  0  0  0  0  0  0  0  0  0  0  0
    3.5271    4.1981   -1.3552 H   0  0  0  0  0  0  0  0  0  0  0  0
    3.5318    5.6028    1.3511 H   0  0  0  0  0  0  0  0  0  0  0  0
    9.5899    7.5714    0.0659 H   0  0  0  0  0  0  0  0  0  0  0  0
    9.6285    6.5789   -1.3973 H   0  0  0  0  0  0  0  0  0  0  0  0
   10.6333    6.1453   -0.0079 H   0  0  0  0  0  0  0  0  0  0  0  0
    8.5910    5.6790    1.3236 H   0  0  0  0  0  0  0  0  0  0  0  0
    6.0703    4.5302   -0.0648 H   0  0  0  0  0  0  0  0  0  0  0  0
    6.0633    5.5296    1.3937 H   0  0  0  0  0  0  0  0  0  0  0  0
    1.4619    6.0086    0.0425 H   0  0  0  0  0  0  0  0  0  0  0  0
    2.4631    7.4650    0.1058 H   0  0  0  0  0  0  0  0  0  0  0  0
    2.4379    6.4723   -1.3575 H   0  0  0  0  0  0  0  0  0  0  0  0
    9.6251    3.8456   -0.0004 H   0  0  0  0  0  0  0  0  0  0  0  0
    8.6076    4.2733   -1.3821 H   0  0  0  0  0  0  0  0  0  0  0  0
    7.8713    3.6454    0.0978 H   0  0  0  0  0  0  0  0  0  0  0  0
  1  2  1  0  0  0  0
  2  3  1  0  0  0  0
  4  5  1  0  0  0  0
  5  6  1  0  0  0  0
  6  7  1  0  0  0  0
  7  3  1  0  0  0  0
  2  8  1  0  0  0  0
  5  9  1  0  0  0  0
  1 10  1  0  0  0  0
  1 11  1  0  0  0  0
  1 12  1  0  0  0  0
  2 13  1  0  0  0  0
  4 14  1  0  0  0  0
  4 15  1  0  0  0  0
  4 16  1  0  0  0  0
  5 17  1  0  0  0  0
  7 18  1  0  0  0  0
  7 19  1  0  0  0  0
  8 20  1  0  0  0  0
  8 21  1  0  0  0  0
  8 22  1  0  0  0  0
  9 23  1  0  0  0  0
  9 24  1  0  0  0  0
  9 25  1  0  0  0  0
M  END
>  <Alias name>
Diisopropoxymethane

>  <Surface tension>   dyn/cm
20.97

$$$$
1-Hexyne
  ChemBrain IXL

 16 15  0  0  0  0  0  0  0  0  1 V2000
    2.4061    4.3240    0.7672 C   0  0  0  0  0  0  0  0  0  0  0  0
    3.4435    4.9032    0.5726 C   0  0  0  0  0  0  0  0  0  0  0  0
    4.7713    5.6446    0.3236 C   0  0  0  0  0  0  0  0  0  0  0  0
    5.9039    4.6181    0.1278 C   0  0  0  0  0  0  0  0  0  0  0  0
    7.2317    5.3594   -0.1212 C   0  0  0  0  0  0  0  0  0  0  0  0
    8.3642    4.3329   -0.3170 C   0  0  0  0  0  0  0  0  0  0  0  0
    1.4729    3.8030    0.9422 H   0  0  0  0  0  0  0  0  0  0  0  0
    4.9982    6.2745    1.1748 H   0  0  0  0  0  0  0  0  0  0  0  0
    4.6817    6.2570   -0.5651 H   0  0  0  0  0  0  0  0  0  0  0  0
    5.6770    3.9881   -0.7234 H   0  0  0  0  0  0  0  0  0  0  0  0
    5.9936    4.0056    1.0165 H   0  0  0  0  0  0  0  0  0  0  0  0
    7.4586    5.9894    0.7300 H   0  0  0  0  0  0  0  0  0  0  0  0
    7.1420    5.9719   -1.0099 H   0  0  0  0  0  0  0  0  0  0  0  0
    9.2974    4.8539   -0.4921 H   0  0  0  0  0  0  0  0  0  0  0  0
    8.1373    3.7029   -1.1682 H   0  0  0  0  0  0  0  0  0  0  0  0
    8.4539    3.7204    0.5717 H   0  0  0  0  0  0  0  0  0  0  0  0
  1  2  3  0  0  0  0
  2  3  1  0  0  0  0
  3  4  1  0  0  0  0
  4  5  1  0  0  0  0
  5  6  1  0  0  0  0
  1  7  1  0  0  0  0
  3  8  1  0  0  0  0
  3  9  1  0  0  0  0
  4 10  1  0  0  0  0
  4 11  1  0  0  0  0
  5 12  1  0  0  0  0
  5 13  1  0  0  0  0
  6 14  1  0  0  0  0
  6 15  1  0  0  0  0
  6 16  1  0  0  0  0
M  END
>  <Alias name>
1-Hexyne

>  <Surface tension>   dyn/cm
20.98

$$$$
2,6-Dimethylheptane
  ChemBrain IXL

 29 28  0  0  0  0  0  0  0  0  1 V2000
    2.4161    5.0699   -0.9110 C   0  0  0  0  0  0  0  0  0  0  0  0
    3.5919    5.6626   -0.1035 C   0  0  0  0  0  0  0  0  0  0  0  0
    4.9184    4.9793   -0.5498 C   0  0  0  0  0  0  0  0  0  0  0  0
    6.1254    5.6159    0.1899 C   0  0  0  0  0  0  0  0  0  0  0  0
    7.4421    4.9708   -0.3193 C   0  0  0  0  0  0  0  0  0  0  0  0
    8.6608    5.5465    0.4611 C   0  0  0  0  0  0  0  0  0  0  0  0
    8.7966    7.0658    0.1945 C   0  0  0  0  0  0  0  0  0  0  0  0
    3.3468    5.4188    1.4059 C   0  0  0  0  0  0  0  0  0  0  0  0
    9.9484    4.8321   -0.0049 C   0  0  0  0  0  0  0  0  0  0  0  0
    2.3554    4.0062   -0.7317 H   0  0  0  0  0  0  0  0  0  0  0  0
    1.4944    5.5402   -0.6020 H   0  0  0  0  0  0  0  0  0  0  0  0
    2.5758    5.2489   -1.9645 H   0  0  0  0  0  0  0  0  0  0  0  0
    3.6530    6.7247   -0.2905 H   0  0  0  0  0  0  0  0  0  0  0  0
    5.0449    5.1119   -1.6153 H   0  0  0  0  0  0  0  0  0  0  0  0
    4.8738    3.9230   -0.3238 H   0  0  0  0  0  0  0  0  0  0  0  0
    6.0312    5.4448    1.2502 H   0  0  0  0  0  0  0  0  0  0  0  0
    6.1434    6.6763   -0.0040 H   0  0  0  0  0  0  0  0  0  0  0  0
    7.5595    5.1764   -1.3742 H   0  0  0  0  0  0  0  0  0  0  0  0
    7.3957    3.9016   -0.1665 H   0  0  0  0  0  0  0  0  0  0  0  0
    8.5231    5.3785    1.5192 H   0  0  0  0  0  0  0  0  0  0  0  0
    7.9279    7.5802    0.5716 H   0  0  0  0  0  0  0  0  0  0  0  0
    8.8855    7.2388   -0.8682 H   0  0  0  0  0  0  0  0  0  0  0  0
    9.6780    7.4395    0.6941 H   0  0  0  0  0  0  0  0  0  0  0  0
    4.1318    5.8818    1.9811 H   0  0  0  0  0  0  0  0  0  0  0  0
    3.3342    4.3564    1.6021 H   0  0  0  0  0  0  0  0  0  0  0  0
    2.3967    5.8475    1.6881 H   0  0  0  0  0  0  0  0  0  0  0  0
   10.0865    4.9924   -1.0644 H   0  0  0  0  0  0  0  0  0  0  0  0
    9.8641    3.7729    0.1910 H   0  0  0  0  0  0  0  0  0  0  0  0
   10.7957    5.2309    0.5330 H   0  0  0  0  0  0  0  0  0  0  0  0
  1  2  1  0  0  0  0
  2  3  1  0  0  0  0
  3  4  1  0  0  0  0
  4  5  1  0  0  0  0
  5  6  1  0  0  0  0
  6  7  1  0  0  0  0
  2  8  1  0  0  0  0
  6  9  1  0  0  0  0
  1 10  1  0  0  0  0
  1 11  1  0  0  0  0
  1 12  1  0  0  0  0
  2 13  1  0  0  0  0
  3 14  1  0  0  0  0
  3 15  1  0  0  0  0
  4 16  1  0  0  0  0
  4 17  1  0  0  0  0
  5 18  1  0  0  0  0
  5 19  1  0  0  0  0
  6 20  1  0  0  0  0
  7 21  1  0  0  0  0
  7 22  1  0  0  0  0
  7 23  1  0  0  0  0
  8 24  1  0  0  0  0
  8 25  1  0  0  0  0
  8 26  1  0  0  0  0
  9 27  1  0  0  0  0
  9 28  1  0  0  0  0
  9 29  1  0  0  0  0
M  END
>  <Alias name>
2,6-Dimethylheptane

>  <Surface tension>   dyn/cm
21

$$$$
3-Ethyl-3-methylpentane
  ChemBrain IXL

 26 25  0  0  0  0  0  0  0  0  1 V2000
    2.4644    2.3211    1.2895 C   0  0  0  0  0  0  0  0  0  0  0  0
    3.0734    3.6709    0.8205 C   0  0  0  0  0  0  0  0  0  0  0  0
    4.4742    3.4498    0.1347 C   0  0  0  0  0  0  0  0  0  0  0  0
    5.1060    4.8428   -0.2156 C   0  0  0  0  0  0  0  0  0  0  0  0
    4.1705    5.6362   -1.1593 C   0  0  0  0  0  0  0  0  0  0  0  0
    5.4197    2.6790    1.1140 C   0  0  0  0  0  0  0  0  0  0  0  0
    4.3007    2.6226   -1.1707 C   0  0  0  0  0  0  0  0  0  0  0  0
    6.8072    2.4625    0.4639 C   0  0  0  0  0  0  0  0  0  0  0  0
    3.0973    1.8756    2.0376 H   0  0  0  0  0  0  0  0  0  0  0  0
    1.4872    2.5003    1.7127 H   0  0  0  0  0  0  0  0  0  0  0  0
    2.3709    1.6526    0.4502 H   0  0  0  0  0  0  0  0  0  0  0  0
    2.4003    4.1329    0.1169 H   0  0  0  0  0  0  0  0  0  0  0  0
    3.1941    4.3197    1.6760 H   0  0  0  0  0  0  0  0  0  0  0  0
    5.2600    5.4069    0.6926 H   0  0  0  0  0  0  0  0  0  0  0  0
    6.0525    4.6936   -0.7072 H   0  0  0  0  0  0  0  0  0  0  0  0
    3.2439    5.8535   -0.6550 H   0  0  0  0  0  0  0  0  0  0  0  0
    4.6488    6.5623   -1.4415 H   0  0  0  0  0  0  0  0  0  0  0  0
    3.9712    5.0507   -2.0445 H   0  0  0  0  0  0  0  0  0  0  0  0
    4.9884    1.7197    1.3437 H   0  0  0  0  0  0  0  0  0  0  0  0
    5.5351    3.2469    2.0253 H   0  0  0  0  0  0  0  0  0  0  0  0
    3.9202    1.6427   -0.9317 H   0  0  0  0  0  0  0  0  0  0  0  0
    3.6083    3.1263   -1.8294 H   0  0  0  0  0  0  0  0  0  0  0  0
    5.2576    2.5236   -1.6634 H   0  0  0  0  0  0  0  0  0  0  0  0
    7.2857    3.4136    0.3013 H   0  0  0  0  0  0  0  0  0  0  0  0
    6.6868    1.9523   -0.4802 H   0  0  0  0  0  0  0  0  0  0  0  0
    7.4199    1.8628    1.1204 H   0  0  0  0  0  0  0  0  0  0  0  0
  1  2  1  0  0  0  0
  2  3  1  0  0  0  0
  3  4  1  0  0  0  0
  4  5  1  0  0  0  0
  3  6  1  0  0  0  0
  3  7  1  0  0  0  0
  6  8  1  0  0  0  0
  1  9  1  0  0  0  0
  1 10  1  0  0  0  0
  1 11  1  0  0  0  0
  2 12  1  0  0  0  0
  2 13  1  0  0  0  0
  4 14  1  0  0  0  0
  4 15  1  0  0  0  0
  5 16  1  0  0  0  0
  5 17  1  0  0  0  0
  5 18  1  0  0  0  0
  6 19  1  0  0  0  0
  6 20  1  0  0  0  0
  7 21  1  0  0  0  0
  7 22  1  0  0  0  0
  7 23  1  0  0  0  0
  8 24  1  0  0  0  0
  8 25  1  0  0  0  0
  8 26  1  0  0  0  0
M  END
>  <Alias name>
3-Ethyl-3-methylpentane

>  <Surface tension>   dyn/cm
21.08

$$$$
2,2,3,4-Tetramethylpentane
  ChemBrain IXL

 29 28  0  0  0  0  0  0  0  0  1 V2000
    2.1000    4.4334    0.5833 C   0  0  0  0  0  0  0  0  0  0  0  0
    3.5655    4.8386    0.2679 C   0  0  0  0  0  0  0  0  0  0  0  0
    4.2795    3.6056   -0.4870 C   0  0  0  0  0  0  0  0  0  0  0  0
    5.8865    3.7148   -0.5295 C   0  0  0  0  0  0  0  0  0  0  0  0
    6.3620    4.9516   -1.3171 C   0  0  0  0  0  0  0  0  0  0  0  0
    3.5205    6.1105   -0.6375 C   0  0  0  0  0  0  0  0  0  0  0  0
    4.2727    5.1620    1.6089 C   0  0  0  0  0  0  0  0  0  0  0  0
    3.8861    2.2714    0.2112 C   0  0  0  0  0  0  0  0  0  0  0  0
    6.4991    3.7509    0.8986 C   0  0  0  0  0  0  0  0  0  0  0  0
    2.0899    3.6365    1.3100 H   0  0  0  0  0  0  0  0  0  0  0  0
    1.5721    5.2863    0.9846 H   0  0  0  0  0  0  0  0  0  0  0  0
    1.6122    4.1038   -0.3231 H   0  0  0  0  0  0  0  0  0  0  0  0
    3.9142    3.5717   -1.5035 H   0  0  0  0  0  0  0  0  0  0  0  0
    6.2583    2.8337   -1.0318 H   0  0  0  0  0  0  0  0  0  0  0  0
    6.2530    5.8264   -0.7116 H   0  0  0  0  0  0  0  0  0  0  0  0
    5.7791    5.0538   -2.2203 H   0  0  0  0  0  0  0  0  0  0  0  0
    7.4040    4.8302   -1.5739 H   0  0  0  0  0  0  0  0  0  0  0  0
    2.9019    6.8611   -0.1662 H   0  0  0  0  0  0  0  0  0  0  0  0
    3.0988    5.8527   -1.5978 H   0  0  0  0  0  0  0  0  0  0  0  0
    4.4921    6.5013   -0.7729 H   0  0  0  0  0  0  0  0  0  0  0  0
    3.6097    5.7583    2.2166 H   0  0  0  0  0  0  0  0  0  0  0  0
    4.5069    4.2515    2.1345 H   0  0  0  0  0  0  0  0  0  0  0  0
    5.1706    5.7317    1.4182 H   0  0  0  0  0  0  0  0  0  0  0  0
    4.4216    1.4538   -0.2489 H   0  0  0  0  0  0  0  0  0  0  0  0
    4.1322    2.3179    1.2562 H   0  0  0  0  0  0  0  0  0  0  0  0
    2.8252    2.1086    0.1009 H   0  0  0  0  0  0  0  0  0  0  0  0
    6.4993    4.7674    1.2668 H   0  0  0  0  0  0  0  0  0  0  0  0
    7.5197    3.4039    0.8488 H   0  0  0  0  0  0  0  0  0  0  0  0
    5.9433    3.1159    1.5614 H   0  0  0  0  0  0  0  0  0  0  0  0
  1  2  1  0  0  0  0
  2  3  1  0  0  0  0
  3  4  1  0  0  0  0
  4  5  1  0  0  0  0
  2  6  1  0  0  0  0
  2  7  1  0  0  0  0
  3  8  1  0  0  0  0
  4  9  1  0  0  0  0
  1 10  1  0  0  0  0
  1 11  1  0  0  0  0
  1 12  1  0  0  0  0
  3 13  1  0  0  0  0
  4 14  1  0  0  0  0
  5 15  1  0  0  0  0
  5 16  1  0  0  0  0
  5 17  1  0  0  0  0
  6 18  1  0  0  0  0
  6 19  1  0  0  0  0
  6 20  1  0  0  0  0
  7 21  1  0  0  0  0
  7 22  1  0  0  0  0
  7 23  1  0  0  0  0
  8 24  1  0  0  0  0
  8 25  1  0  0  0  0
  8 26  1  0  0  0  0
  9 27  1  0  0  0  0
  9 28  1  0  0  0  0
  9 29  1  0  0  0  0
M  END
>  <Alias name>
2,2,3,4-Tetramethylpentane

>  <Surface tension>   dyn/cm
21.12

$$$$
4-Methylheptane
  ChemBrain IXL

 26 25  0  0  0  0  0  0  0  0  1 V2000
    8.8973    5.7851    0.4760 C   0  0  0  0  0  0  0  0  0  0  0  0
    7.8135    4.9366   -0.2214 C   0  0  0  0  0  0  0  0  0  0  0  0
    6.4120    5.3687    0.2855 C   0  0  0  0  0  0  0  0  0  0  0  0
    5.2950    4.5785   -0.4730 C   0  0  0  0  0  0  0  0  0  0  0  0
    3.8893    5.0205    0.0376 C   0  0  0  0  0  0  0  0  0  0  0  0
    3.6432    6.5174   -0.2896 C   0  0  0  0  0  0  0  0  0  0  0  0
    2.2175    6.9125    0.1489 C   0  0  0  0  0  0  0  0  0  0  0  0
    5.4637    3.0578   -0.2260 C   0  0  0  0  0  0  0  0  0  0  0  0
    8.7402    6.8294    0.2478 H   0  0  0  0  0  0  0  0  0  0  0  0
    9.8725    5.4828    0.1241 H   0  0  0  0  0  0  0  0  0  0  0  0
    8.8383    5.6371    1.5441 H   0  0  0  0  0  0  0  0  0  0  0  0
    7.9768    3.8960    0.0052 H   0  0  0  0  0  0  0  0  0  0  0  0
    7.8729    5.0869   -1.2895 H   0  0  0  0  0  0  0  0  0  0  0  0
    6.2856    6.4241    0.1094 H   0  0  0  0  0  0  0  0  0  0  0  0
    6.3367    5.1710    1.3456 H   0  0  0  0  0  0  0  0  0  0  0  0
    5.3689    4.7778   -1.5325 H   0  0  0  0  0  0  0  0  0  0  0  0
    3.1313    4.4225   -0.4489 H   0  0  0  0  0  0  0  0  0  0  0  0
    3.8305    4.8709    1.1067 H   0  0  0  0  0  0  0  0  0  0  0  0
    4.3583    7.1267    0.2370 H   0  0  0  0  0  0  0  0  0  0  0  0
    3.7479    6.6760   -1.3531 H   0  0  0  0  0  0  0  0  0  0  0  0
    1.4964    6.3067   -0.3805 H   0  0  0  0  0  0  0  0  0  0  0  0
    2.1108    6.7532    1.2116 H   0  0  0  0  0  0  0  0  0  0  0  0
    2.0474    7.9546   -0.0777 H   0  0  0  0  0  0  0  0  0  0  0  0
    6.3990    2.7230   -0.6436 H   0  0  0  0  0  0  0  0  0  0  0  0
    4.6513    2.5263   -0.6989 H   0  0  0  0  0  0  0  0  0  0  0  0
    5.4516    2.8613    0.8362 H   0  0  0  0  0  0  0  0  0  0  0  0
  1  2  1  0  0  0  0
  2  3  1  0  0  0  0
  3  4  1  0  0  0  0
  4  5  1  0  0  0  0
  5  6  1  0  0  0  0
  6  7  1  0  0  0  0
  4  8  1  0  0  0  0
  1  9  1  0  0  0  0
  1 10  1  0  0  0  0
  1 11  1  0  0  0  0
  2 12  1  0  0  0  0
  2 13  1  0  0  0  0
  3 14  1  0  0  0  0
  3 15  1  0  0  0  0
  4 16  1  0  0  0  0
  5 17  1  0  0  0  0
  5 18  1  0  0  0  0
  6 19  1  0  0  0  0
  6 20  1  0  0  0  0
  7 21  1  0  0  0  0
  7 22  1  0  0  0  0
  7 23  1  0  0  0  0
  8 24  1  0  0  0  0
  8 25  1  0  0  0  0
  8 26  1  0  0  0  0
M  END
>  <Alias name>
4-Methylheptane

>  <Surface tension>   dyn/cm
21.12

$$$$
3,3-Dimethylheptane
  ChemBrain IXL

 29 28  0  0  0  0  0  0  0  0  1 V2000
    2.0393    6.0816    0.7283 C   0  0  0  0  0  0  0  0  0  0  0  0
    3.5223    5.7189    1.0102 C   0  0  0  0  0  0  0  0  0  0  0  0
    4.1987    5.0972   -0.2661 C   0  0  0  0  0  0  0  0  0  0  0  0
    5.6583    4.6352    0.0829 C   0  0  0  0  0  0  0  0  0  0  0  0
    6.5271    5.8393    0.5512 C   0  0  0  0  0  0  0  0  0  0  0  0
    7.9558    5.3453    0.8814 C   0  0  0  0  0  0  0  0  0  0  0  0
    8.8200    6.5356    1.3476 C   0  0  0  0  0  0  0  0  0  0  0  0
    4.2397    6.1484   -1.4145 C   0  0  0  0  0  0  0  0  0  0  0  0
    3.3883    3.8616   -0.7385 C   0  0  0  0  0  0  0  0  0  0  0  0
    1.4864    5.1905    0.4833 H   0  0  0  0  0  0  0  0  0  0  0  0
    1.6104    6.5348    1.6097 H   0  0  0  0  0  0  0  0  0  0  0  0
    1.9847    6.7779   -0.0920 H   0  0  0  0  0  0  0  0  0  0  0  0
    3.5637    5.0040    1.8194 H   0  0  0  0  0  0  0  0  0  0  0  0
    4.0535    6.6116    1.2975 H   0  0  0  0  0  0  0  0  0  0  0  0
    5.6184    3.8978    0.8726 H   0  0  0  0  0  0  0  0  0  0  0  0
    6.1096    4.1920   -0.7940 H   0  0  0  0  0  0  0  0  0  0  0  0
    6.5785    6.5767   -0.2333 H   0  0  0  0  0  0  0  0  0  0  0  0
    6.0914    6.2804    1.4326 H   0  0  0  0  0  0  0  0  0  0  0  0
    7.9088    4.6060    1.6678 H   0  0  0  0  0  0  0  0  0  0  0  0
    8.3974    4.9048   -0.0006 H   0  0  0  0  0  0  0  0  0  0  0  0
    8.3814    6.9753    2.2318 H   0  0  0  0  0  0  0  0  0  0  0  0
    8.8666    7.2757    0.5626 H   0  0  0  0  0  0  0  0  0  0  0  0
    9.8171    6.1889    1.5751 H   0  0  0  0  0  0  0  0  0  0  0  0
    3.2340    6.3885   -1.7214 H   0  0  0  0  0  0  0  0  0  0  0  0
    4.7313    7.0443   -1.0701 H   0  0  0  0  0  0  0  0  0  0  0  0
    4.7819    5.7412   -2.2561 H   0  0  0  0  0  0  0  0  0  0  0  0
    3.8885    3.4042   -1.5800 H   0  0  0  0  0  0  0  0  0  0  0  0
    3.3168    3.1473    0.0686 H   0  0  0  0  0  0  0  0  0  0  0  0
    2.3989    4.1688   -1.0362 H   0  0  0  0  0  0  0  0  0  0  0  0
  1  2  1  0  0  0  0
  2  3  1  0  0  0  0
  3  4  1  0  0  0  0
  4  5  1  0  0  0  0
  5  6  1  0  0  0  0
  6  7  1  0  0  0  0
  3  8  1  0  0  0  0
  3  9  1  0  0  0  0
  1 10  1  0  0  0  0
  1 11  1  0  0  0  0
  1 12  1  0  0  0  0
  2 13  1  0  0  0  0
  2 14  1  0  0  0  0
  4 15  1  0  0  0  0
  4 16  1  0  0  0  0
  5 17  1  0  0  0  0
  5 18  1  0  0  0  0
  6 19  1  0  0  0  0
  6 20  1  0  0  0  0
  7 21  1  0  0  0  0
  7 22  1  0  0  0  0
  7 23  1  0  0  0  0
  8 24  1  0  0  0  0
  8 25  1  0  0  0  0
  8 26  1  0  0  0  0
  9 27  1  0  0  0  0
  9 28  1  0  0  0  0
  9 29  1  0  0  0  0
M  END
>  <Alias name>
3,3-Dimethylheptane

>  <Surface tension>   dyn/cm
21.13

$$$$
4,4-Dimethylheptane
  ChemBrain IXL

 29 28  0  0  0  0  0  0  0  0  1 V2000
    2.1275    6.7492    0.6602 C   0  0  0  0  0  0  0  0  0  0  0  0
    3.5691    6.5159    0.1622 C   0  0  0  0  0  0  0  0  0  0  0  0
    4.0845    5.1486    0.6925 C   0  0  0  0  0  0  0  0  0  0  0  0
    5.5265    4.8600    0.1600 C   0  0  0  0  0  0  0  0  0  0  0  0
    6.5189    5.9518    0.6916 C   0  0  0  0  0  0  0  0  0  0  0  0
    7.9621    5.6627    0.1933 C   0  0  0  0  0  0  0  0  0  0  0  0
    8.9064    6.7835    0.6761 C   0  0  0  0  0  0  0  0  0  0  0  0
    5.9705    3.4590    0.6558 C   0  0  0  0  0  0  0  0  0  0  0  0
    5.5177    4.8739   -1.3869 C   0  0  0  0  0  0  0  0  0  0  0  0
    1.4874    5.9590    0.2953 H   0  0  0  0  0  0  0  0  0  0  0  0
    2.1159    6.7521    1.7401 H   0  0  0  0  0  0  0  0  0  0  0  0
    1.7698    7.7000    0.2939 H   0  0  0  0  0  0  0  0  0  0  0  0
    4.2020    7.3081    0.5248 H   0  0  0  0  0  0  0  0  0  0  0  0
    3.5775    6.5130   -0.9172 H   0  0  0  0  0  0  0  0  0  0  0  0
    3.4189    4.3649    0.3576 H   0  0  0  0  0  0  0  0  0  0  0  0
    4.0987    5.1659    1.7735 H   0  0  0  0  0  0  0  0  0  0  0  0
    6.2112    6.9203    0.3323 H   0  0  0  0  0  0  0  0  0  0  0  0
    6.5071    5.9515    1.7725 H   0  0  0  0  0  0  0  0  0  0  0  0
    8.3006    4.7192    0.5883 H   0  0  0  0  0  0  0  0  0  0  0  0
    7.9728    5.6268   -0.8856 H   0  0  0  0  0  0  0  0  0  0  0  0
    8.5735    7.7316    0.2789 H   0  0  0  0  0  0  0  0  0  0  0  0
    9.9098    6.5816    0.3318 H   0  0  0  0  0  0  0  0  0  0  0  0
    8.8970    6.8220    1.7552 H   0  0  0  0  0  0  0  0  0  0  0  0
    6.9304    3.2110    0.2335 H   0  0  0  0  0  0  0  0  0  0  0  0
    5.2435    2.7223    0.3465 H   0  0  0  0  0  0  0  0  0  0  0  0
    6.0406    3.4637    1.7338 H   0  0  0  0  0  0  0  0  0  0  0  0
    5.2014    5.8457   -1.7363 H   0  0  0  0  0  0  0  0  0  0  0  0
    4.8341    4.1208   -1.7503 H   0  0  0  0  0  0  0  0  0  0  0  0
    6.5118    4.6655   -1.7550 H   0  0  0  0  0  0  0  0  0  0  0  0
  1  2  1  0  0  0  0
  2  3  1  0  0  0  0
  3  4  1  0  0  0  0
  4  5  1  0  0  0  0
  5  6  1  0  0  0  0
  6  7  1  0  0  0  0
  4  8  1  0  0  0  0
  4  9  1  0  0  0  0
  1 10  1  0  0  0  0
  1 11  1  0  0  0  0
  1 12  1  0  0  0  0
  2 13  1  0  0  0  0
  2 14  1  0  0  0  0
  3 15  1  0  0  0  0
  3 16  1  0  0  0  0
  5 17  1  0  0  0  0
  5 18  1  0  0  0  0
  6 19  1  0  0  0  0
  6 20  1  0  0  0  0
  7 21  1  0  0  0  0
  7 22  1  0  0  0  0
  7 23  1  0  0  0  0
  8 24  1  0  0  0  0
  8 25  1  0  0  0  0
  8 26  1  0  0  0  0
  9 27  1  0  0  0  0
  9 28  1  0  0  0  0
  9 29  1  0  0  0  0
M  END
>  <Alias name>
4,4-Dimethylheptane

>  <Surface tension>   dyn/cm
21.13

$$$$
Acetaldehyde
  ChemBrain IXL

  7  6  0  0  0  0  0  0  0  0  1 V2000
    3.4160    2.6195    0.0177 C   0  0  0  0  0  0  0  0  0  0  0  0
    3.9716    1.5659   -0.2460 O   0  0  0  0  0  0  0  0  0  0  0  0
    1.8794    2.7170   -0.0445 C   0  0  0  0  0  0  0  0  0  0  0  0
    4.0012    3.4840    0.2947 H   0  0  0  0  0  0  0  0  0  0  0  0
    1.4605    1.7288   -0.1638 H   0  0  0  0  0  0  0  0  0  0  0  0
    1.5093    3.1569    0.8698 H   0  0  0  0  0  0  0  0  0  0  0  0
    1.5914    3.3338   -0.8831 H   0  0  0  0  0  0  0  0  0  0  0  0
  1  2  2  0  0  0  0
  1  3  1  0  0  0  0
  1  4  1  0  0  0  0
  3  5  1  0  0  0  0
  3  6  1  0  0  0  0
  3  7  1  0  0  0  0
M  END
>  <Alias name>
Acetaldehyde

>  <Surface tension>   dyn/cm
21.18

$$$$
t-Butylbromide
  ChemBrain IXL

 14 13  0  0  0  0  0  0  0  0  1 V2000
    3.0537    2.2792    1.1064 C   0  0  0  0  0  0  0  0  0  0  0  0
    3.4763    3.0084   -0.1837 C   0  0  0  0  0  0  0  0  0  0  0  0
    4.4632    4.1393    0.1651 C   0  0  0  0  0  0  0  0  0  0  0  0
    4.3283    1.7575   -1.3797 Br  0  0  0  0  0  0  0  0  0  0  0  0
    2.2312    3.6059   -0.8673 C   0  0  0  0  0  0  0  0  0  0  0  0
    2.3601    1.4844    0.8613 H   0  0  0  0  0  0  0  0  0  0  0  0
    3.9288    1.8593    1.5869 H   0  0  0  0  0  0  0  0  0  0  0  0
    2.5753    2.9815    1.7778 H   0  0  0  0  0  0  0  0  0  0  0  0
    3.9849    4.8415    0.8365 H   0  0  0  0  0  0  0  0  0  0  0  0
    4.7602    4.6517   -0.7416 H   0  0  0  0  0  0  0  0  0  0  0  0
    5.3383    3.7193    0.6455 H   0  0  0  0  0  0  0  0  0  0  0  0
    2.5281    4.1183   -1.7741 H   0  0  0  0  0  0  0  0  0  0  0  0
    1.5375    2.8112   -1.1125 H   0  0  0  0  0  0  0  0  0  0  0  0
    1.7528    4.3082   -0.1959 H   0  0  0  0  0  0  0  0  0  0  0  0
  1  2  1  0  0  0  0
  2  3  1  0  0  0  0
  2  4  1  0  0  0  0
  2  5  1  0  0  0  0
  1  6  1  0  0  0  0
  1  7  1  0  0  0  0
  1  8  1  0  0  0  0
  3  9  1  0  0  0  0
  3 10  1  0  0  0  0
  3 11  1  0  0  0  0
  5 12  1  0  0  0  0
  5 13  1  0  0  0  0
  5 14  1  0  0  0  0
M  END
>  <Alias name>
2-Bromo-2-methylpropane

>  <Surface tension>   dyn/cm
21.23

$$$$
Triethoxysilane
  ChemBrain IXL

 26 25  0  0  0  0  0  0  0  0  1 V2000
    6.0462    6.7484    0.0390 Si  0  0  0  0  0  0  0  0  0  0  0  0
    4.8485    7.5546   -0.3837 O   0  0  0  0  0  0  0  0  0  0  0  0
    3.5521    7.0339    0.0775 C   0  0  0  0  0  0  0  0  0  0  0  0
    5.9582    5.3694   -0.5568 O   0  0  0  0  0  0  0  0  0  0  0  0
    5.6346    4.2975    0.3971 C   0  0  0  0  0  0  0  0  0  0  0  0
    7.3011    7.4233   -0.4433 O   0  0  0  0  0  0  0  0  0  0  0  0
    8.5257    7.0552    0.2839 C   0  0  0  0  0  0  0  0  0  0  0  0
    9.7252    7.8150   -0.3138 C   0  0  0  0  0  0  0  0  0  0  0  0
    5.5743    2.9500   -0.3468 C   0  0  0  0  0  0  0  0  0  0  0  0
    2.4224    7.9536   -0.4236 C   0  0  0  0  0  0  0  0  0  0  0  0
    6.0765    6.6476    1.5153 H   0  0  0  0  0  0  0  0  0  0  0  0
    3.4041    6.0346   -0.3136 H   0  0  0  0  0  0  0  0  0  0  0  0
    3.5392    7.0036    1.1603 H   0  0  0  0  0  0  0  0  0  0  0  0
    4.6744    4.4996    0.8560 H   0  0  0  0  0  0  0  0  0  0  0  0
    6.3989    4.2528    1.1635 H   0  0  0  0  0  0  0  0  0  0  0  0
    8.4177    7.3169    1.3296 H   0  0  0  0  0  0  0  0  0  0  0  0
    8.6929    5.9887    0.1939 H   0  0  0  0  0  0  0  0  0  0  0  0
    9.5582    8.8812   -0.2241 H   0  0  0  0  0  0  0  0  0  0  0  0
    9.8337    7.5533   -1.3591 H   0  0  0  0  0  0  0  0  0  0  0  0
   10.6269    7.5445    0.2215 H   0  0  0  0  0  0  0  0  0  0  0  0
    6.5342    2.7477   -0.8056 H   0  0  0  0  0  0  0  0  0  0  0  0
    4.8102    2.9945   -1.1130 H   0  0  0  0  0  0  0  0  0  0  0  0
    5.3361    2.1605    0.3551 H   0  0  0  0  0  0  0  0  0  0  0  0
    1.4679    7.5706   -0.0842 H   0  0  0  0  0  0  0  0  0  0  0  0
    2.5701    8.9527   -0.0327 H   0  0  0  0  0  0  0  0  0  0  0  0
    2.4350    7.9839   -1.5060 H   0  0  0  0  0  0  0  0  0  0  0  0
  1  2  1  0  0  0  0
  2  3  1  0  0  0  0
  1  4  1  0  0  0  0
  4  5  1  0  0  0  0
  1  6  1  0  0  0  0
  6  7  1  0  0  0  0
  7  8  1  0  0  0  0
  5  9  1  0  0  0  0
  3 10  1  0  0  0  0
  1 11  1  0  0  0  0
  3 12  1  0  0  0  0
  3 13  1  0  0  0  0
  5 14  1  0  0  0  0
  5 15  1  0  0  0  0
  7 16  1  0  0  0  0
  7 17  1  0  0  0  0
  8 18  1  0  0  0  0
  8 19  1  0  0  0  0
  8 20  1  0  0  0  0
  9 21  1  0  0  0  0
  9 22  1  0  0  0  0
  9 23  1  0  0  0  0
 10 24  1  0  0  0  0
 10 25  1  0  0  0  0
 10 26  1  0  0  0  0
M  END
>  <Alias name>
Triethoxysilane

>  <Surface tension>   dyn/cm
21.25

$$$$
1-Octene
  ChemBrain IXL

 24 23  0  0  0  0  0  0  0  0  1 V2000
    8.1815    4.4925   -1.6071 C   0  0  0  0  0  0  0  0  0  0  0  0
    7.1254    5.4272   -0.9855 C   0  0  0  0  0  0  0  0  0  0  0  0
    6.1959    4.6123   -0.0652 C   0  0  0  0  0  0  0  0  0  0  0  0
    5.1400    5.5469    0.5562 C   0  0  0  0  0  0  0  0  0  0  0  0
    4.2102    4.7321    1.4765 C   0  0  0  0  0  0  0  0  0  0  0  0
    3.1956    5.6299    2.0737 C   0  0  0  0  0  0  0  0  0  0  0  0
    2.2462    5.1298    2.8680 C   0  0  0  0  0  0  0  0  0  0  0  0
    9.1109    5.3073   -2.5273 C   0  0  0  0  0  0  0  0  0  0  0  0
    8.7656    4.0333   -0.8192 H   0  0  0  0  0  0  0  0  0  0  0  0
    7.6862    3.7221   -2.1851 H   0  0  0  0  0  0  0  0  0  0  0  0
    6.5413    5.8864   -1.7733 H   0  0  0  0  0  0  0  0  0  0  0  0
    7.6207    6.1976   -0.4074 H   0  0  0  0  0  0  0  0  0  0  0  0
    6.7800    4.1531    0.7228 H   0  0  0  0  0  0  0  0  0  0  0  0
    5.7006    3.8418   -0.6432 H   0  0  0  0  0  0  0  0  0  0  0  0
    4.5559    6.0061   -0.2319 H   0  0  0  0  0  0  0  0  0  0  0  0
    5.6353    6.3174    1.1341 H   0  0  0  0  0  0  0  0  0  0  0  0
    4.7944    4.2729    2.2645 H   0  0  0  0  0  0  0  0  0  0  0  0
    3.7150    3.9616    0.8985 H   0  0  0  0  0  0  0  0  0  0  0  0
    3.2235    6.6925    1.8662 H   0  0  0  0  0  0  0  0  0  0  0  0
    2.2179    4.0672    3.0757 H   0  0  0  0  0  0  0  0  0  0  0  0
    1.5042    5.7868    3.3046 H   0  0  0  0  0  0  0  0  0  0  0  0
    9.6063    6.0777   -1.9493 H   0  0  0  0  0  0  0  0  0  0  0  0
    8.5268    5.7666   -3.3152 H   0  0  0  0  0  0  0  0  0  0  0  0
    9.8528    4.6504   -2.9640 H   0  0  0  0  0  0  0  0  0  0  0  0
  1  2  1  0  0  0  0
  2  3  1  0  0  0  0
  3  4  1  0  0  0  0
  4  5  1  0  0  0  0
  5  6  1  0  0  0  0
  6  7  2  0  0  0  0
  1  8  1  0  0  0  0
  1  9  1  0  0  0  0
  1 10  1  0  0  0  0
  2 11  1  0  0  0  0
  2 12  1  0  0  0  0
  3 13  1  0  0  0  0
  3 14  1  0  0  0  0
  4 15  1  0  0  0  0
  4 16  1  0  0  0  0
  5 17  1  0  0  0  0
  5 18  1  0  0  0  0
  6 19  1  0  0  0  0
  7 20  1  0  0  0  0
  7 21  1  0  0  0  0
  8 22  1  0  0  0  0
  8 23  1  0  0  0  0
  8 24  1  0  0  0  0
M  END
>  <Alias name>
Caprylene

>  <Surface tension>   dyn/cm
21.28

$$$$
3-Methylheptane
  ChemBrain IXL

 26 25  0  0  0  0  0  0  0  0  1 V2000
    2.4798    6.4547   -0.2917 C   0  0  0  0  0  0  0  0  0  0  0  0
    2.9722    5.1019    0.2623 C   0  0  0  0  0  0  0  0  0  0  0  0
    4.4142    4.8345   -0.2227 C   0  0  0  0  0  0  0  0  0  0  0  0
    5.3522    5.9467    0.3008 C   0  0  0  0  0  0  0  0  0  0  0  0
    6.7918    5.6840   -0.1873 C   0  0  0  0  0  0  0  0  0  0  0  0
    7.7180    6.8073    0.3181 C   0  0  0  0  0  0  0  0  0  0  0  0
    9.1562    6.5458   -0.1694 C   0  0  0  0  0  0  0  0  0  0  0  0
    4.8860    3.4659    0.3108 C   0  0  0  0  0  0  0  0  0  0  0  0
    1.4630    6.6302    0.0370 H   0  0  0  0  0  0  0  0  0  0  0  0
    3.1181    7.2490    0.0726 H   0  0  0  0  0  0  0  0  0  0  0  0
    2.5105    6.4343   -1.3741 H   0  0  0  0  0  0  0  0  0  0  0  0
    2.3219    4.3111   -0.0904 H   0  0  0  0  0  0  0  0  0  0  0  0
    2.9543    5.1271    1.3449 H   0  0  0  0  0  0  0  0  0  0  0  0
    4.4341    4.8254   -1.3055 H   0  0  0  0  0  0  0  0  0  0  0  0
    5.0169    6.9056   -0.0719 H   0  0  0  0  0  0  0  0  0  0  0  0
    5.3340    5.9543    1.3836 H   0  0  0  0  0  0  0  0  0  0  0  0
    7.1364    4.7330    0.1973 H   0  0  0  0  0  0  0  0  0  0  0  0
    6.8077    5.6630   -1.2700 H   0  0  0  0  0  0  0  0  0  0  0  0
    7.3740    7.7594   -0.0667 H   0  0  0  0  0  0  0  0  0  0  0  0
    7.7021    6.8286    1.4007 H   0  0  0  0  0  0  0  0  0  0  0  0
    9.8069    7.3353    0.1859 H   0  0  0  0  0  0  0  0  0  0  0  0
    9.1722    6.5247   -1.2520 H   0  0  0  0  0  0  0  0  0  0  0  0
    9.5004    5.5938    0.2155 H   0  0  0  0  0  0  0  0  0  0  0  0
    5.8896    3.2666   -0.0417 H   0  0  0  0  0  0  0  0  0  0  0  0
    4.2187    2.6907   -0.0450 H   0  0  0  0  0  0  0  0  0  0  0  0
    4.8793    3.4787    1.3937 H   0  0  0  0  0  0  0  0  0  0  0  0
  1  2  1  0  0  0  0
  2  3  1  0  0  0  0
  3  4  1  0  0  0  0
  4  5  1  0  0  0  0
  5  6  1  0  0  0  0
  6  7  1  0  0  0  0
  3  8  1  0  0  0  0
  1  9  1  0  0  0  0
  1 10  1  0  0  0  0
  1 11  1  0  0  0  0
  2 12  1  0  0  0  0
  2 13  1  0  0  0  0
  3 14  1  0  0  0  0
  4 15  1  0  0  0  0
  4 16  1  0  0  0  0
  5 17  1  0  0  0  0
  5 18  1  0  0  0  0
  6 19  1  0  0  0  0
  6 20  1  0  0  0  0
  7 21  1  0  0  0  0
  7 22  1  0  0  0  0
  7 23  1  0  0  0  0
  8 24  1  0  0  0  0
  8 25  1  0  0  0  0
  8 26  1  0  0  0  0
M  END
>  <Alias name>
3-Methylheptane

>  <Surface tension>   dyn/cm
21.31

$$$$
Isopropanol
  ChemBrain IXL

 12 11  0  0  0  0  0  0  0  0  1 V2000
    2.3569    2.4269    0.2800 C   0  0  0  0  0  0  0  0  0  0  0  0
    3.6287    3.2948    0.3440 C   0  0  0  0  0  0  0  0  0  0  0  0
    4.7987    2.5413   -0.3181 C   0  0  0  0  0  0  0  0  0  0  0  0
    3.3951    4.5596   -0.3678 O   0  0  0  0  0  0  0  0  0  0  0  0
    1.5370    2.9550    0.7440 H   0  0  0  0  0  0  0  0  0  0  0  0
    2.5285    1.4977    0.8030 H   0  0  0  0  0  0  0  0  0  0  0  0
    2.1139    2.2199   -0.7517 H   0  0  0  0  0  0  0  0  0  0  0  0
    3.8718    3.5019    1.3757 H   0  0  0  0  0  0  0  0  0  0  0  0
    4.9703    1.6121    0.2048 H   0  0  0  0  0  0  0  0  0  0  0  0
    5.6900    3.1496   -0.2733 H   0  0  0  0  0  0  0  0  0  0  0  0
    4.5557    2.3343   -1.3498 H   0  0  0  0  0  0  0  0  0  0  0  0
    4.1333    5.1575   -0.3768 H   0  0  0  0  0  0  0  0  0  0  0  0
  1  2  1  0  0  0  0
  2  3  1  0  0  0  0
  2  4  1  0  0  0  0
  1  5  1  0  0  0  0
  1  6  1  0  0  0  0
  1  7  1  0  0  0  0
  2  8  1  0  0  0  0
  3  9  1  0  0  0  0
  3 10  1  0  0  0  0
  3 11  1  0  0  0  0
  4 12  1  0  0  0  0
M  END
>  <Alias name>
2-Propanol

>  <Surface tension>   dyn/cm
21.35

$$$$
t-Butylacetate
  ChemBrain IXL

 20 19  0  0  0  0  0  0  0  0  1 V2000
    2.1818    3.3940    0.5758 C   0  0  0  0  0  0  0  0  0  0  0  0
    3.3705    4.2530    0.3769 C   0  0  0  0  0  0  0  0  0  0  0  0
    3.2535    5.4673    0.3832 O   0  0  0  0  0  0  0  0  0  0  0  0
    4.6921    3.6429    0.1716 O   0  0  0  0  0  0  0  0  0  0  0  0
    5.7949    4.5972   -0.0136 C   0  0  0  0  0  0  0  0  0  0  0  0
    5.5150    5.4717   -1.2512 C   0  0  0  0  0  0  0  0  0  0  0  0
    7.1131    3.8256   -0.2172 C   0  0  0  0  0  0  0  0  0  0  0  0
    5.9124    5.4947    1.2336 C   0  0  0  0  0  0  0  0  0  0  0  0
    1.7145    3.1971   -0.3812 H   0  0  0  0  0  0  0  0  0  0  0  0
    2.4845    2.4581    1.0291 H   0  0  0  0  0  0  0  0  0  0  0  0
    1.4767    3.8981    1.2250 H   0  0  0  0  0  0  0  0  0  0  0  0
    6.3312    6.1695   -1.3921 H   0  0  0  0  0  0  0  0  0  0  0  0
    5.4247    4.8403   -2.1264 H   0  0  0  0  0  0  0  0  0  0  0  0
    4.5926    6.0199   -1.1048 H   0  0  0  0  0  0  0  0  0  0  0  0
    7.3098    3.2110    0.6525 H   0  0  0  0  0  0  0  0  0  0  0  0
    7.9255    4.5286   -0.3537 H   0  0  0  0  0  0  0  0  0  0  0  0
    7.0305    3.1949   -1.0937 H   0  0  0  0  0  0  0  0  0  0  0  0
    4.9887    6.0427    1.3723 H   0  0  0  0  0  0  0  0  0  0  0  0
    6.1014    4.8794    2.1046 H   0  0  0  0  0  0  0  0  0  0  0  0
    6.7297    6.1926    1.1004 H   0  0  0  0  0  0  0  0  0  0  0  0
  1  2  1  0  0  0  0
  2  3  2  0  0  0  0
  2  4  1  0  0  0  0
  4  5  1  0  0  0  0
  5  6  1  0  0  0  0
  5  7  1  0  0  0  0
  5  8  1  0  0  0  0
  1  9  1  0  0  0  0
  1 10  1  0  0  0  0
  1 11  1  0  0  0  0
  6 12  1  0  0  0  0
  6 13  1  0  0  0  0
  6 14  1  0  0  0  0
  7 15  1  0  0  0  0
  7 16  1  0  0  0  0
  7 17  1  0  0  0  0
  8 18  1  0  0  0  0
  8 19  1  0  0  0  0
  8 20  1  0  0  0  0
M  END
>  <Alias name>
t-Butylacetate

>  <Surface tension>   dyn/cm
21.38

$$$$
trans-2-Octene
  ChemBrain IXL

 24 23  0  0  0  0  0  0  0  0  1 V2000
    9.5714    5.4026    0.4679 C   0  0  0  0  0  0  0  0  0  0  0  0
    8.3875    6.3818    0.3472 C   0  0  0  0  0  0  0  0  0  0  0  0
    7.0791    5.5869    0.1703 C   0  0  0  0  0  0  0  0  0  0  0  0
    5.8949    6.5662    0.0495 C   0  0  0  0  0  0  0  0  0  0  0  0
    4.6377    5.8026   -0.1190 C   0  0  0  0  0  0  0  0  0  0  0  0
    3.4954    6.4449   -0.3766 C   0  0  0  0  0  0  0  0  0  0  0  0
    2.2378    5.6817   -0.5452 C   0  0  0  0  0  0  0  0  0  0  0  0
   10.8796    6.1973    0.6460 C   0  0  0  0  0  0  0  0  0  0  0  0
    9.6345    4.8000   -0.4297 H   0  0  0  0  0  0  0  0  0  0  0  0
    9.4210    4.7583    1.3253 H   0  0  0  0  0  0  0  0  0  0  0  0
    8.3249    6.9849    1.2446 H   0  0  0  0  0  0  0  0  0  0  0  0
    8.5375    7.0256   -0.5107 H   0  0  0  0  0  0  0  0  0  0  0  0
    7.1418    4.9837   -0.7271 H   0  0  0  0  0  0  0  0  0  0  0  0
    6.9291    4.9431    1.0282 H   0  0  0  0  0  0  0  0  0  0  0  0
    5.8330    7.1700    0.9464 H   0  0  0  0  0  0  0  0  0  0  0  0
    6.0446    7.2093   -0.8090 H   0  0  0  0  0  0  0  0  0  0  0  0
    4.6444    4.7228   -0.0334 H   0  0  0  0  0  0  0  0  0  0  0  0
    3.4887    7.5244   -0.4622 H   0  0  0  0  0  0  0  0  0  0  0  0
    2.4373    4.6241   -0.4221 H   0  0  0  0  0  0  0  0  0  0  0  0
    1.5188    6.0022    0.1984 H   0  0  0  0  0  0  0  0  0  0  0  0
    1.8372    5.8604   -1.5353 H   0  0  0  0  0  0  0  0  0  0  0  0
   11.0301    6.8417   -0.2114 H   0  0  0  0  0  0  0  0  0  0  0  0
   11.7114    5.5090    0.7307 H   0  0  0  0  0  0  0  0  0  0  0  0
   10.8167    6.7997    1.5437 H   0  0  0  0  0  0  0  0  0  0  0  0
  1  2  1  0  0  0  0
  2  3  1  0  0  0  0
  3  4  1  0  0  0  0
  4  5  1  0  0  0  0
  5  6  2  0  0  0  0
  6  7  1  0  0  0  0
  1  8  1  0  0  0  0
  1  9  1  0  0  0  0
  1 10  1  0  0  0  0
  2 11  1  0  0  0  0
  2 12  1  0  0  0  0
  3 13  1  0  0  0  0
  3 14  1  0  0  0  0
  4 15  1  0  0  0  0
  4 16  1  0  0  0  0
  5 17  1  0  0  0  0
  6 18  1  0  0  0  0
  7 19  1  0  0  0  0
  7 20  1  0  0  0  0
  7 21  1  0  0  0  0
  8 22  1  0  0  0  0
  8 23  1  0  0  0  0
  8 24  1  0  0  0  0
M  END
>  <Alias name>
trans-2-Octene

>  <Surface tension>   dyn/cm
21.38

$$$$
2,2,4,6,6-Pentamethylheptane
  ChemBrain IXL

 38 37  0  0  0  0  0  0  0  0  1 V2000
    2.2394    5.6501   -1.8259 C   0  0  0  0  0  0  0  0  0  0  0  0
    3.4126    5.3764   -0.8642 C   0  0  0  0  0  0  0  0  0  0  0  0
    4.5019    4.5410   -1.6168 C   0  0  0  0  0  0  0  0  0  0  0  0
    5.7358    4.2734   -0.7052 C   0  0  0  0  0  0  0  0  0  0  0  0
    6.6793    5.5225   -0.7040 C   0  0  0  0  0  0  0  0  0  0  0  0
    7.5879    5.5417    0.5695 C   0  0  0  0  0  0  0  0  0  0  0  0
    8.5697    6.7256    0.4657 C   0  0  0  0  0  0  0  0  0  0  0  0
    2.8944    4.5755    0.3494 C   0  0  0  0  0  0  0  0  0  0  0  0
    3.9883    6.7188   -0.3778 C   0  0  0  0  0  0  0  0  0  0  0  0
    6.5026    3.0488   -1.2703 C   0  0  0  0  0  0  0  0  0  0  0  0
    8.3878    4.2324    0.6909 C   0  0  0  0  0  0  0  0  0  0  0  0
    6.7124    5.7202    1.8282 C   0  0  0  0  0  0  0  0  0  0  0  0
    1.8221    4.7093   -2.1634 H   0  0  0  0  0  0  0  0  0  0  0  0
    1.4756    6.2196   -1.3109 H   0  0  0  0  0  0  0  0  0  0  0  0
    2.5960    6.2135   -2.6793 H   0  0  0  0  0  0  0  0  0  0  0  0
    4.8206    5.0721   -2.5052 H   0  0  0  0  0  0  0  0  0  0  0  0
    4.0685    3.5919   -1.9074 H   0  0  0  0  0  0  0  0  0  0  0  0
    5.4006    4.0605    0.2988 H   0  0  0  0  0  0  0  0  0  0  0  0
    7.3000    5.4987   -1.5912 H   0  0  0  0  0  0  0  0  0  0  0  0
    6.0888    6.4163   -0.7172 H   0  0  0  0  0  0  0  0  0  0  0  0
    8.0125    7.6513    0.3908 H   0  0  0  0  0  0  0  0  0  0  0  0
    9.1890    6.6049   -0.4146 H   0  0  0  0  0  0  0  0  0  0  0  0
    9.1975    6.7525    1.3478 H   0  0  0  0  0  0  0  0  0  0  0  0
    2.1180    5.1410    0.8496 H   0  0  0  0  0  0  0  0  0  0  0  0
    3.7084    4.3949    1.0386 H   0  0  0  0  0  0  0  0  0  0  0  0
    2.4905    3.6291    0.0116 H   0  0  0  0  0  0  0  0  0  0  0  0
    3.1940    7.3140    0.0554 H   0  0  0  0  0  0  0  0  0  0  0  0
    4.4224    7.2519   -1.2148 H   0  0  0  0  0  0  0  0  0  0  0  0
    4.7454    6.5367    0.3702 H   0  0  0  0  0  0  0  0  0  0  0  0
    7.3578    2.8374   -0.6613 H   0  0  0  0  0  0  0  0  0  0  0  0
    6.8262    3.2633   -2.2813 H   0  0  0  0  0  0  0  0  0  0  0  0
    5.8465    2.1873   -1.2787 H   0  0  0  0  0  0  0  0  0  0  0  0
    9.0982    4.3201    1.5037 H   0  0  0  0  0  0  0  0  0  0  0  0
    8.9193    4.0444   -0.2339 H   0  0  0  0  0  0  0  0  0  0  0  0
    7.7120    3.4151    0.8959 H   0  0  0  0  0  0  0  0  0  0  0  0
    6.0199    4.8927    1.9079 H   0  0  0  0  0  0  0  0  0  0  0  0
    7.3453    5.7464    2.7066 H   0  0  0  0  0  0  0  0  0  0  0  0
    6.1595    6.6480    1.7548 H   0  0  0  0  0  0  0  0  0  0  0  0
  1  2  1  0  0  0  0
  2  3  1  0  0  0  0
  3  4  1  0  0  0  0
  4  5  1  0  0  0  0
  5  6  1  0  0  0  0
  6  7  1  0  0  0  0
  2  8  1  0  0  0  0
  2  9  1  0  0  0  0
  4 10  1  0  0  0  0
  6 11  1  0  0  0  0
  6 12  1  0  0  0  0
  1 13  1  0  0  0  0
  1 14  1  0  0  0  0
  1 15  1  0  0  0  0
  3 16  1  0  0  0  0
  3 17  1  0  0  0  0
  4 18  1  0  0  0  0
  5 19  1  0  0  0  0
  5 20  1  0  0  0  0
  7 21  1  0  0  0  0
  7 22  1  0  0  0  0
  7 23  1  0  0  0  0
  8 24  1  0  0  0  0
  8 25  1  0  0  0  0
  8 26  1  0  0  0  0
  9 27  1  0  0  0  0
  9 28  1  0  0  0  0
  9 29  1  0  0  0  0
 10 30  1  0  0  0  0
 10 31  1  0  0  0  0
 10 32  1  0  0  0  0
 11 33  1  0  0  0  0
 11 34  1  0  0  0  0
 11 35  1  0  0  0  0
 12 36  1  0  0  0  0
 12 37  1  0  0  0  0
 12 38  1  0  0  0  0
M  END
>  <Alias name>
2,2,4,6,6-Pentamethylheptane

>  <Surface tension>   dyn/cm
21.4

$$$$
Acetal
  ChemBrain IXL

 22 21  0  0  0  0  0  0  0  0  1 V2000
    4.5311    3.3436   -0.0625 C   0  0  0  0  0  0  0  0  0  0  0  0
    5.5690    4.1194   -0.7588 O   0  0  0  0  0  0  0  0  0  0  0  0
    3.7096    4.2482    0.7605 O   0  0  0  0  0  0  0  0  0  0  0  0
    3.6380    2.6337   -1.0997 C   0  0  0  0  0  0  0  0  0  0  0  0
    6.4960    4.8479    0.1197 C   0  0  0  0  0  0  0  0  0  0  0  0
    3.0292    5.3240    0.0220 C   0  0  0  0  0  0  0  0  0  0  0  0
    7.5213    5.6136   -0.7381 C   0  0  0  0  0  0  0  0  0  0  0  0
    2.2313    6.1980    1.0083 C   0  0  0  0  0  0  0  0  0  0  0  0
    5.0003    2.6042    0.5745 H   0  0  0  0  0  0  0  0  0  0  0  0
    4.2423    1.9620   -1.6966 H   0  0  0  0  0  0  0  0  0  0  0  0
    2.8691    2.0686   -0.5874 H   0  0  0  0  0  0  0  0  0  0  0  0
    3.1756    3.3710   -1.7436 H   0  0  0  0  0  0  0  0  0  0  0  0
    5.9398    5.5493    0.7292 H   0  0  0  0  0  0  0  0  0  0  0  0
    7.0144    4.1450    0.7601 H   0  0  0  0  0  0  0  0  0  0  0  0
    3.7652    5.9341   -0.4868 H   0  0  0  0  0  0  0  0  0  0  0  0
    2.3533    4.8922   -0.7051 H   0  0  0  0  0  0  0  0  0  0  0  0
    8.2042    6.1503   -0.0912 H   0  0  0  0  0  0  0  0  0  0  0  0
    7.0030    6.3165   -1.3785 H   0  0  0  0  0  0  0  0  0  0  0  0
    8.0775    4.9123   -1.3477 H   0  0  0  0  0  0  0  0  0  0  0  0
    1.4953    5.5880    1.5172 H   0  0  0  0  0  0  0  0  0  0  0  0
    2.9071    6.6303    1.7357 H   0  0  0  0  0  0  0  0  0  0  0  0
    1.7306    6.9900    0.4653 H   0  0  0  0  0  0  0  0  0  0  0  0
  1  2  1  0  0  0  0
  1  3  1  0  0  0  0
  1  4  1  0  0  0  0
  2  5  1  0  0  0  0
  3  6  1  0  0  0  0
  5  7  1  0  0  0  0
  6  8  1  0  0  0  0
  1  9  1  0  0  0  0
  4 10  1  0  0  0  0
  4 11  1  0  0  0  0
  4 12  1  0  0  0  0
  5 13  1  0  0  0  0
  5 14  1  0  0  0  0
  6 15  1  0  0  0  0
  6 16  1  0  0  0  0
  7 17  1  0  0  0  0
  7 18  1  0  0  0  0
  7 19  1  0  0  0  0
  8 20  1  0  0  0  0
  8 21  1  0  0  0  0
  8 22  1  0  0  0  0
M  END
>  <Alias name>
1,1-Diethoxyethane

>  <Surface tension>   dyn/cm
21.4

$$$$
1-Fluorohexane
  ChemBrain IXL

 20 19  0  0  0  0  0  0  0  0  1 V2000
    2.2783    4.1146    1.1222 C   0  0  0  0  0  0  0  0  0  0  0  0
    3.4276    5.1019    0.8408 C   0  0  0  0  0  0  0  0  0  0  0  0
    4.5833    4.3593    0.1425 C   0  0  0  0  0  0  0  0  0  0  0  0
    5.7325    5.3466   -0.1390 C   0  0  0  0  0  0  0  0  0  0  0  0
    6.8882    4.6040   -0.8374 C   0  0  0  0  0  0  0  0  0  0  0  0
    8.0373    5.5913   -1.1191 C   0  0  0  0  0  0  0  0  0  0  0  0
    9.0572    4.9360   -1.7354 F   0  0  0  0  0  0  0  0  0  0  0  0
    2.6354    3.3183    1.7634 H   0  0  0  0  0  0  0  0  0  0  0  0
    1.4661    4.6365    1.6129 H   0  0  0  0  0  0  0  0  0  0  0  0
    1.9258    3.6952    0.1880 H   0  0  0  0  0  0  0  0  0  0  0  0
    3.0705    5.8982    0.1995 H   0  0  0  0  0  0  0  0  0  0  0  0
    3.7802    5.5212    1.7750 H   0  0  0  0  0  0  0  0  0  0  0  0
    4.9405    3.5630    0.7838 H   0  0  0  0  0  0  0  0  0  0  0  0
    4.2307    3.9398   -0.7916 H   0  0  0  0  0  0  0  0  0  0  0  0
    5.3753    6.1429   -0.7803 H   0  0  0  0  0  0  0  0  0  0  0  0
    6.0851    5.7660    0.7951 H   0  0  0  0  0  0  0  0  0  0  0  0
    7.2454    3.8077   -0.1961 H   0  0  0  0  0  0  0  0  0  0  0  0
    6.5355    4.1845   -1.7715 H   0  0  0  0  0  0  0  0  0  0  0  0
    8.3900    6.0108   -0.1850 H   0  0  0  0  0  0  0  0  0  0  0  0
    7.6801    6.3876   -1.7604 H   0  0  0  0  0  0  0  0  0  0  0  0
  1  2  1  0  0  0  0
  2  3  1  0  0  0  0
  3  4  1  0  0  0  0
  4  5  1  0  0  0  0
  5  6  1  0  0  0  0
  6  7  1  0  0  0  0
  1  8  1  0  0  0  0
  1  9  1  0  0  0  0
  1 10  1  0  0  0  0
  2 11  1  0  0  0  0
  2 12  1  0  0  0  0
  3 13  1  0  0  0  0
  3 14  1  0  0  0  0
  4 15  1  0  0  0  0
  4 16  1  0  0  0  0
  5 17  1  0  0  0  0
  5 18  1  0  0  0  0
  6 19  1  0  0  0  0
  6 20  1  0  0  0  0
M  END
>  <Alias name>
1-Fluorohexane

>  <Surface tension>   dyn/cm
21.41

$$$$
2-Methyloctanal
  ChemBrain IXL

 28 27  0  0  0  0  0  0  0  0  1 V2000
   10.7502    5.6232   -0.3308 C   0  0  0  0  0  0  0  0  0  0  0  0
   11.2554    6.4739   -1.0446 O   0  0  0  0  0  0  0  0  0  0  0  0
    9.3408    5.2222   -0.5410 C   0  0  0  0  0  0  0  0  0  0  0  0
    8.4068    6.3230    0.0082 C   0  0  0  0  0  0  0  0  0  0  0  0
    6.9365    5.9253   -0.2352 C   0  0  0  0  0  0  0  0  0  0  0  0
    6.0097    7.0370    0.2935 C   0  0  0  0  0  0  0  0  0  0  0  0
    4.5408    6.6413    0.0476 C   0  0  0  0  0  0  0  0  0  0  0  0
    3.6135    7.7535    0.5752 C   0  0  0  0  0  0  0  0  0  0  0  0
    2.1448    7.3583    0.3281 C   0  0  0  0  0  0  0  0  0  0  0  0
    9.0698    3.8949    0.1976 C   0  0  0  0  0  0  0  0  0  0  0  0
   11.3331    5.1614    0.4566 H   0  0  0  0  0  0  0  0  0  0  0  0
    9.1583    5.0896   -1.6002 H   0  0  0  0  0  0  0  0  0  0  0  0
    8.5770    6.4440    1.0710 H   0  0  0  0  0  0  0  0  0  0  0  0
    8.6150    7.2571   -0.4987 H   0  0  0  0  0  0  0  0  0  0  0  0
    6.7699    5.7913   -1.2969 H   0  0  0  0  0  0  0  0  0  0  0  0
    6.7213    5.0002    0.2835 H   0  0  0  0  0  0  0  0  0  0  0  0
    6.1749    7.1701    1.3555 H   0  0  0  0  0  0  0  0  0  0  0  0
    6.2255    7.9634   -0.2243 H   0  0  0  0  0  0  0  0  0  0  0  0
    4.3760    6.5076   -1.0144 H   0  0  0  0  0  0  0  0  0  0  0  0
    4.3248    5.7152    0.5658 H   0  0  0  0  0  0  0  0  0  0  0  0
    3.7777    7.8867    1.6374 H   0  0  0  0  0  0  0  0  0  0  0  0
    3.8300    8.6798    0.0575 H   0  0  0  0  0  0  0  0  0  0  0  0
    1.9281    6.4320    0.8458 H   0  0  0  0  0  0  0  0  0  0  0  0
    1.4934    8.1399    0.6989 H   0  0  0  0  0  0  0  0  0  0  0  0
    1.9805    7.2251   -0.7340 H   0  0  0  0  0  0  0  0  0  0  0  0
    9.7368    3.1296   -0.1797 H   0  0  0  0  0  0  0  0  0  0  0  0
    9.2401    4.0307    1.2586 H   0  0  0  0  0  0  0  0  0  0  0  0
    8.0441    3.5918    0.0325 H   0  0  0  0  0  0  0  0  0  0  0  0
  1  2  2  0  0  0  0
  1  3  1  0  0  0  0
  3  4  1  0  0  0  0
  4  5  1  0  0  0  0
  5  6  1  0  0  0  0
  6  7  1  0  0  0  0
  7  8  1  0  0  0  0
  8  9  1  0  0  0  0
  3 10  1  0  0  0  0
  1 11  1  0  0  0  0
  3 12  1  0  0  0  0
  4 13  1  0  0  0  0
  4 14  1  0  0  0  0
  5 15  1  0  0  0  0
  5 16  1  0  0  0  0
  6 17  1  0  0  0  0
  6 18  1  0  0  0  0
  7 19  1  0  0  0  0
  7 20  1  0  0  0  0
  8 21  1  0  0  0  0
  8 22  1  0  0  0  0
  9 23  1  0  0  0  0
  9 24  1  0  0  0  0
  9 25  1  0  0  0  0
 10 26  1  0  0  0  0
 10 27  1  0  0  0  0
 10 28  1  0  0  0  0
M  END
>  <Alias name>
2-Methyloctanal

>  <Surface tension>   dyn/cm
21.44

$$$$
2,2-Dimethyl-3-ethylpentane
  ChemBrain IXL

 29 28  0  0  0  0  0  0  0  0  1 V2000
    2.7340    2.6739   -1.0816 C   0  0  0  0  0  0  0  0  0  0  0  0
    3.3628    3.6525   -0.0539 C   0  0  0  0  0  0  0  0  0  0  0  0
    4.8117    4.0598   -0.5083 C   0  0  0  0  0  0  0  0  0  0  0  0
    5.7626    2.7981   -0.4647 C   0  0  0  0  0  0  0  0  0  0  0  0
    7.1172    3.1007   -1.1439 C   0  0  0  0  0  0  0  0  0  0  0  0
    3.4072    2.9750    1.3403 C   0  0  0  0  0  0  0  0  0  0  0  0
    2.4871    4.9239    0.0276 C   0  0  0  0  0  0  0  0  0  0  0  0
    5.3293    5.1913    0.4443 C   0  0  0  0  0  0  0  0  0  0  0  0
    6.5252    5.9502   -0.1876 C   0  0  0  0  0  0  0  0  0  0  0  0
    3.2889    1.7521   -1.0939 H   0  0  0  0  0  0  0  0  0  0  0  0
    2.7554    3.1212   -2.0647 H   0  0  0  0  0  0  0  0  0  0  0  0
    1.7106    2.4703   -0.8023 H   0  0  0  0  0  0  0  0  0  0  0  0
    4.7650    4.4413   -1.5187 H   0  0  0  0  0  0  0  0  0  0  0  0
    5.2895    1.9986   -1.0039 H   0  0  0  0  0  0  0  0  0  0  0  0
    5.9290    2.4869    0.5549 H   0  0  0  0  0  0  0  0  0  0  0  0
    7.4721    2.2043   -1.6289 H   0  0  0  0  0  0  0  0  0  0  0  0
    6.9981    3.8829   -1.8803 H   0  0  0  0  0  0  0  0  0  0  0  0
    7.8379    3.3916   -0.3967 H   0  0  0  0  0  0  0  0  0  0  0  0
    2.4036    2.7165    1.6456 H   0  0  0  0  0  0  0  0  0  0  0  0
    4.0064    2.0798    1.2885 H   0  0  0  0  0  0  0  0  0  0  0  0
    3.8363    3.6549    2.0602 H   0  0  0  0  0  0  0  0  0  0  0  0
    1.4902    4.6554    0.3460 H   0  0  0  0  0  0  0  0  0  0  0  0
    2.9184    5.6136    0.7385 H   0  0  0  0  0  0  0  0  0  0  0  0
    2.4406    5.3920   -0.9448 H   0  0  0  0  0  0  0  0  0  0  0  0
    4.5271    5.8943    0.6126 H   0  0  0  0  0  0  0  0  0  0  0  0
    5.6283    4.7627    1.3889 H   0  0  0  0  0  0  0  0  0  0  0  0
    6.7545    6.8166    0.4150 H   0  0  0  0  0  0  0  0  0  0  0  0
    6.2636    6.2680   -1.1862 H   0  0  0  0  0  0  0  0  0  0  0  0
    7.3796    5.3181   -0.2270 H   0  0  0  0  0  0  0  0  0  0  0  0
  1  2  1  0  0  0  0
  2  3  1  0  0  0  0
  3  4  1  0  0  0  0
  4  5  1  0  0  0  0
  2  6  1  0  0  0  0
  2  7  1  0  0  0  0
  3  8  1  0  0  0  0
  8  9  1  0  0  0  0
  1 10  1  0  0  0  0
  1 11  1  0  0  0  0
  1 12  1  0  0  0  0
  3 13  1  0  0  0  0
  4 14  1  0  0  0  0
  4 15  1  0  0  0  0
  5 16  1  0  0  0  0
  5 17  1  0  0  0  0
  5 18  1  0  0  0  0
  6 19  1  0  0  0  0
  6 20  1  0  0  0  0
  6 21  1  0  0  0  0
  7 22  1  0  0  0  0
  7 23  1  0  0  0  0
  7 24  1  0  0  0  0
  8 25  1  0  0  0  0
  8 26  1  0  0  0  0
  9 27  1  0  0  0  0
  9 28  1  0  0  0  0
  9 29  1  0  0  0  0
M  END
>  <Alias name>
2,2-Dimethyl-3-ethylpentane

>  <Surface tension>   dyn/cm
21.45

$$$$
2,3-Dimethylheptane
  ChemBrain IXL

 29 28  0  0  0  0  0  0  0  0  1 V2000
    3.5886    6.7379   -1.1352 C   0  0  0  0  0  0  0  0  0  0  0  0
    3.5302    5.8801    0.1527 C   0  0  0  0  0  0  0  0  0  0  0  0
    4.1102    4.4474   -0.1189 C   0  0  0  0  0  0  0  0  0  0  0  0
    5.6038    4.5290   -0.5764 C   0  0  0  0  0  0  0  0  0  0  0  0
    6.4686    5.2004    0.5239 C   0  0  0  0  0  0  0  0  0  0  0  0
    7.9548    5.1927    0.0902 C   0  0  0  0  0  0  0  0  0  0  0  0
    8.8184    5.8591    1.1838 C   0  0  0  0  0  0  0  0  0  0  0  0
    2.0609    5.7582    0.6142 C   0  0  0  0  0  0  0  0  0  0  0  0
    3.2763    3.7478   -1.2250 C   0  0  0  0  0  0  0  0  0  0  0  0
    3.0524    6.2358   -1.9274 H   0  0  0  0  0  0  0  0  0  0  0  0
    4.6148    6.8812   -1.4298 H   0  0  0  0  0  0  0  0  0  0  0  0
    3.1336    7.6988   -0.9463 H   0  0  0  0  0  0  0  0  0  0  0  0
    4.1025    6.3606    0.9281 H   0  0  0  0  0  0  0  0  0  0  0  0
    4.0511    3.8644    0.7892 H   0  0  0  0  0  0  0  0  0  0  0  0
    5.9730    3.5288   -0.7551 H   0  0  0  0  0  0  0  0  0  0  0  0
    5.6743    5.1002   -1.4880 H   0  0  0  0  0  0  0  0  0  0  0  0
    6.1452    6.2184    0.6684 H   0  0  0  0  0  0  0  0  0  0  0  0
    6.3619    4.6530    1.4497 H   0  0  0  0  0  0  0  0  0  0  0  0
    8.2824    4.1734   -0.0544 H   0  0  0  0  0  0  0  0  0  0  0  0
    8.0626    5.7397   -0.8353 H   0  0  0  0  0  0  0  0  0  0  0  0
    8.4931    6.8792    1.3287 H   0  0  0  0  0  0  0  0  0  0  0  0
    9.8542    5.8521    0.8780 H   0  0  0  0  0  0  0  0  0  0  0  0
    8.7130    5.3125    2.1098 H   0  0  0  0  0  0  0  0  0  0  0  0
    2.0149    5.1693    1.5184 H   0  0  0  0  0  0  0  0  0  0  0  0
    1.6610    6.7429    0.8053 H   0  0  0  0  0  0  0  0  0  0  0  0
    1.4790    5.2769   -0.1586 H   0  0  0  0  0  0  0  0  0  0  0  0
    3.6732    2.7586   -1.4021 H   0  0  0  0  0  0  0  0  0  0  0  0
    2.2473    3.6687   -0.9078 H   0  0  0  0  0  0  0  0  0  0  0  0
    3.3285    4.3235   -2.1376 H   0  0  0  0  0  0  0  0  0  0  0  0
  1  2  1  0  0  0  0
  2  3  1  0  0  0  0
  3  4  1  0  0  0  0
  4  5  1  0  0  0  0
  5  6  1  0  0  0  0
  6  7  1  0  0  0  0
  2  8  1  0  0  0  0
  3  9  1  0  0  0  0
  1 10  1  0  0  0  0
  1 11  1  0  0  0  0
  1 12  1  0  0  0  0
  2 13  1  0  0  0  0
  3 14  1  0  0  0  0
  4 15  1  0  0  0  0
  4 16  1  0  0  0  0
  5 17  1  0  0  0  0
  5 18  1  0  0  0  0
  6 19  1  0  0  0  0
  6 20  1  0  0  0  0
  7 21  1  0  0  0  0
  7 22  1  0  0  0  0
  7 23  1  0  0  0  0
  8 24  1  0  0  0  0
  8 25  1  0  0  0  0
  8 26  1  0  0  0  0
  9 27  1  0  0  0  0
  9 28  1  0  0  0  0
  9 29  1  0  0  0  0
M  END
>  <Alias name>
2,3-Dimethylheptane

>  <Surface tension>   dyn/cm
21.46

$$$$
2,3,3-Trimethylhexane
  ChemBrain IXL

 29 28  0  0  0  0  0  0  0  0  1 V2000
    3.7704    7.0072    0.5691 C   0  0  0  0  0  0  0  0  0  0  0  0
    3.6499    5.4898    0.8535 C   0  0  0  0  0  0  0  0  0  0  0  0
    4.8155    4.7079    0.1182 C   0  0  0  0  0  0  0  0  0  0  0  0
    6.1953    5.2569    0.6461 C   0  0  0  0  0  0  0  0  0  0  0  0
    7.3898    4.5058   -0.0135 C   0  0  0  0  0  0  0  0  0  0  0  0
    8.7162    5.0851    0.5214 C   0  0  0  0  0  0  0  0  0  0  0  0
    2.2546    4.9924    0.3790 C   0  0  0  0  0  0  0  0  0  0  0  0
    4.7213    4.9145   -1.4286 C   0  0  0  0  0  0  0  0  0  0  0  0
    4.6990    3.1895    0.4396 C   0  0  0  0  0  0  0  0  0  0  0  0
    3.0157    7.5388    1.1305 H   0  0  0  0  0  0  0  0  0  0  0  0
    3.6285    7.1917   -0.4833 H   0  0  0  0  0  0  0  0  0  0  0  0
    4.7492    7.3524    0.8672 H   0  0  0  0  0  0  0  0  0  0  0  0
    3.7365    5.3261    1.9180 H   0  0  0  0  0  0  0  0  0  0  0  0
    6.2426    5.1246    1.7181 H   0  0  0  0  0  0  0  0  0  0  0  0
    6.2708    6.3097    0.4156 H   0  0  0  0  0  0  0  0  0  0  0  0
    7.3538    4.6320   -1.0821 H   0  0  0  0  0  0  0  0  0  0  0  0
    7.3388    3.4580    0.2279 H   0  0  0  0  0  0  0  0  0  0  0  0
    8.7749    6.1361    0.2780 H   0  0  0  0  0  0  0  0  0  0  0  0
    9.5455    4.5637    0.0670 H   0  0  0  0  0  0  0  0  0  0  0  0
    8.7568    4.9609    1.5933 H   0  0  0  0  0  0  0  0  0  0  0  0
    2.1454    3.9454    0.6022 H   0  0  0  0  0  0  0  0  0  0  0  0
    1.4854    5.5475    0.8951 H   0  0  0  0  0  0  0  0  0  0  0  0
    2.1529    5.1480   -0.6813 H   0  0  0  0  0  0  0  0  0  0  0  0
    3.7637    4.5735   -1.7825 H   0  0  0  0  0  0  0  0  0  0  0  0
    4.8404    5.9600   -1.6637 H   0  0  0  0  0  0  0  0  0  0  0  0
    5.4982    4.3490   -1.9160 H   0  0  0  0  0  0  0  0  0  0  0  0
    5.4875    2.6518   -0.0585 H   0  0  0  0  0  0  0  0  0  0  0  0
    4.7786    3.0399    1.5063 H   0  0  0  0  0  0  0  0  0  0  0  0
    3.7486    2.8197    0.0956 H   0  0  0  0  0  0  0  0  0  0  0  0
  1  2  1  0  0  0  0
  2  3  1  0  0  0  0
  3  4  1  0  0  0  0
  4  5  1  0  0  0  0
  5  6  1  0  0  0  0
  2  7  1  0  0  0  0
  3  8  1  0  0  0  0
  3  9  1  0  0  0  0
  1 10  1  0  0  0  0
  1 11  1  0  0  0  0
  1 12  1  0  0  0  0
  2 13  1  0  0  0  0
  4 14  1  0  0  0  0
  4 15  1  0  0  0  0
  5 16  1  0  0  0  0
  5 17  1  0  0  0  0
  6 18  1  0  0  0  0
  6 19  1  0  0  0  0
  6 20  1  0  0  0  0
  7 21  1  0  0  0  0
  7 22  1  0  0  0  0
  7 23  1  0  0  0  0
  8 24  1  0  0  0  0
  8 25  1  0  0  0  0
  8 26  1  0  0  0  0
  9 27  1  0  0  0  0
  9 28  1  0  0  0  0
  9 29  1  0  0  0  0
M  END
>  <Alias name>
2,3,3-Trimethylhexane

>  <Surface tension>   dyn/cm
21.5

$$$$
s-Butylchloride
  ChemBrain IXL

 14 13  0  0  0  0  0  0  0  0  1 V2000
    2.0441    3.7434    0.7881 C   0  0  0  0  0  0  0  0  0  0  0  0
    3.4241    3.2237    0.3407 C   0  0  0  0  0  0  0  0  0  0  0  0
    4.2049    4.3627   -0.3432 C   0  0  0  0  0  0  0  0  0  0  0  0
    5.5914    3.8475   -0.7757 C   0  0  0  0  0  0  0  0  0  0  0  0
    3.2083    1.8768   -0.8090 Cl  0  0  0  0  0  0  0  0  0  0  0  0
    1.4955    2.9431    1.2691 H   0  0  0  0  0  0  0  0  0  0  0  0
    2.1752    4.5613    1.4857 H   0  0  0  0  0  0  0  0  0  0  0  0
    1.4918    4.0911   -0.0762 H   0  0  0  0  0  0  0  0  0  0  0  0
    3.9763    2.8757    1.2049 H   0  0  0  0  0  0  0  0  0  0  0  0
    3.6584    4.7029   -1.2141 H   0  0  0  0  0  0  0  0  0  0  0  0
    4.3258    5.1851    0.3510 H   0  0  0  0  0  0  0  0  0  0  0  0
    6.1420    4.6494   -1.2519 H   0  0  0  0  0  0  0  0  0  0  0  0
    5.4704    3.0284   -1.4738 H   0  0  0  0  0  0  0  0  0  0  0  0
    6.1360    3.5028    0.0945 H   0  0  0  0  0  0  0  0  0  0  0  0
  1  2  1  0  0  0  0
  2  3  1  0  0  0  0
  3  4  1  0  0  0  0
  2  5  1  0  0  0  0
  1  6  1  0  0  0  0
  1  7  1  0  0  0  0
  1  8  1  0  0  0  0
  2  9  1  0  0  0  0
  3 10  1  0  0  0  0
  3 11  1  0  0  0  0
  4 12  1  0  0  0  0
  4 13  1  0  0  0  0
  4 14  1  0  0  0  0
M  END
>  <Alias name>
2-Chlorobutane

>  <Surface tension>   dyn/cm
21.51

$$$$
3-Ethylhexane
  ChemBrain IXL

 26 25  0  0  0  0  0  0  0  0  1 V2000
    4.5349    2.7474   -0.4965 C   0  0  0  0  0  0  0  0  0  0  0  0
    5.4734    3.5506    0.4573 C   0  0  0  0  0  0  0  0  0  0  0  0
    5.9003    4.9167   -0.1968 C   0  0  0  0  0  0  0  0  0  0  0  0
    4.8605    6.0615    0.1291 C   0  0  0  0  0  0  0  0  0  0  0  0
    3.4281    5.6552   -0.2744 C   0  0  0  0  0  0  0  0  0  0  0  0
    2.4896    6.8725   -0.1356 C   0  0  0  0  0  0  0  0  0  0  0  0
    7.2951    5.3269    0.3707 C   0  0  0  0  0  0  0  0  0  0  0  0
    7.7985    6.6148   -0.3235 C   0  0  0  0  0  0  0  0  0  0  0  0
    4.2873    1.8012   -0.0388 H   0  0  0  0  0  0  0  0  0  0  0  0
    3.6399    3.2917   -0.6825 H   0  0  0  0  0  0  0  0  0  0  0  0
    5.0445    2.5687   -1.4315 H   0  0  0  0  0  0  0  0  0  0  0  0
    4.9741    3.7368    1.3972 H   0  0  0  0  0  0  0  0  0  0  0  0
    6.3594    2.9581    0.6387 H   0  0  0  0  0  0  0  0  0  0  0  0
    5.9803    4.7896   -1.2677 H   0  0  0  0  0  0  0  0  0  0  0  0
    4.8814    6.2717    1.1891 H   0  0  0  0  0  0  0  0  0  0  0  0
    5.1373    6.9517   -0.4133 H   0  0  0  0  0  0  0  0  0  0  0  0
    3.4232    5.3129   -1.2991 H   0  0  0  0  0  0  0  0  0  0  0  0
    3.0820    4.8675    0.3738 H   0  0  0  0  0  0  0  0  0  0  0  0
    1.4871    6.5879   -0.4187 H   0  0  0  0  0  0  0  0  0  0  0  0
    2.4909    7.2140    0.8895 H   0  0  0  0  0  0  0  0  0  0  0  0
    2.8337    7.6675   -0.7804 H   0  0  0  0  0  0  0  0  0  0  0  0
    7.2158    5.4991    1.4345 H   0  0  0  0  0  0  0  0  0  0  0  0
    8.0005    4.5289    0.1897 H   0  0  0  0  0  0  0  0  0  0  0  0
    7.1340    7.4329   -0.0989 H   0  0  0  0  0  0  0  0  0  0  0  0
    7.8310    6.4588   -1.3915 H   0  0  0  0  0  0  0  0  0  0  0  0
    8.7893    6.8509    0.0353 H   0  0  0  0  0  0  0  0  0  0  0  0
  1  2  1  0  0  0  0
  2  3  1  0  0  0  0
  3  4  1  0  0  0  0
  4  5  1  0  0  0  0
  5  6  1  0  0  0  0
  3  7  1  0  0  0  0
  7  8  1  0  0  0  0
  1  9  1  0  0  0  0
  1 10  1  0  0  0  0
  1 11  1  0  0  0  0
  2 12  1  0  0  0  0
  2 13  1  0  0  0  0
  3 14  1  0  0  0  0
  4 15  1  0  0  0  0
  4 16  1  0  0  0  0
  5 17  1  0  0  0  0
  5 18  1  0  0  0  0
  6 19  1  0  0  0  0
  6 20  1  0  0  0  0
  6 21  1  0  0  0  0
  7 22  1  0  0  0  0
  7 23  1  0  0  0  0
  8 24  1  0  0  0  0
  8 25  1  0  0  0  0
  8 26  1  0  0  0  0
M  END
>  <Alias name>
3-Ethylhexane

>  <Surface tension>   dyn/cm
21.54

$$$$
2,3,3,4-Tetramethylpentane
  ChemBrain IXL

 29 28  0  0  0  0  0  0  0  0  1 V2000
    2.3637    4.8220   -0.5988 C   0  0  0  0  0  0  0  0  0  0  0  0
    3.5847    4.8648    0.3646 C   0  0  0  0  0  0  0  0  0  0  0  0
    4.9346    4.5356   -0.4179 C   0  0  0  0  0  0  0  0  0  0  0  0
    6.1527    4.4798    0.6091 C   0  0  0  0  0  0  0  0  0  0  0  0
    6.2428    5.8003    1.4213 C   0  0  0  0  0  0  0  0  0  0  0  0
    3.3560    3.8393    1.5065 C   0  0  0  0  0  0  0  0  0  0  0  0
    5.1908    5.6401   -1.4885 C   0  0  0  0  0  0  0  0  0  0  0  0
    4.8096    3.1592   -1.1374 C   0  0  0  0  0  0  0  0  0  0  0  0
    7.4947    4.2607   -0.1434 C   0  0  0  0  0  0  0  0  0  0  0  0
    2.2443    3.8276   -0.9924 H   0  0  0  0  0  0  0  0  0  0  0  0
    1.4718    5.0978   -0.0552 H   0  0  0  0  0  0  0  0  0  0  0  0
    2.5137    5.5150   -1.4078 H   0  0  0  0  0  0  0  0  0  0  0  0
    3.6554    5.8527    0.7898 H   0  0  0  0  0  0  0  0  0  0  0  0
    6.0011    3.6590    1.2911 H   0  0  0  0  0  0  0  0  0  0  0  0
    5.3406    5.9377    1.9937 H   0  0  0  0  0  0  0  0  0  0  0  0
    7.0862    5.7480    2.0937 H   0  0  0  0  0  0  0  0  0  0  0  0
    6.3741    6.6324    0.7493 H   0  0  0  0  0  0  0  0  0  0  0  0
    4.1648    3.8976    2.2152 H   0  0  0  0  0  0  0  0  0  0  0  0
    2.4265    4.0652    2.0077 H   0  0  0  0  0  0  0  0  0  0  0  0
    3.3070    2.8441    1.0959 H   0  0  0  0  0  0  0  0  0  0  0  0
    4.3875    5.6408   -2.2052 H   0  0  0  0  0  0  0  0  0  0  0  0
    6.1170    5.4410   -1.9986 H   0  0  0  0  0  0  0  0  0  0  0  0
    5.2432    6.6044   -1.0099 H   0  0  0  0  0  0  0  0  0  0  0  0
    5.7035    2.9667   -1.7053 H   0  0  0  0  0  0  0  0  0  0  0  0
    4.6755    2.3784   -0.4068 H   0  0  0  0  0  0  0  0  0  0  0  0
    3.9660    3.1758   -1.8050 H   0  0  0  0  0  0  0  0  0  0  0  0
    8.2960    4.1725    0.5758 H   0  0  0  0  0  0  0  0  0  0  0  0
    7.6908    5.0977   -0.7904 H   0  0  0  0  0  0  0  0  0  0  0  0
    7.4407    3.3583   -0.7266 H   0  0  0  0  0  0  0  0  0  0  0  0
  1  2  1  0  0  0  0
  2  3  1  0  0  0  0
  3  4  1  0  0  0  0
  4  5  1  0  0  0  0
  2  6  1  0  0  0  0
  3  7  1  0  0  0  0
  3  8  1  0  0  0  0
  4  9  1  0  0  0  0
  1 10  1  0  0  0  0
  1 11  1  0  0  0  0
  1 12  1  0  0  0  0
  2 13  1  0  0  0  0
  4 14  1  0  0  0  0
  5 15  1  0  0  0  0
  5 16  1  0  0  0  0
  5 17  1  0  0  0  0
  6 18  1  0  0  0  0
  6 19  1  0  0  0  0
  6 20  1  0  0  0  0
  7 21  1  0  0  0  0
  7 22  1  0  0  0  0
  7 23  1  0  0  0  0
  8 24  1  0  0  0  0
  8 25  1  0  0  0  0
  8 26  1  0  0  0  0
  9 27  1  0  0  0  0
  9 28  1  0  0  0  0
  9 29  1  0  0  0  0
M  END
>  <Alias name>
2,3,3,4-Tetramethylpentane

>  <Surface tension>   dyn/cm
21.55

$$$$
1,1-Dimethoxyethane
  ChemBrain IXL

 16 15  0  0  0  0  0  0  0  0  1 V2000
    4.7348    3.8764    0.3046 C   0  0  0  0  0  0  0  0  0  0  0  0
    5.6175    4.3789   -0.8555 C   0  0  0  0  0  0  0  0  0  0  0  0
    3.8358    2.8199   -0.1857 O   0  0  0  0  0  0  0  0  0  0  0  0
    3.9365    4.9941    0.8382 O   0  0  0  0  0  0  0  0  0  0  0  0
    2.9383    2.2460    0.8279 C   0  0  0  0  0  0  0  0  0  0  0  0
    3.0133    5.6208   -0.1216 C   0  0  0  0  0  0  0  0  0  0  0  0
    5.3652    3.4775    1.0896 H   0  0  0  0  0  0  0  0  0  0  0  0
    4.9886    4.7691   -1.6456 H   0  0  0  0  0  0  0  0  0  0  0  0
    6.2107    3.5581   -1.2391 H   0  0  0  0  0  0  0  0  0  0  0  0
    6.2741    5.1618   -0.4966 H   0  0  0  0  0  0  0  0  0  0  0  0
    3.5267    1.8071    1.6243 H   0  0  0  0  0  0  0  0  0  0  0  0
    2.3064    3.0263    1.2339 H   0  0  0  0  0  0  0  0  0  0  0  0
    2.3208    1.4820    0.3722 H   0  0  0  0  0  0  0  0  0  0  0  0
    2.3162    4.8781   -0.4896 H   0  0  0  0  0  0  0  0  0  0  0  0
    3.5765    6.0295   -0.9509 H   0  0  0  0  0  0  0  0  0  0  0  0
    2.4671    6.4162    0.3700 H   0  0  0  0  0  0  0  0  0  0  0  0
  1  2  1  0  0  0  0
  1  3  1  0  0  0  0
  1  4  1  0  0  0  0
  3  5  1  0  0  0  0
  4  6  1  0  0  0  0
  1  7  1  0  0  0  0
  2  8  1  0  0  0  0
  2  9  1  0  0  0  0
  2 10  1  0  0  0  0
  5 11  1  0  0  0  0
  5 12  1  0  0  0  0
  5 13  1  0  0  0  0
  6 14  1  0  0  0  0
  6 15  1  0  0  0  0
  6 16  1  0  0  0  0
M  END
>  <Alias name>
Dimethylacetal

>  <Surface tension>   dyn/cm
21.58

$$$$
2,7-Dimethyloctane
  ChemBrain IXL

 32 31  0  0  0  0  0  0  0  0  1 V2000
   11.2084    6.2802   -0.0872 C   0  0  0  0  0  0  0  0  0  0  0  0
    9.8599    6.9280   -0.4715 C   0  0  0  0  0  0  0  0  0  0  0  0
    8.6962    6.0962    0.1444 C   0  0  0  0  0  0  0  0  0  0  0  0
    7.3272    6.6825   -0.2928 C   0  0  0  0  0  0  0  0  0  0  0  0
    6.1841    5.8025    0.2690 C   0  0  0  0  0  0  0  0  0  0  0  0
    4.8151    6.3886   -0.1686 C   0  0  0  0  0  0  0  0  0  0  0  0
    3.6514    5.5571    0.4478 C   0  0  0  0  0  0  0  0  0  0  0  0
    2.3029    6.2044    0.0625 C   0  0  0  0  0  0  0  0  0  0  0  0
    9.8211    8.3802    0.0653 C   0  0  0  0  0  0  0  0  0  0  0  0
    3.6907    4.1045   -0.0877 C   0  0  0  0  0  0  0  0  0  0  0  0
   12.0182    6.8474   -0.5230 H   0  0  0  0  0  0  0  0  0  0  0  0
   11.2391    5.2665   -0.4582 H   0  0  0  0  0  0  0  0  0  0  0  0
   11.3117    6.2734    0.9882 H   0  0  0  0  0  0  0  0  0  0  0  0
    9.7639    6.9398   -1.5473 H   0  0  0  0  0  0  0  0  0  0  0  0
    8.7694    6.1175    1.2229 H   0  0  0  0  0  0  0  0  0  0  0  0
    8.7704    5.0737   -0.1987 H   0  0  0  0  0  0  0  0  0  0  0  0
    7.2708    6.6986   -1.3721 H   0  0  0  0  0  0  0  0  0  0  0  0
    7.2244    7.6860    0.0877 H   0  0  0  0  0  0  0  0  0  0  0  0
    6.2404    5.7867    1.3483 H   0  0  0  0  0  0  0  0  0  0  0  0
    6.2871    4.7990   -0.1114 H   0  0  0  0  0  0  0  0  0  0  0  0
    4.7420    6.3668   -1.2470 H   0  0  0  0  0  0  0  0  0  0  0  0
    4.7410    7.4113    0.1740 H   0  0  0  0  0  0  0  0  0  0  0  0
    3.7471    5.5463    1.5236 H   0  0  0  0  0  0  0  0  0  0  0  0
    1.4931    5.6374    0.4986 H   0  0  0  0  0  0  0  0  0  0  0  0
    2.2720    7.2184    0.4326 H   0  0  0  0  0  0  0  0  0  0  0  0
    2.1999    6.2102   -1.0130 H   0  0  0  0  0  0  0  0  0  0  0  0
    8.9093    8.8602   -0.2504 H   0  0  0  0  0  0  0  0  0  0  0  0
    9.8671    8.3671    1.1445 H   0  0  0  0  0  0  0  0  0  0  0  0
   10.6664    8.9283   -0.3236 H   0  0  0  0  0  0  0  0  0  0  0  0
    4.6025    3.6250    0.2287 H   0  0  0  0  0  0  0  0  0  0  0  0
    3.6451    4.1166   -1.1669 H   0  0  0  0  0  0  0  0  0  0  0  0
    2.8453    3.5566    0.3014 H   0  0  0  0  0  0  0  0  0  0  0  0
  1  2  1  0  0  0  0
  2  3  1  0  0  0  0
  3  4  1  0  0  0  0
  4  5  1  0  0  0  0
  5  6  1  0  0  0  0
  6  7  1  0  0  0  0
  7  8  1  0  0  0  0
  2  9  1  0  0  0  0
  7 10  1  0  0  0  0
  1 11  1  0  0  0  0
  1 12  1  0  0  0  0
  1 13  1  0  0  0  0
  2 14  1  0  0  0  0
  3 15  1  0  0  0  0
  3 16  1  0  0  0  0
  4 17  1  0  0  0  0
  4 18  1  0  0  0  0
  5 19  1  0  0  0  0
  5 20  1  0  0  0  0
  6 21  1  0  0  0  0
  6 22  1  0  0  0  0
  7 23  1  0  0  0  0
  8 24  1  0  0  0  0
  8 25  1  0  0  0  0
  8 26  1  0  0  0  0
  9 27  1  0  0  0  0
  9 28  1  0  0  0  0
  9 29  1  0  0  0  0
 10 30  1  0  0  0  0
 10 31  1  0  0  0  0
 10 32  1  0  0  0  0
M  END
>  <Alias name>
2,7-Dimethyloctane

>  <Surface tension>   dyn/cm
21.6

$$$$
2-Aminobutane
  ChemBrain IXL

 16 15  0  0  0  0  0  0  0  0  1 V2000
    5.6292    4.5876    0.1488 C   0  0  0  0  0  0  0  0  0  0  0  0
    4.1004    4.6212    0.3397 C   0  0  0  0  0  0  0  0  0  0  0  0
    3.5675    3.1813    0.4714 C   0  0  0  0  0  0  0  0  0  0  0  0
    2.0391    3.2149    0.6652 C   0  0  0  0  0  0  0  0  0  0  0  0
    3.8903    2.4259   -0.7477 N   0  0  0  0  0  0  0  0  0  0  0  0
    3.5417    1.4829   -0.6612 H   0  0  0  0  0  0  0  0  0  0  0  0
    3.4597    2.8720   -1.5437 H   0  0  0  0  0  0  0  0  0  0  0  0
    6.0037    5.5996    0.0564 H   0  0  0  0  0  0  0  0  0  0  0  0
    5.8688    4.0307   -0.7486 H   0  0  0  0  0  0  0  0  0  0  0  0
    6.0894    4.1091    1.0044 H   0  0  0  0  0  0  0  0  0  0  0  0
    3.6402    5.0996   -0.5160 H   0  0  0  0  0  0  0  0  0  0  0  0
    3.8608    5.1783    1.2369 H   0  0  0  0  0  0  0  0  0  0  0  0
    4.0293    2.7022    1.3259 H   0  0  0  0  0  0  0  0  0  0  0  0
    1.6646    2.2030    0.7578 H   0  0  0  0  0  0  0  0  0  0  0  0
    1.8013    3.7715    1.5633 H   0  0  0  0  0  0  0  0  0  0  0  0
    1.5773    3.6940   -0.1892 H   0  0  0  0  0  0  0  0  0  0  0  0
  1  2  1  0  0  0  0
  2  3  1  0  0  0  0
  3  4  1  0  0  0  0
  3  5  1  0  0  0  0
  5  6  1  0  0  0  0
  5  7  1  0  0  0  0
  1  8  1  0  0  0  0
  1  9  1  0  0  0  0
  1 10  1  0  0  0  0
  2 11  1  0  0  0  0
  2 12  1  0  0  0  0
  3 13  1  0  0  0  0
  4 14  1  0  0  0  0
  4 15  1  0  0  0  0
  4 16  1  0  0  0  0
M  END
>  <Alias name>
s-Butylamine

>  <Surface tension>   dyn/cm
21.64

$$$$
1,1-Dichloroethylene
  ChemBrain IXL

  6  5  0  0  0  0  0  0  0  0  1 V2000
    2.4079    2.8515    0.0845 C   0  0  0  0  0  0  0  0  0  0  0  0
    3.7359    2.9544   -0.0054 C   0  0  0  0  0  0  0  0  0  0  0  0
    4.5135    4.5582    0.0719 Cl  0  0  0  0  0  0  0  0  0  0  0  0
    4.7329    1.4882   -0.2028 Cl  0  0  0  0  0  0  0  0  0  0  0  0
    1.9358    1.8779    0.0376 H   0  0  0  0  0  0  0  0  0  0  0  0
    1.8027    3.7415    0.2043 H   0  0  0  0  0  0  0  0  0  0  0  0
  1  2  2  0  0  0  0
  2  3  1  0  0  0  0
  2  4  1  0  0  0  0
  1  5  1  0  0  0  0
  1  6  1  0  0  0  0
M  END
>  <Alias name>
Vinylidenechloride

>  <Surface tension>   dyn/cm
21.66

$$$$
Ethylsilicate
  ChemBrain IXL

 33 32  0  0  0  0  0  0  0  0  1 V2000
    5.4725    6.0486    0.6481 Si  0  0  0  0  0  0  0  0  0  0  0  0
    6.4356    6.8527    1.4810 O   0  0  0  0  0  0  0  0  0  0  0  0
    5.3515    4.6611    1.2210 O   0  0  0  0  0  0  0  0  0  0  0  0
    4.1228    6.7165    0.6575 O   0  0  0  0  0  0  0  0  0  0  0  0
    5.9801    5.9640   -0.7672 O   0  0  0  0  0  0  0  0  0  0  0  0
    7.8134    6.3371    1.5155 C   0  0  0  0  0  0  0  0  0  0  0  0
    4.3662    3.7939    0.5558 C   0  0  0  0  0  0  0  0  0  0  0  0
    3.4821    6.8120    1.9787 C   0  0  0  0  0  0  0  0  0  0  0  0
    6.2413    7.2587   -1.4159 C   0  0  0  0  0  0  0  0  0  0  0  0
    8.6822    7.2543    2.3969 C   0  0  0  0  0  0  0  0  0  0  0  0
    4.3492    2.4156    1.2434 C   0  0  0  0  0  0  0  0  0  0  0  0
    2.1162    7.5100    1.8371 C   0  0  0  0  0  0  0  0  0  0  0  0
    6.7539    7.0203   -2.8489 C   0  0  0  0  0  0  0  0  0  0  0  0
    7.8142    5.3350    1.9268 H   0  0  0  0  0  0  0  0  0  0  0  0
    8.2165    6.3153    0.5102 H   0  0  0  0  0  0  0  0  0  0  0  0
    4.6356    3.6739   -0.4866 H   0  0  0  0  0  0  0  0  0  0  0  0
    3.3833    4.2440    0.6253 H   0  0  0  0  0  0  0  0  0  0  0  0
    4.1134    7.3862    2.6460 H   0  0  0  0  0  0  0  0  0  0  0  0
    3.3388    5.8175    2.3838 H   0  0  0  0  0  0  0  0  0  0  0  0
    5.3257    7.8365   -1.4517 H   0  0  0  0  0  0  0  0  0  0  0  0
    6.9892    7.8018   -0.8509 H   0  0  0  0  0  0  0  0  0  0  0  0
    8.2794    7.2764    3.4019 H   0  0  0  0  0  0  0  0  0  0  0  0
    9.6963    6.8752    2.4227 H   0  0  0  0  0  0  0  0  0  0  0  0
    8.6817    8.2561    1.9856 H   0  0  0  0  0  0  0  0  0  0  0  0
    5.3316    1.9654    1.1739 H   0  0  0  0  0  0  0  0  0  0  0  0
    4.0799    2.5354    2.2855 H   0  0  0  0  0  0  0  0  0  0  0  0
    3.6240    1.7771    0.7542 H   0  0  0  0  0  0  0  0  0  0  0  0
    1.4849    6.9359    1.1703 H   0  0  0  0  0  0  0  0  0  0  0  0
    1.6444    7.5807    2.8093 H   0  0  0  0  0  0  0  0  0  0  0  0
    2.2592    8.5042    1.4321 H   0  0  0  0  0  0  0  0  0  0  0  0
    6.9464    7.9729   -3.3266 H   0  0  0  0  0  0  0  0  0  0  0  0
    6.0063    6.4775   -3.4140 H   0  0  0  0  0  0  0  0  0  0  0  0
    7.6693    6.4427   -2.8133 H   0  0  0  0  0  0  0  0  0  0  0  0
  1  2  1  0  0  0  0
  1  3  1  0  0  0  0
  1  4  1  0  0  0  0
  1  5  1  0  0  0  0
  2  6  1  0  0  0  0
  3  7  1  0  0  0  0
  4  8  1  0  0  0  0
  5  9  1  0  0  0  0
  6 10  1  0  0  0  0
  7 11  1  0  0  0  0
  8 12  1  0  0  0  0
  9 13  1  0  0  0  0
  6 14  1  0  0  0  0
  6 15  1  0  0  0  0
  7 16  1  0  0  0  0
  7 17  1  0  0  0  0
  8 18  1  0  0  0  0
  8 19  1  0  0  0  0
  9 20  1  0  0  0  0
  9 21  1  0  0  0  0
 10 22  1  0  0  0  0
 10 23  1  0  0  0  0
 10 24  1  0  0  0  0
 11 25  1  0  0  0  0
 11 26  1  0  0  0  0
 11 27  1  0  0  0  0
 12 28  1  0  0  0  0
 12 29  1  0  0  0  0
 12 30  1  0  0  0  0
 13 31  1  0  0  0  0
 13 32  1  0  0  0  0
 13 33  1  0  0  0  0
M  END
>  <Alias name>
Tetraethoxysilane

>  <Surface tension>   dyn/cm
21.67

$$$$
Dichloroethylsilane
  ChemBrain IXL

 11 10  0  0  0  0  0  0  0  0  1 V2000
    2.7899    3.3931    0.3016 Si  0  0  0  0  0  0  0  0  0  0  0  0
    2.9848    5.2314    1.1404 Cl  0  0  0  0  0  0  0  0  0  0  0  0
    2.9298    1.9725    1.7449 Cl  0  0  0  0  0  0  0  0  0  0  0  0
    4.1430    3.1369   -0.9560 C   0  0  0  0  0  0  0  0  0  0  0  0
    5.5152    3.2424   -0.2628 C   0  0  0  0  0  0  0  0  0  0  0  0
    1.4720    3.2918   -0.3642 H   0  0  0  0  0  0  0  0  0  0  0  0
    4.0683    3.8948   -1.7261 H   0  0  0  0  0  0  0  0  0  0  0  0
    4.0390    2.1562   -1.4035 H   0  0  0  0  0  0  0  0  0  0  0  0
    5.6192    4.2232    0.1846 H   0  0  0  0  0  0  0  0  0  0  0  0
    6.3010    3.0936   -0.9931 H   0  0  0  0  0  0  0  0  0  0  0  0
    5.5899    2.4846    0.5073 H   0  0  0  0  0  0  0  0  0  0  0  0
  1  2  1  0  0  0  0
  1  3  1  0  0  0  0
  1  4  1  0  0  0  0
  4  5  1  0  0  0  0
  1  6  1  0  0  0  0
  4  7  1  0  0  0  0
  4  8  1  0  0  0  0
  5  9  1  0  0  0  0
  5 10  1  0  0  0  0
  5 11  1  0  0  0  0
M  END
>  <Alias name>
Dichloroethylsilane

>  <Surface tension>   dyn/cm
21.7

$$$$
1,1-Dimethylcyclopentane
  ChemBrain IXL

 21 21  0  0  0  0  0  0  0  0  1 V2000
    3.5206    2.6799   -0.3153 C   0  0  0  0  0  0  0  0  0  0  0  0
    4.8403    3.4595    0.0000 C   0  0  0  0  0  0  0  0  0  0  0  0
    4.3994    4.9336    0.2855 C   0  0  0  0  0  0  0  0  0  0  0  0
    2.9437    5.0137   -0.1673 C   0  0  0  0  0  0  0  0  0  0  0  0
    2.3896    3.6201    0.0936 C   0  0  0  0  0  0  0  0  0  0  0  0
    5.5401    2.8829    1.2469 C   0  0  0  0  0  0  0  0  0  0  0  0
    5.7815    3.3888   -1.2191 C   0  0  0  0  0  0  0  0  0  0  0  0
    3.4594    2.5125   -1.3836 H   0  0  0  0  0  0  0  0  0  0  0  0
    3.4764    1.7358    0.2134 H   0  0  0  0  0  0  0  0  0  0  0  0
    4.4376    5.1100    1.3534 H   0  0  0  0  0  0  0  0  0  0  0  0
    5.0270    5.6476   -0.2333 H   0  0  0  0  0  0  0  0  0  0  0  0
    2.9058    5.2228   -1.2292 H   0  0  0  0  0  0  0  0  0  0  0  0
    2.3987    5.7681    0.3864 H   0  0  0  0  0  0  0  0  0  0  0  0
    1.4930    3.4344   -0.4845 H   0  0  0  0  0  0  0  0  0  0  0  0
    2.1881    3.5055    1.1515 H   0  0  0  0  0  0  0  0  0  0  0  0
    6.4314    3.4600    1.4599 H   0  0  0  0  0  0  0  0  0  0  0  0
    5.8135    1.8513    1.0628 H   0  0  0  0  0  0  0  0  0  0  0  0
    4.8671    2.9324    2.0939 H   0  0  0  0  0  0  0  0  0  0  0  0
    6.6798    3.9583   -1.0151 H   0  0  0  0  0  0  0  0  0  0  0  0
    5.2810    3.8023   -2.0860 H   0  0  0  0  0  0  0  0  0  0  0  0
    6.0448    2.3563   -1.4125 H   0  0  0  0  0  0  0  0  0  0  0  0
  1  2  1  0  0  0  0
  2  3  1  0  0  0  0
  3  4  1  0  0  0  0
  4  5  1  0  0  0  0
  5  1  1  0  0  0  0
  2  6  1  0  0  0  0
  2  7  1  0  0  0  0
  1  8  1  0  0  0  0
  1  9  1  0  0  0  0
  3 10  1  0  0  0  0
  3 11  1  0  0  0  0
  4 12  1  0  0  0  0
  4 13  1  0  0  0  0
  5 14  1  0  0  0  0
  5 15  1  0  0  0  0
  6 16  1  0  0  0  0
  6 17  1  0  0  0  0
  6 18  1  0  0  0  0
  7 19  1  0  0  0  0
  7 20  1  0  0  0  0
  7 21  1  0  0  0  0
M  END
>  <Alias name>
1,1-Dimethylcyclopentane

>  <Surface tension>   dyn/cm
21.75

$$$$
Octane
  ChemBrain IXL

 26 25  0  0  0  0  0  0  0  0  1 V2000
    2.4270    3.7446    3.0858 C   0  0  0  0  0  0  0  0  0  0  0  0
    2.8866    4.7061    1.9727 C   0  0  0  0  0  0  0  0  0  0  0  0
    4.2359    4.2258    1.4037 C   0  0  0  0  0  0  0  0  0  0  0  0
    4.6956    5.1875    0.2907 C   0  0  0  0  0  0  0  0  0  0  0  0
    6.0450    4.7074   -0.2781 C   0  0  0  0  0  0  0  0  0  0  0  0
    6.5049    5.6692   -1.3909 C   0  0  0  0  0  0  0  0  0  0  0  0
    7.8543    5.1892   -1.9596 C   0  0  0  0  0  0  0  0  0  0  0  0
    8.3143    6.1511   -3.0722 C   0  0  0  0  0  0  0  0  0  0  0  0
[truncated: 4,951,721 more chars]
